# Supplementary material for: Correlated evolution of nucleotide substitution rates and allelic variation in Mhc-DRB lineages of primates
Source: BMC Evol Biol. 2009 Apr 12;9:73. doi: 10.1186/1471-2148-9-73 (PMC2674423; doi:10.1186/1471-2148-9-73)
Supplement: Additional file 1 — Primate DRB. [file 1471-2148-9-73-S1.zip]

Archive with 1 entries (1 files):
- sup1.fas
