# Supplementary material for: Correlated evolution of nucleotide substitution rates and allelic variation in Mhc-DRB lineages of primates
Source: BMC Evol Biol. 2009 Apr 12;9:73. doi: 10.1186/1471-2148-9-73 (PMC2674423; doi:10.1186/1471-2148-9-73)
Supplement: Additional file 1 — Primate DRB. [file 1471-2148-9-73-S1.zip › sup1.fas]

>HLA-DRB1*0101 (AF142457)
CGTGTCCCCACAGCACGTTTCTTGTGGCAGCTTAAGTTTGAATGTCATTTCTTCAATGGGACGGAGCGGGTGCGGTTGCTGGAAAGATGCATCTATAACCAAGAGGAGTCCGTGCGCTTCGACAGCGACGTGGGGGAGTACCGGGCGGTGACGGAGCTGGGGCGGCCTGATGCCGAGTACTGGAACAGCCAGAAGGACCTCCTGGAGCAGAGGCGGGCCGCGGTGGACACCTACTGCAGACACAACTACGGGGTTGGTGAGAGCTTCACAGTGCAGCGGCGAGGT--------------------------------
>Aona-DRB*W1301 ni00
---------------CGTTTCTTGGAGCAGTTTAAGCCTGAATGTCATTTCTTCAACGGGACGGAGCGGGTGCGGTTCCTGGACAGATACTTCTATAACCAGGAGGAGTATGTGCGCTTCGACAGCGACGTGGGGGAGTACCGGGCGGTGACGGAGCTGGGGCGGCCTGAAGCAGAGTACTTTAACAGCCTGAAGGACTTCATGGAGGAGACGCGGGCCGCGGTGGACACCTACTGTAAACACAACTACGGGGTTGTTGAGAGCTTCACAGTGCAGCGGCGA-----------------------------------
>Aona-DRB*W1302 ni00
---------------CGTTTCTTGGAGCAGTTTAAGCCTGAATGTCATTTCTTCAACGGGACGGAGCGGGTGCGGTTCCTGGACAGATACTTCTATAACCAGGAGGAGTATGTGCGCTTCGACAGCGACGTGGGGGAGTACCGGGCGGTGACGGAGCTGGGGCGGCCTGACGCCGAGTACTTTAACAGCCTGAAGGACTTCATGGAGGAGACGCGGGCCGCGGTGGACACCTACTGCAGACACAACTACGGGGTTGTTGAGAGCTTCACAGTGCAGCGGAGAA----------------------------------
>Aona-DRB*W1801 ni00
---------------CGTTTCTTGGAGCAGGTTAAGTCTGAGTGTTATTTCTTCAACGGGACGGAGCGGGTGCAGTTCCTGGAAAGATACTTTCATAACCAGGAGGAGTTCGTGCGCTTCGACAGCGACGTGGGGGAGTACCGGGCGGTGACGGAACTGGGGCGGCCTGATGCAAAGTACTGGAACGGTCAGCAGGACATCCTGGAGCTGAAGCGGGGCCAGGTAGACAACTACTGCAGACACAACTACGGGGTTGGTGAGAGCTTCACAGTGCAGCGGCGA-----------------------------------
>Aona-DRB*W1802 ni00
---------------CGTTTCTTGGAGCTGGTTAAGTCTGAGTGTTATTTCTTCAACGGGACGGAGCGGGTGCAGTTCCTGGAAAGATACTTTCATAACCAGGAGGAGTTGGTGCGCTTCGACAGCGACGTGGGGGAGTACCGGGCGGTGACGGAGCTGGGGCGGCCTGATGCAAAGTACTGGAACGGTCAGCAGGACATCCTGGAGCTCAAGCGGGGCCAGGTAGACAACTACTGCAGACACAACTACGGGGTTTTTGAGAGCTTCACAGTGCAGCGGAGAA----------------------------------
>Aona-DRB*W2902 ni00
---------------CGTTTCTTGGAGCAGACTAAGAGTGAGTGTCATTTCCTCAACGGGACGGAGCGGGTGCGGCTCCTGCAAAGATACTTCTATAACCAGGAGGAGTATGCGCGCTTCGACAGCGACGTGGGGGAGTTCCGGGCGGTGACGGAGCTGGGGCGGCCTGACGCCGAGTACTGGAACAGCCAGAAGGACTACGTGGAGCAGAAGCGGGGCCGGGTGGACAACTACTGCAGACACAACTACGGGGTTGGTGAGAGCTTCACAGTGCAGCGGCGA-----------------------------------
>Aona-DRB*W2903 ni00
---------------CGTTTCTTGGAGCAGACTAAGAGTGAGTGTCATTTCCTCAACGGGACGGAGCGGGTGCGGCTCCTGCAAAGATACTTTCATAACCAGGAGGAGTTGGTGCGCTTCGACAGCGACGTGGGGGAGTACCGGGCGGTGACGGAGCTGGGGCGGCCTGATGCAAAGTACTGGAACGGTCAGCAGGACATCCTGGAGCTCAAGCGGGGCCAGGTAGACAACTACTGCAGACACAACTACGGGGTTTTTGAGAGCTTCACAGTGCAGCGGCGA-----------------------------------
>Aona-DRB*W3001 ni00
---------------CGTTTCCTGGAGCAGGTTAAGTATGAGTGTCATTTCCTCAACGGGACGGAGCGGGTGCGGTACCTGGAAAGACTCATCTATAACCGGGAGGAGTTCGTGCGCTTCGACAGCGACGTGGGGGAGTACCGGGCGGTGACGGAGCTGGGGCGGCCTAGCGCAGAGAAGCTCAACAGCCAGAAGGACATCCTGGAGGACAGGCGGGCCTCGGTGGACACCTACTGTAAACACAACTACGGGGTTGGTGAGAGCTTCACAGTGCAGCGGCGA-----------------------------------
>Aona-DRB*W1303 sua06
---------------CGTTTCTTGGAGCAGTTTAAGCTTGAATGTCATTTCTTCAACGGGACGGAGCGGGTGCGGTTCCTGGACAGATACTTCTATAACCAGGAGGAGTATGTGCGCTTCGACAGCGACGTGGGGGAGTACCGGGCGGTGACGGAGCTGGGGCGGCCTGAAGCAGAGTACTTTAACAGCCTGAAGGACTTCATGGAGGAGACGCGGGCCGCGGTGGACACCTACTGTAAACACAACTACGGGGTTGTTGAGAGCTTCACA-----------------------------------------------
>Aona-DRB*W1304 sua06
-------------CTCGTTTCTTGGAGCAGTTTAAGCCTGAATGTCATTTCTTCAACGGGACGGAGCGGGTGCGGTTCCTGGACAGATACTTCTATAACCAGGAGGAGTATGTGCGCTTCGACAGCGACGTGGGGGAGTACCGGGCGGTGACGGAGCTGGGGCGGCCTGACGCCGAGTACTTTAACAGCCTGAAGGACTTCATGGAGGAGACGCGGGCCGCGGTGGACACCTACTGCAGACACAACTACGGGGTTGTTGAGAGCTTCG-------------------------------------------------
>Aona-DRB*W1305 sua06
---------------CGTTTCTTGGAGCAGTTTAAGCCTGAATGTCATTTCTTCAACGGGATGGAGCGGGTGCGGTTCCTGGACAGATACTTCTATAACCAGGAGGAGTATGTGCGCTTCGACAGCGACGTGGGGGAGTATCGGGCGGTGACGGAGCTGGGGCGGCCTGACGCCGAGTACTTTAACAGCCTGAAGGACTTCATGGAGGAGACGCGGGCCGCGGTGGACACCTACTGCAGACACAACTACGGGGTTGTTGAGAGCTTCACA-----------------------------------------------
>Aona-DRB*W1306 sua06
---------------CGTTTCTTGGAGCAGTTTAAGCCTGAATGTCATTTCTTCAACGGGACGGAGCGGGTGCGGTTCCTGGACAGATACTTCTATAACCAGGAGGAGTATGTGCGCTTCGACAGCGACGTGGGGGAGTACCGGGCGGTGACGGAGCTGGGGCGGCCTGACGCCGAGTACTTTAACAGCCTGAAGGACTTCATTGAGGAGACGCGGGCCGCGGTGGACACCTACTGCAGACACAACTACGGGGTTGTTGAGAGCTTCACA-----------------------------------------------
>Aona-DRB*W1307 sua06
---------------CGTTTCTTGGAGCAGTTTAAGCCTGAATGTCATTTCTTCAACGGGACGGAGCGGGTGCGGTTCCTGGACAGATACTTCTATAACCAGGAGGAGTATGTGCGCTTCGACAGCGACGTGGGGGAGTACCGGGCGGTGACGGAGCTGGGGCGGCCTGACGCCGAGTACCTTAACAGCCTGAAGGACTTCATGGAGGAGACGCGGGCCGCGGTGGACACCTACTGCAGACACAACTACGGGGTTGTTGAGAGCTTCACA-----------------------------------------------
>Aona-DRB*W1308 sua06
---------------CGTTTCTTGGAGCAGTTTAAGCCTGAATGTCATTTCTTCAACGGGACGGAGCGGGTGCGGTTCCTGGACAGATACTTCTATAACCAGGAGGAGTATGTGCGCTTCGACAGCGACGTGGGGGAGTACCGGGCGGTGACGGAGCTGGGGCGGCCTGAAGCAGAGTACTTTAACAGCCTGAAGGACTTCATGGAGGAGACGCGGGCCGCGGTGGACACCTACTGCAGACACAACTACGGGGTTGCTGAGAGCTTCACA-----------------------------------------------
>Aona-DRB*W1309 sua06
---------------CGTTTCTTGGAGCAGTTTAAGCCTGAATGTCATTTCTTCAACGGGACGGAGCGGGTGCGGTTCCTGGACAGATACTTCTATAACCAGGAGGAGTATGTGCGCTTCGACAGCGACGTGGGGGAGTACCGGGCGGTGACGGAGCTGGGGCGGCCTGAAGCAGAGTACTTTAACAGCCTGAAGGACTTCATGGAGGAGACGCGGGCCGCGATGGACACCTACTGCAGACACAACTACGGGGTTGCTGAGAGCTTCACA-----------------------------------------------
>Aona-DRB*W1310 sua06
---------------CGTTTCTTGGAGCAGTTTAAGCCTGAATGTCATTTCTTCAACGGGACGGAGCGGGTGCGGTTCCTGGACAGATACTTCTATAACCAGGAGGAGTATGTGCGCTTCGACAGCGACGTGGGGGAGTACCGGGCGGTGACGGAGCTGGGGCGGCCTGACGCCGAGTACTGGAACAGCCTGAAGGACTTCATGGAGGAGACGCGGGCCGCGGTGGACACCTACTGCAGACACAACTACGGGGTTGTTGAGAGCTTCACA-----------------------------------------------
>Aona-DRB*W1311 sua06
---------------CGTTTCTTGGAGCAGTTTAAGCCTGAATGTCATTTCTTCAACGGGACGGAGCGGGTGCGGTTCCTGGACAGATACTTCTATAACCAGGAGGAGTATGTGCGCTTCGACAGCGACGTGGGGGAGTACCGGGCGGTGACGGAGCTGGGGCGGCCTGAAGCAGAGTACTTTAACAGCCTGAAGGACTTCATGGAGGAGACGCGGGCCGCGGTGGACACCTACTGTAAACACAACTACGGGGTTGTTGAGAGCTTCACAGTGCAGCGGAGA-----------------------------------
>Aona-DRB*W1312 sua06
---------------CGTTTCTTGGAGCAGTTTAAGCCTGAATGTCATTTCTTCAACGGGACGGAGCGGGTGCGGTTCCTGGACAGATACTTTTATAACCAGGAGGAGTTCGTGCGCTTCGACAGCGACGTGGGGGAGTACCGGGCGGTGACGGAGCTGGGGCGGCGGACCGCAGAGTACTTTAACAGCCTGAAGGACTTCATGGAGGAGACGCGGGCCGCGGTGGACACCTACTGTAAACACAACTACGGGGTTGTTGAGAGCTTCACAGTGCAGCGGAGA-----------------------------------
>Aona-DRB*W1313 sua06
---------------CGTTTCTTGGAGCAGTTTAAGCCTGAATGTCATTTCTTCAACGGGACGGAGCGGGTGCGGTTCCTGGACAGATACTTCTATAACCAGGAGGAGTATGTGCGCTTCGACAGCGACGTGGGGGAGTACCGGCCGGTGACGGAGCTGGGGCGGCCTGAAGCAGAGTACTTTAACAGCCTGAAGGACTTCATGGAGGAGACGCGGGCCGCGGTGGACACCTACTGCAGACACAACTACGGGGTTGCTGAGAGCTTCACAGTGCAGCGGAGA-----------------------------------
>Aona-DRB*W1803 sua06
---------------CGTTTCTTGGAGCAGGTTAAGTCTGAGTGTTATTTCTTCAACGGGACGGAGCGGGTGCAGTTCCTGGAAAGATACTTTCATAACCAGGAGGAGTTCGTGCGCTTCGACAGCGACGTGGGGGAGTACCGGGCGGTGACGGAGCTGGGGCGGCCTGATGCAAAGTACTGGAACGGTCAGCAGGACATCCTGGAGCTGAAGCGGGGCCAGGTAGACAACTACTGCAGACACAACTACGGGGTTGTTGACAGCTTCACA-----------------------------------------------
>Aona-DRB*W1804 sua06
---------------CGTTTCTTGGAGCTGGTTAAGTCTGAGTGTTATTTCTTCAACGGGACGGAGCGGGTGCAGTTCCTGGAAAGATACTTTCATAACCAGGAGGAGTTGGCGCGCTTCGACAGCGACGTGGGGGAGTACCGGGCGGTGACGGAGCTGGGGCGGCCTGATGCAAAGTACTGGAACGGTCAGCAGGACATCCTGGAGCTCAAGCGGGGCCAGGTAGACAACTACTGCAGACACAACTACGGGGTTTTTGAGAGCTTCACA-----------------------------------------------
>Aona-DRB*W1805 sua06
---------------CGTTTCTTGGAGCTGGTTAAGTCTGAGTGTTATTTCTTCAACGGGACGGAGCGGGTGCAGTTCCTGGAAAGATACTTTCATAACCAGGAGGAGTTGGTGCGCTTCGACAGCGACGTGGGGGAGTACCGGGCGGTGACGGAGCTGGGGCGGCCTGATGCAAAGTACTGGAACGGTCAGCAGGACATCCTGGAGCTCAAGCGGGGCCAGGTGGACAACTACTGCAGACACAACTACGGGGTTTTTGAGAGCTTCACA-----------------------------------------------
>Aona-DRB*W1806 sua06
---------------CGTTTCTTGGAGCAGGTTAAGTCTGAGTGTTATTTCTTCAACGGGACGGAGCGGGTGCAGTTCCTGGAAAGATACTTTCATAACCAGGAGGAGTTCGTGCGCTTCGACAGCGACGTGGGGGAGTACCGGGCGGTGACGGAGCTGGGGCGGCCTGATGCAAAGTACTGGAACGGTCAGCAGGACATCCTGGAGCTGAAGCGGGGCCAGGTAGACAACTACTGCAGACACAACTACGGGGTTGGTGAGAGCTTCACAGTGCAGCGGAGA-----------------------------------
>Aona-DRB*W1807 sua06
---------------CGTTTCTTGGAGCAGGTTAAGTCTGAGTGTTATTTCTTCAACGGGACGGAGCGGGTGCAGTTCCTGGAAAGATACTTTCATAACCAGGAGGAGTTCGTGCGCTTCGACAGCGACGTGGGGGAGTACCGGGCGGTGACGGAGCTGGGGCGGCCTGATGCAAAGTACTGGAACGGTCAGCAGGACATCCTGGAGCTGAAGCGGGGCCAGGTAGACAACTACTGCAGACACAACTACGGCCAAAGGAAAAGCTTCACAGTGCAGCGGAGA-----------------------------------
>Aona-DRB*W2904 sua06
---------------CGTTTCTTGGAGCAGACTAAGAGTGAGTGTCATTTCCTCAACGGGACGGAGCGGGTGCGGCTCCTGCAAAGATACTTCTATAGCCAGGAGGAGTATGCGCGCTTCGACAGCGACGTGGGGGAGTTCCGGGCGGTGACGGAGCCGGGGCGGCCTGACGCCGAGTACTGGAACAGCCTGAAGGAACGCCTGGAGTATCTGCGGGCCGCGGTGGACACCTACTGCAGACACAACTACGGGGTTTTTGAGAGCTTCACA-----------------------------------------------
>Aona-DRB*W2901 ni00
---------------CGTTTCTTGGAGCAGACTAAGAGTGAGTGTCATTTCCTCAACGGGACGGAGCGGGTGCGGCTCCTGCAAAGATACTTCTATAACCAGGAGGAGTATGCGCGCTTCGACAGCGACGTGGGGGAGTTCCGGGCGGTGACGGAGCTGGGGCGGCCTGACGCCGAGTACTGGAACAGCCTGAAGGAACGCCTGGAGTATCTGCGGGCCGCGGTGGACACCTACTGCAGACACAACTACGGGGTTTTTGAGAGCTTCACAGTGCAGCGGCGAA----------------------------------
>Aona-DRB*W2905 sua06
---------------CGTTTCTTGGAGCAGACTAAGAGTGAGTGTCATTTCCTCAACGGGACGGAGCGGGTGCGGCTCCTGCAAAGATACTTCTATAACCAGGAGGAGTATGCGCGCTTCGACAGCGACGTGGGGGAGTTCCGGGCGGTGACGGAGCTGGGGCGGCCTGACGCCGAGTACTGGAACAGCCTGAAGGAACGCCTGGAGTATCTGCGGGCCGCGGTGGACACCTACTGCAGACACAACTACGGGGTTTTTGAGAGCTTCACA-----------------------------------------------
>Aona-DRB*W2906 sua06
---------------CGTTTCTTGGAGCAGACTAAGAGTGAGTGTCATTTCCTCAACGGGACGGAGCGGGTGCGGCTCCTGCAAAGATACTTCTATAACCAGGAGGAGTATGCGCGCTTCGACAGCGACGTGGGGGAGTTCCGGGCGGTGACGGAGCTGGGGCGGCCTGACGCCGAGTACTGGAACAGCCTGAAGGAACGCCTGGAGTATCTGCGGGCCGCGGTGGACACCTACTGCAGACACAACTACGGGGTTGTTGAGAGCTTCACAGTGCAGCGGAGA-----------------------------------
>Aona-DRB*W2907 sua06
---------------CGTTTCTTGGAGCAGACTAAGAGTGAGTGTCATTTCCTCAACGGGACGGAGCGGGTGCGGCTCCTGCAAAGATACTTCTATAACCAGGAGGAGTATGCGCGCTTCGACAGCGACGTGGGGGAGTTCCGGGCGGTGACGGAGCTGGGGCGGCCTGACGCCGAGTACTGGAACAGCCTGAAGGAACGCCTGGAGTATCTGCGGGCCGCGGTGGACACCTACTGCAGACACAACTACGGGGTTGGTGAGAGCTTCGCA-----------------------------------------------
>Aona-DRB*W2908 sua06
---------------CGTTTCTTGGAGCAGACTAAGAGTGAGTGTCATTTCCTCAACGGGACGGAGCGGGTGCGGCTCCTGCAAAGATACTTCTATAACCAGGAGGAGTATGCGCGCTTCGACAGCGACGTGGGGGAGTTCCGGGCGGTGACGGAGCTGGGGCGGCCTGACGCCGAGTACTGGAACAGCCTGAAGGAACGCCTGGAGTATCTGCGGGCCGCGGTGGACACCTACTGCAGACACAACTACGGGGTTGGTGAGAGCTTCACA-----------------------------------------------
>Aona-DRB*W2909 sua06
---------------CGTTTCTTGGAGCAGACTAAGAGTGAGTGTCATTTCTTCACCGGGACGGAGCGGGTGCGGCTCCTGCAAAGATACTTCTATAACCAGGAGGAGTATGCGCGCTTCGACAGCGACGTGGGGGAGTTCCGGGCGGTGACGGAGCTGGGGCGGCCTGACGCCGAGTACTGGAACAGCCTGAAGGAACGCCTGGAGTATCTGCGGGCCGCGGTGGACACCTACTGCAGACACAACTACGGGGTTGTTGAGGGCTTCACA-----------------------------------------------
>Aona-DRB*W3801 sua06
---------------CGTTTCTTGGAGCAGGCTAAGTATGAGTGTCATTTCCTCAACGGGACGGAGCGGGTGCGGTTCCTGGAAAGACACATCCATAACCAGGAGGAGTATGCGCGCTTCGACAGCGACGTGGGGGAGTACCGGGCGGTGACGGAGCTGGGGCGGCGGACCGCAGAGTACTGGAACAGCCAGAAGGACATCCTGGAGGTCAGGCGGGCCCAGGTGGACACCGTGTGCAGACACAACTACGGGGTTGGTGAGAGCTTCACA-----------------------------------------------
>Aona-DRB*W3802 sua06
---------------CGTTTCTTGGAGCAGGCTAAGTATGAGTGTCATTTCCTCAACGGGACGGAGCGGGTGCGGTTCCTGGAAAGACACATCCATAACCAGGAGGAGTATGCGCGCTTCGACAGCGACGTGGGGGAGTACCGGGCGGTGACGGAGCTGGGGCGGCGGACCGCAGAGTACTGGAACAGCCAGAAGGACATCCTGGAGGACAGGCGGGCCCAGGTGGACACCGTGTGCAGACACAACTACGGGGTTGGTGAGAGCTTCACA-----------------------------------------------
>Aona-DRB*W4101 sua06
---------------CGTTTCTTGAAGCAGGTTAAGTGTGAGTGTCATTTCTTCAACGGGACGGAGCGGGTGCAGCTCCTGGACAGACACTTTTATAACCAGGAGGAGTATGTGCGCTTCGACAGCGACGTGGGGGAGTACCGGGCGGTGACGGAGCTGGGGCGGCCTGACGCCGAGTACTTTAACAGCCTGAAGGACTTCATGGAGGAGACGCGGGCCGCGGTGGACACCTACTGTAAACACAACTACGGCGTTTTTGAGAGCTTCACA-----------------------------------------------
>Aona-DRB*W4201 sua06
---------------CGTTTCTTGGAACAGGTTAAGGATGAGTGTCATTTCCTCAACGGGACGGAGCGGGTGCGGTTCCTGGAAAGATACTTCTATAACCAGGAGGAGTATGTGCGCTTCGACAGCGACGTGGGGGAGTTCCGGGCGGTGACGGAGCTGGGGCGGCCTGACGCCGAGTACTGGAACAGCCTGAAGGAACGCCTGGAGTATCTGCGGGCCGCGGTGGACACCTACTGTAAACACAACTACGGGGTTGTTGAGAGCTTCACA-----------------------------------------------
>Aona-DRB*W4401 sua06
---------------CGTTTCTTGGAGCAGGCTAAGTCTGAGTGTTATTTCTTCAACGGGACGGAGCGGGTGCGGTACCTGGACAGATACTTCTATAACCAGAAGGAGTATGTGCGCTTCGACAGCGACGTGGGGGAGTTCCGGGCTGTGACGGAGCTGGGGCGGCGGACCGCAGAGTACTGGAACAGCCAGAAGGACTTCCTGGAGGACAGGCGGGCCGCGGTGGACACCTACTGTAAACACAACTACGGGGTTGGTGAGAGCTTCACA-----------------------------------------------
>Aona-DRB*W4501 sua06
---------------CGTTTCTTGGAGCAGGTTAAGCATGAGTGTCATTTCTTCAACGGGACGGAGCGGGTGCGGTTCCTGGACAGATACATCCATAACCAGGAGGAGGTCGTGCGCTTCGACAGCGACGTGGGGGAGTTCCGGGCGGTGACGGAGCTGGGGCGGCCTGACGCGGAGTACTGGAACAGCCTGAAGGACATCCTGGAGGACAGGCGGGCCCAGGTGGACACCTACTGCAGACACAACTACGGGGTTGTTGAGAGCTTCACA-----------------------------------------------
>Aona-DRB*W4601 sua06
---------------CGTTTCTTGGAGCAGTTTAAGCCTGAATGTCATTTCTTCAACGGGACGGAGCGGGTGCGGTTCCTGGACAGATACTTCTATAACCAGGAGGAGTATGTGCGCTTCGACAGCGACGTGGGGGAGTTCCGGGCGGTGACGGAGCTGGGGCGGCCTTACGCGGAGTACTGGAACAGCCTGAAGGACATCCTGGAGGACAGGCGGGCCCAGGTGGACACCTACTGCAGACACAACTACGGGGTTGTTGAGAGCTTCACA-----------------------------------------------
>Aona-DRB*W4602 sua06
---------------CGTTTCTTGGAGCAGTTTAAGCCTGAATGTCATTTCTTCAACGGGACGGAGCGGGTGCGGTTCCTGGACAGATACTTCTATAACCAGGAGGAGTATGTGCGCTTCGACAGCGACGTGAGGGAGTTCCGGGCGGTGACGGAGCTGGGGCGGCCTGACGCGGAGTACTGGAACAGCCAGAAGGACTTAATGGAGGACAGGCGGGCCCAGGTGGACACCTACTGCAGACACAACTACGGGGTTGGTGAGAGCTTCACA-----------------------------------------------
>Aona-DRB*W4701 sua06
---------------CGTTTCTTGGAGCAGGTTAAGCATGAGTGTCATTTCTTCAACGGGACGGAGCGGGTGCGGTTCCTGGACAGATACTTTTATAACCAGGAGGAGTATGTGCGCTTCGACAGCGACGTGGGGGAGTTCCGGGCGGTGACGGAGCTGGGGCGGCCTGACGCGGAGTACTGGAACAGCCAGAAGGACTTAATTTATTACAGGCGGGCCCAGGTGGACACCTACTGCAGACACAACTACGGGGTTGTTGAGAGCTTCACA-----------------------------------------------
>Aona-DRB*W4702 sua06
---------------CGTTTCTTGGAGCAGGTTAAGCATGAGTGTCATTTCTTCAACGGGACGGAGCGGGTGCGGTTCCTGGACAGATACTTTTATAACCAGGAGGAGTATGTGCGCTTCGACAGCGACGTGGGGGAGTTCCGGGCGGTGACGGAGCTGGGGCGCCCTGACGCGGAGTACTGGAACAGCCAGAAGGACTTAATGGAGGACAGGCGGCCCCAGGTGGACACCTACTGCAGACACAACTACGGGGTTGTTGAGAGCTTCACA-----------------------------------------------
>Aona-DRB*W4703 sua06
---------------CGTTTCTTGGAGCAGGTTAAGCATGAGTGTCATTTCTTCAACGGGACGGAGCGGGTGCGGTTCCTGGACAGATACTTTTATAACCAGGAGGAGTATGTGCGCTTCGACAGCGACGTGGGGGAGTTCCGGGCGGTGACGGAGCTGGGGCGGCCTGACGCGGAGTACTGGAACAGCCAGAAGGACTTAATGGAGGACAGGCGGGCCCAGGTGGACACCTACTGCAGACACAACTACGGGGTTGTTGAGAGCTTCACA-----------------------------------------------
>Aona-DRB*W470401 sua06
---------------CGTTTCTTGGAGCAGGTTAAGCATGAGTGTCATTTCTTCAACGGGACGGAGCGGGTGCGGTTCCTGGACAGATACTTTTATAACCAGGAGGAGTATGTGCGCTTCGACAGCGACGTGGGGGAGTTCCGGGCGGTGACGGAGCTGGGGCGGCCTGACGCGGAGTACTGGAACAGCCAGAAGGACTTAATGGAGGACAGGCGGGCCCAGGTGGACACCTACTGCAGACACAACTACGGGGTTGGTGAGAGCTTCACA-----------------------------------------------
>Aona-RBB*W470402 sua06
---------------CGTTTCTTGGAGCAGGTTAAGCATGAGTGTCATTTCTTCAACGGGACGGAGCGGGTCCGGTTCCTGGACAGATACTTTTATAACCAGGAGGAGTATGTGCGCTTCGACAGCGACGTGGGGGAGTTCCGGGCGGTGACGGAGCTGGGGCGGCCTGACGCGGAGTACTGGAACAGCCAGAAGGACTTAATGGAGGACAGGCGGGCCCAGGTGGACACCTACTGCAGACACAACTACGGGGTTGGTGAGAGCTTCACAGTGCAGCGGAGA-----------------------------------
>Aona-DRB*W470403 sua06
---------------CGTTTCTTGGAGCAGGTTAAGCATGAGTGTCATTTCTTCAACGGGACGGAGCGGGTGCGGTTCCTGGACAGGTACTTTTATAACCAGGAGGAGTATGTGCGCTTCGACAGCGACGTGGGGGAGTTCCGGGCGGTGACGGAGCTGGGGCGGCCTGACGCGGAGTACTGGAACAGCCAGAAGGACTTAATGGAGGACAGGCGGGCCCAGGTGGACACCTACTGCAGACACAACTACGGGGTTGGTGAGAGCTTCACAGTGCAGCGGAGA-----------------------------------
>Aona-DRB*W470404 sua06
---------------CGTTTCTTGGAGCAGGTTAAGCATGAGTGTCATTTCTTCAACGGGACGGAGCGGGTGCGGTTCCTGGACAGATACTTTTATAACCAGGAGGAGTATGTGCGCTTCGACAGCGACGTGGGGGAGTTCCGGGCGGTGACGGAGCTGGGGCGGCCTGACGCCGAGTACTGGAACAGCCAGAAGGACTTAATGGAGGACAGGCGGGCCCAGGTGGACACCTACTGCAGACACAACTACGGGGTTGGTGAGAGCTTCACAGTGCAGCGGAGA-----------------------------------
>Aona-DRB*W4705 sua06
---------------CGTTTCTTGGAGCAGGTTAAGCATGAGTGTCATTTCTTCAACGGGACGGAGCGGGTGCGGTTCCTGGACAGATACTTTTATAACCAGGAGGAGTATGTGCGCTTCGACAGCGACGTGGGGGAGTTCCGGGCGGTGACGGAGCTGGGGCGGCCTGACGCGGGGCACTGGAACAGCCAGAAGGACTTAATGGAGGACAGGCGGGCCCAGGTGGACACCTACTGCAGACACAACTACGGGGTTGGTGAGAGCTTCACA-----------------------------------------------
>Aona-DRB*W4706 sua06
---------------CGTTTCTTGGAGCAGGTTAAGCATGAGTGTCATTTCTTCAACGGAACGGAGCGGGTGCGGTTCCTGGACAGATACTTTTATAACCAGGAGGAGTATGTGCGCTTCGGCAGCGACGTGGGGGAGTTCCGGGCGGTGACGGAGCTGGGGCGGCCTGACGCGGAGTACTGGAACAGCCAGAAGGACTTAATGGAGGACAGGCGGGCCCAGGTGGACACCTACTGCAGACACAACTACGGGGTTGGTGAGAGCTTCACA-----------------------------------------------
>Aona-DRB*W4707 sua06
---------------CGTTTCTTGGAGCAGGTTAAGCATGAGTGTCATTTCTTCAGCGGGACGGAGCGGGTGCGGTTCCTGGACAGATACTTTTATAACCAGGAGGAGTATGTGCGCTTCGACAGCGACGTGGGGGAGTTCCGGGCGGTGACGGAGCTGGGGCGGCCTGACGCGGAGTACTGGAACAGCCAGAAGGACTTAATGGAGGACAGGCGGGCCCAGGTGGACACCTACTGCAGACACAACTACGGGGTTGGTGAGAGCTTCACA-----------------------------------------------
>Aona-DRB*W4708 sua06
-------------CTCGTTTCTTGAAGCAGGTTAAGCATGAGTGTCATTTCTTCAACGGGACGGAGCGGGTGCGGTTCCTGGACAGATACTTTTATAACCAGGAGGAGTATGTGCGCTTCGACAGCGACGTGGGGGAGTTCCGGGCGGTGACGGAGCTGGGGCGGCCTGACGCGGAGTACTGGAACAGCCAGAAGGACTTAATGGAGGACAGGCGGGCCCAGGTGGACACCTACTGCAGACACAACTACGGGGTTGGTGAGAGCTTCA-------------------------------------------------
>Aona-DRB*W4709 sua06
---------------CGTTTCTTGGAGCAGGTTAAGGATGAGTGTCATTTCTTCAACGGGACGGAGCGGGTGCGGTTCCTGGACAGATACTTTTATAACCAGGAGGAGTATGTGCGCTTCGACAGCGACGTGGGGGAGTTCCGGGCGGTGACGGAGCTGGGGCGGCCTGACGCGGAGTACTGGAACAGCCAGAAGGACTTAATGGAGGACAGGCGGGCCCAGGTGGACACCTACTGCAGACACAACTACGGGGTTGGTGAGAGCTTCACA-----------------------------------------------
>Aona-DRB*W4710 sua06
---------------CGTTTCTTGGAGCAGGTTAAGCATGAGTGTCATTTCTTCAACGGGACGGAGCGGGAGCGGTTCCTGGACAGATACTTTTATAACCAGGAGGAGTATGTGCGCTTCGACAGCGACGTGGGGGAGTTCCGGGCGGTGACGGAGCTGGGGCGGCCTGACGCGGAGTACTGGAACAGCCAGAAGGACTTAATGGAGGACAGGCGGGCCCAGGTGGACACCTACTGCAGACACAACTACGGGGTTGGTGAGAGCTTCACAGTGCAGCGGAGA-----------------------------------
>Aona-DRB*W4711 sua06
---------------CGTTTCTTGGAGCAGGTTAAGCATGAGTGTCATTTCTTCAACGGGACGGAGCGGGTGCGGTTCCTGGACAGATACTTTTATAACCAGGAGGAGTATGTGCGCTTCGACAGCGACGTGGGGGAGTACCGGGCGGTGACGGAGCTGGGGCGGCGGAGCGCAGAGTACTGGAACAGCCAGAAGGACTTCCTGGAGGAGAGGCGGGCCTTGGTGGACACCTACTGTAGATACAACTACGGGGTTGCTGAGAGCTTCACAGTGCAGCGGAGA-----------------------------------
>Aona-DRB1*0301 ni00
---------------CGTTTCTTGTTCCAGACTACGTCTGAGTGTCATTTCTTCAACGGGACGGAGCGGGTGCGGTACCTGGACAGATACTTTTATAACCAGGAGGAGTATGTGCGCTTCGACAGCGACGTGGGGGAGTACCGGGCGGTGACGGAGCTGGGGCGGCGGAGCGCAGAGTACTGGAACAGCCAGAAGGACTTCCTGGAGGAGAGGCGGGCCTTGGTGGACACCTACTGTAGATACAACTACGGGGTTGCTGAGAGCTTCACAGTGCAGCGGCGAA----------------------------------
>Aona-DRB1*0302 ni00
---------------CGTTTCTTGTTCCAGACTACGTCTGAGTGTCATTTCTTCAACGGGACGGAGCGGGTGCGGTTCCTGGACAGATACTTCTATAACCAGGAGGAGTATGTGCGCTTCGACAGCGACGTGGGGGAGTACCGGGCGGTGACGGAGCTGGGGCGGCGGAGCGCAGAGTACTGGAACAGCCAGAAGGACTTCCTGGAGGAGAGGCGGGCCTTGGTGGACACCTACTGTAGATACAACTACGGGGTTGCTGAGAGCTTCACAGTGCAGCGGCGAA----------------------------------
>Aona-DRB1*0303 ni00
---------------CGTTTCTTGTTCCAGACTACGTCTGAGTGTCATTTCTTCAACGGGACGGAGCGGGTGCGGTACCTGGACAGATACTTTTATAACCAGGAGGAGTATGTGCGCTTCGACAGCGACGTGGGGGAGTACCGGGCGGTGACGGAGCTGGGGCGGCCTGACGCCGAGTACTGGAACAGCCAGAAGGACTACGTGGAGCAGAAGCGGGGCCAGGTGGACACCTACTGCAGACACAACTACGGGGTTTTTGAGAGCTTCACAGTGCAGCGGCGAA----------------------------------
>Aona-DRB1*0304 ni00
---------------CGTTTCTTGTTCCAGACTACGTCTGAGTGTCATTTCTTCAACGGGACGGAGCGGGTGCGGTTCCTGGACAGATACTTCTATAACCAGGAGGAGTATGTGCGCTTCGACAGCGACGTGGGGGAGTACCGGGCGGTGACGGAGCTGGGGCGGCCTGACGCCGAGTACTGGAACAGCCAGAAGGACTACGTGGAGCAGAAGCGGGGCCGGGTGGACAACTACTGCAGACACAACTACGGGGTTGGTGAGAGCTTCACAGTGCAGCGGCGAA----------------------------------
>Aona-DRB1*0305 ni00
---------------CGTTTCTTGTTCCAGACTACGTCTGAGTGTCATTTCTTCAACGGGACGGAGCGGGTGCGGTACCTGGACAGATACTTTTATAACCAGGAGGAGTATGTGCGCTTCGACAGCGACGTGGGGGAGTACCGGGCGGTGACGGAGCTGGGGCGGCCTGACGCCGAGTACTGGAACAGCCAGAAGGACTACGTGGAGCAGAAGCGGGGCCGGGTGGACACCTACTGCAGACACAACTACGGGGTTGGTGAGAGCTTCACAGTGCAGCGGCGAA----------------------------------
>Aona-DRB1*0307 ni00
---------------CGTTTCTTGTTCCAGACTACGTCTGAGTGTTATTTCTTCAACGGGACGGAGCGGGTGCGGTACCTGGACAGATACTTTTATAACCAGGAGGAATATGTGCGCTTCGACAGCGACGTGGGGGAGTACCGGGCGGTGACGGAGCTGGGGCGGCCTGACGCCGAGTACTGGAACAGCCAGAAGGACTACGTGGAGCGGAAGCGGGGCCGGGTGGACAACTACTGCAGACACAACTACGGGGTTGGTGAGAGCTTCACAGTGCAGCGGCGAA----------------------------------
>Aona-DRB1*0308 ni00
---------------CGTTTCTTGTTCCAGACTACGTCTGAGTGTTATTTCTTCAACGGGACGGAGCGGGTGCGGTACCTGGACAGATACTTTTATAACCAGAAGGAGTATGTGCGCTTCGACAGCGACGTGGGGGAGTACCGGGCGGTGACGGAGCTGGGGCGGCGGAGCGCAGAGTACTGGAACAGCCAGAAGGACTTCCTGGAGGAGAGGCGGGCCTTGGTGGACACCTACTGTAGATACAACTACGGGGTTGCTGAGAGCTTCACAGTGCAGCGGCGA-----------------------------------
>Aona-DRB1*0309 ni00
---------------CGTTTCTTGTTCCAGACTACGTCTGAGTGTTATTTCTTCAACGGGACGGAGCGGGTGCGGTTCCTGGACAGATACTTCTATAACCAGGAGGAGTATGTGCGCTTCGACAGCGACGTGGGGGAGTACCGGGCGGTGACGGAGCTGGGGCGGCCTGACGCCGAGTACTGGAACAGCCAGAAGGACTACGTGGAGCGGAAGCGGGGCCAGGTGGACAACTACTGCAGACACAACTACGGGGTTGGTGAGAGCTTCACAGTGCAGCGGCGA-----------------------------------
>Aona-DRB1*0311 ni00
---------------CGTTTCTTGTTCCAGACTACGTCTGAGTGTCATTTCTTCAACGGGACGGAGCGGGTGCGGTTCCTGGACAGATACTTTTATAACCAGGAGGAGTATGTGCGCTTCGACAGCGACGTGGGGGAGTACCGGGCGGTGACGGAGCTGGGGCGGCCTGACGCCGAGTACTGGAACAGCCAGAAGGACTACGTGGAGCAGAAGCGGGGCCGGGTGGACAACTACTGCAGACACAACTACGGGGTTGTTGAGAGCTTCACAGTGCAGCGGCGA-----------------------------------
>Aona-DRB1*0312 ni00
---------------CGTTTCTTGTTCCAGACTACGTCTGAGTGTCATTTCTTCAACGGGACGGAGCGGGTGCGGTACCTGGACAGATACTTTTATAACCAGGAGGAGTATGTGCGCTTCGACAGCGACGTGGGGGAGTACCGGGCGGTGACGGAGCTGGGGCGGCCTGACGCCGAGTACTGGAACAGCCAGAAGGACTACGTGGAGCAGAAGCGGGGCCGGGTGGACAACTACTGCAGACACAACTACGGGGTTGTTGAGAGCTTCACAGTGCAGCGGCGA-----------------------------------
>Aona-DRB1*0313 ni00
---------------CGTTTCTTGTTCCAGACTACGTCTGAGTGTCATTTCTTCAACGGGACGGAGCGGGTGCGGTTCCTGGACAGATACTTCTATAACCAGGAGGAGTATGTGCGCTTCGACAGCGACGTGGGGGAGTACCGGGCGGTGACGGAGCTGGGGCGGCCTGAAGCAGAGTACTTTAACAGCCTGAAGGACTTCATGGAGGAGACGCGGGCCGCGGTGGACACCTACTGTAAACACAACTACGGGGTTGTTGAGAGCTTCACAGTGCAGCGGCGA-----------------------------------
>Aona-DRB1*0314 ni00
---------------CGTTTCTTGTTCCAGACTACGTCTGAGTGTCATTTCTTCAACGGGACGGAGCGGGTGCGGTACCTGGACAGATACTTTTATAACCAGGAGGAGTATGTGCGCTTCGACAGCGACGTGGGGGAGTACCGGGCGGTGACGGAGCTGGGGCGGCCTGAAGCAGAGTACTTTAACAGCCTGAAGGACTTCATGGAGGAGACGCGGGCCGCGGTGGACACCTACTGTAAACACAACTACGGGGTTGTTGAGAGCTTCACAGTGCAGCGGCGA-----------------------------------
>Aona-DRB1*0315 ni00
---------------CGTTTCTTGTTCCAGACTACGTCTGAGTGTCATTTCTTCAACGGGACGGAGCGGGTGCGGTACCTGGACAGATACTTCTATAACCAGAAGGAGTATGTGCGCTTCGACAGCGACGTGGGGGAGTACCGGGCGGTGACGGAGCTGGGGCGGCCTGACGCCGAGTACTGGAACAGCCAGAAGGACTACGTGGAGCAGAAGCGGGGCCGGGTGGACAACTACTGCAGACACAACTACGGGGTTGGTGAGAGCTTCACAGTGCAGCGGCGA-----------------------------------
>Aona-DRB1*0316 ni00
---------------CGTTTCTTGTTCCAGACTACGTCTGAGTGTCATTTCTTCAACGGGACGGAGCGGGTGCGGTACCTGGACAGATACTTTTATAACCAGGAGGAGTATGCGCGCTTCGACAGCGACGTGGGGGAGTTCCGGGCGGTGACGGAGCTGGGGCGGCCTGACGCCGAGTACTGGAACAGCCTGAAGGAACGCCTGGAGTATCTGCGGGCCGCGGTGGACACCTACTGCAGACACAACTACGGGGTTTTTGAGAGCTTCACAGTGCAGCGGCGAA----------------------------------
>Aona-DRB1*031701 sua06
---------------CGTTTCTTGTTCCAGACTACGTCTGAGTGTCATTTCTTCAACGGGACGGAGCGGGTGCGGTACCTGGACAGATACTTTTATAACCAGGAGGAGTATGTGCGCTTCGACAGCGACGTGGGGGAGTACCGGGCGGTGACGGAGCTGGGGCGGCCTGACGCCGAGTACTGGAACAGCCAGAAGGACTACGTGGAGCAGAAGCGGGGCCGGGTGGACAACTACTGCAGACACAACTACGGGGTTGGTGAGAGCTTCACA-----------------------------------------------
>Aona-DRB1*031702 sua06
---------------CGTTTCTTGTTCCAGACTACGTCTGAGTGTCATTTCTTCAACGGGACGGAGCGGGTGCGGTACCTGGACAGATACTTTTATAACCAGGAGGAGTATGTGCGCTTCGACAGCGACGTGGGGGAGTACCGGGCAGTGACGGAGCTGGGGCGGCCTGACGCCGAGTACTGGAACAGCCAGAAGGACTACGTGGAGCAGAAGCGGGGCCGGGTGGACAACTACTGCAGACACAACTACGGGGTTGGTGAGAGCTTCACAGTGCAGCGGAGA-----------------------------------
>Aona-DRB1*0318 sua06
---------------CGTTTCTTGTTCCAGACTACGTCTGAGTGTCATTTCTTCAACGGGACGAAGCGGGTGCGGTACCTGGACAGATACTTTTATAACCAGGAGGAGTATGTGCGCTTCGACAGCGACGTGGGGGAGTACCGGGCGGTGACGGAGCTGGGGCGGCCTGACGCCGAGTACTGGAACAGCCAGAAGGACTACGTGGAGCAGAAGCGGGGCCGGGTGGACAACTACTGCAGACACAACTACGGGGTTGGTGAGAGCTTCACA-----------------------------------------------
>Aona-DRB1*0319 sua06
---------------CGTTTCTTGTTCCAGACTACGTCTGAGTGTCATTTCTTCAACGGGACGGAGCGGGTGCGGCACCTGGACAGATACTTTTATAACCAGGAGGAGTATGTGCGCTTCGACAGCGACGTGGGGGAGTACCGGGCGGTGACGGAGCTGGGGCGGCCTGACGCCGAGTACTGGAACAGCCAGAAGGACTACGTGGAGCAGAAGCGGGGCCGGGTGGACAACTACTGCAGACACAACTACGGGGTTGGTGAGAGCTTCACA-----------------------------------------------
>Aona-DRB1*0320 sua06
---------------CGTTTCTTGTTCCAGACTACGTCTGAGTGTCATTTCTTCAACGGGACGGAGCGGGTGCGGTTCCTGGACAGATACTTCTATAACCAGGAGGAGTATGTGCGCTTCGACAGCGACGTGGGGGAGTACCGGGCGGTGACGGAGCTGGGGCGGCGGAGCGCAGAGTACTGGAACAGCCAGAAGGACTTCCTGGAGGAGAGGCGGGCCTTGGTGGACACCTACTGTAGATACAACTACGGGGTTGCTGAGAGCTTCACA-----------------------------------------------
>Aona-DRB1*0321 sua06
---------------CGTTTCTTGTTCCAGACTACGTCTGAGTGTCATTTCTTCAACGGGACGGGGCGGGTGCGGTTCCTGGACAGATACTTCTATAACCAGGAGGAGTATGTGCGCTTCGACAGCGACGTGGGGGAGTACCGGGCGGTGACGGAGCTGGGGCGGCGGAGCGCAGAGTACTGGAACAGCCAGAAGGACTTCCTGGAGGAGAGGCGGGCCTTGGTGGACACCTACTGTAGATACAACTACGGGGTTGCTGAGAGCTTCACA-----------------------------------------------
>Aona-DRB1*0322 sua06
---------------CGTTTCTTGTTCCAGACTACGTCTGAGTGTCATTTCTTCAACGGGACGGGGCGGGTGCGGTTCCTGGACAGATACTTCTATAACCAGGAGGAGTATGTGCGCTTCGACTGCGACGTGGGGGAGTACCGGGCGGTGACGGAGCTGGGGCGGCGGAGCGCAGAGTACTGGAACAGCCAGAAGGACTTCCTGGAGGAGAGGCGGGCCTTGGTGGACACCTACTGTAGATACAACTACGGGGTTGCTGAGAGCTTCACA-----------------------------------------------
>Aona-DRB1*0323 sua06
---------------CGTTTCTTGTTCCAGACTACGTCTGAGTGTCATTTCTTCAACGGGACGGGGCGGGTGCGGTTCCTGGACAGATACTTCTATAACCAGGAGGAGTATGTGCGCTTCGACAGCGGCGTGGGGGAGTACCGGGCGGTGACGGAGCTGGGGCGGCGGAGCGCAGAGTACTGGAACAGCCAGAAGGACTTCCTGGAGGAGAGGCGGGCCTTGGTGGACACCTACTGTAGATACAACTACGGGGTTGCTGAGAGCTTCACA-----------------------------------------------
>Aona-DRB1*0324 sua06
---------------CGTTTCTTGTTCCAGACTACGTCTGAGTGTCATTTCTTCAACGGGACGGGGCGGGTGCGGTTCCTGGACAGATACTTCTATAACCAGGAGGAGTATGTGCGCTTCGACAGCCACGTGGGGGAGTACCGGGCGGTGACGGAGCTGGGGCGGCGGAGCGCAGAGTACTGGAACAGCCAGAAGGACTTCCTGGAGGAGAGGCGGGCCTTGGTGGACACCTACTGTAGATACAACTACGGGGTTGCTGAGAGCTTCACA-----------------------------------------------
>Aona-DRB1*0325 sua06
---------------CGTTTCTTGTTCCAGACTACGTCTGAGTGTCATTTCTTCAACGGGACGGGGCGGGTGCGGTTCCTGGACAGATACTTCTATAACCAGGAGGAGTATGTGCGCTTCGACAGCGACGTGGGGGAGTACCGGGCGGTGACGGAGCTGGGGCGACTGAGCGCAGAGTACTGGAACAGCCAGAAGGACTTCCTGGAGGAGAGGCGGGCCTTGGTGGACACCTACTGTAGATACAACTACGGGGTTGCTGAGAGCTTCACAGTGCAGCGGAGA-----------------------------------
>Aona-DRB1*0326 sua06
---------------CGTTTCTTGTTCCAGACTACGTATGAGTGTCATTTCTTCAACGGGACGGAGCGGGTGCGGTTCCTGGACAGATACTTCTATAACCAGGAGGAGTATGTGCGCTTCGACAGCGACGTGGGGGAGTACCGGGCGGTGACGGAGCTGGGGCGGCGGAGCGCAGAGTACTGGAACAGCCAGAAGGACTTCCTGGAGGAGAGGCGGGCCTTGGTGGACACCTACTGTAGATACAACTACGGGGTTGCTGAGAGCTTCACA-----------------------------------------------
>Aona-DRB1*0327 sua06
---------------CGTTTCTTGTTCCAGACTACGTCTGAGTGTCATTTCTTCAACGGGACGGAGCGGGTGCGGTACCTGGACAGATACTTTTATAACCAGGAGGAGTATGTGCGCTTCGACAGCGACGTGGGGGAGTTCCGGGCGGTGACGGAGCTGGGGCGGCCTGACGCGGAGTACTGGAACAGCCAGAAGGACTTAATGGAGGACAGGCGGGCCCAGGTGGACACCTACTGCAGACACAACTACGGGGTTGGTGAGAGCTTCACA-----------------------------------------------
>Aona-DRB3*0601 ni00
---------------CGTTTCTTGGAGCTGGTTAAGCATGAGTGTCATTTCTTCAACGGGACGGAGCGGGTGCGGTACCTGGACAGATACATCCATAACCAGGAGGAGGTCGTGCGCTTCGACAGCGACGTGGGGGAGTACCGGGCGGTGACGGAGCTGGGGCGGCCTGACGCCGAGTACTGGAACAGCCAGAAGGACTACGTGGAGCAGAAGCGGGGCCAGGTGGACAACTACTGCAGACACAACTACGGGGTTTTTGAGAGCTTCACAGTGCAGCGGCGAA----------------------------------
>Aona-DRB3*0602 ni00
---------------CGTTTCTTGGAGCTGGTTAAGCATGAGTGTCATTTCTTCAACGGAACGGAGCGGGTGCGGTACCTGGACAGATACCTTTATAACCAGAAGGAGTATGTGCGCTTCGACAGCGACGTGGGGGAGTACCGGGCGGTGACGGAGCTGGGGCGGCCTGACGCCGAGTACTGGAACAGCCAGAAGGACTACGTGGAGCAGAAGCGGGGCCAGGTGGACAACTACTGCAGACACAACTACGGGGTTTTTGAGAGCTTCACAGTGCAGCGGAGAG----------------------------------
>Aona-DRB3*0603 ni00
---------------CGTTTCTTGGAGCTGGTTAAGCATGAGTGTCATTTCTTCAACGGGACGGAGCGGGTGCGGTACCTGGACAGATACTTCTATAACCAGAAGGAGTATGTGCGCTTCGACAGCGACGTGGGGGAGTACCGGGCGGTGACGGAGCTGGGGCGGCCTGACGCCGAGTACTGGAACAGCCAGAAGGACTACGTGGAGCAGAAGCGGGGCCGGGTGGACAACTACTGCAGACACAACTACGGGGTTGTTGAGAGCTTCACAGTGCAGCGGCGAA----------------------------------
>Aona-DRB3*0604 ni00
---------------CGTTTCTTGGAGCTGGTTAAGCATGAGTGTCATTTCTTCAACGGGACGGAGCGGGTGCGGTACCTGGACAGATACTTCTATAACCAGAAGGAGTATGTGCGCTTCGACAGCGACGTGGGGGAGTACCGGGCGGTGACGGAGCTGGGGCGGCCTGACGCCGAGTACTGGAACAGCCAGAAGGACTACGTGGAGCAGAAGCGGGGCCGGGTGGACAACTACTGCAGACACAACTACGGGGTTGGTGAGAGCTTCACAGTGCAGCGGCGAA----------------------------------
>Aona-DRB3*0605 ni00
---------------CGTTTCTTGGAGCTGGTTAAGCATGAGTGTCATTTCTTCAACGGGACGGAGCGGGTGCGGTTCCTGGACAGATACTTTTATAACCAGGAGGAGTATGTGCGCTTCGACAGCGACGTGGGGGAGTACCGGGCGGTGACGGAGCTGGGGCGGCCTGACGCCGAGTACTGGAACAGCCAGAAGGACTACGTGGAGCAGAAGCGGGGCCGGGTGGACAACTACTGCAGACACAACTACGGGGTTGGTGAGAGCTTCACAGTGCAGCGGCGAA----------------------------------
>Aona-DRB3*0606 ni00
---------------CGTTTCTTGGAGCTGGTTAAGCATGAGTGTCATTTCTTCAACGGGACGGAGCGGGTGCGGTACCTGGACAGATATTTTTATAACCAGGAGGAGTATGTGCGCTTCGACAGCGACGTGGGGGAGTACCGGGCGGTGACGGAGCTGGGGCGGCCTGACGCCGAGTACTGGAACAGCCAGAAGGACTACGTGGAGCAGAAGCGGGGCCGGGTGGACAACTACTGCAGACACAACTACGGGGTTGGTGAGAGCTTCACAGTGCAGCGGCGA-----------------------------------
>Aona-DRB3*0607 ni00
---------------CGTTTCTTGGAGCTGGTTAAGCATGAGTGTCATTTCTTCAACGGGACGGAGCGGGTGCGGTACCTGGACAGATACCTTTATAACCAGAAGGAGTCCGTGCGCTTCGACAGCGACGTGGGGGAGTACCGGGCGGTGACGGAGCTGGGGCGGCCTGACGCCGAGTACTGGAACAGCCAGAAGGACTACGTGGAGCAGAAGCGGGGCCAGGTGGACAACTACTGCAGACACAACTACGGGGTTTTTGAGAGCTTCACAGTGCAGCGGCGA-----------------------------------
>Aona-DRB3*0608 ni00
---------------CGTTTCTTGGAGCTGGTTAAGCATGAGTGTCATTTCTTCAACGGGACGGAGCGGGTGCGGTACCTGGACAGATACTTCTATAACCAGAAGGAGTATGTGCGCTTCGACAGCGACGTGGGGGAGTACCGGGCGGTGACGGAGCTGGGGCGGCCTGACGCCGAGTACTGGAACAGCCTGAAGGAACGCCTGGAGTATCTGCGGGCCGCGGTGGACACCTACTGCAGACACAACTACGGGGTTTTTGAGAGCTTCACAGTGCAGCGGCGA-----------------------------------
>Aona-DRB3*0609 ni00
---------------CGTTTCTTGGAGCTGGTTAAGCATGAGTGTCATTTCTTCAACGGGACGGAGCGGGTGCGGTACCTGGACGGATACATCCATAACCAGGAGGAGTATGCGCGCTTCGACAGCGACGTGGGGGAGTTCCGGGCGGTGACGGAGCTGGGGCGGCCTGACGCCGAGTACTGGAACAGCCTGAAGGAACGCCTGGAGTATCTGCGGGCCGCGGTGGACACCTACTGCAGACACAACTACGGGGTTGTTGAGAGCTTCACAGTGCAGCGGCGAA----------------------------------
>Aona-DRB3*0610 ni00
---------------CGTTTCTTGGAGCTGGTTAAGCATGAGTGTCATTTCTTCAACGGGACGGAGCGGGTGCGGTACCTGGACAGATACTTCTATAACCAGAAGGAGTATGCGCGCTTCGACAGCGACGTGGGGGAGTTCCGGGCGGTGACGGAGCTGGGGCGGCCTGACGCCGAGTACTGGAACAGCCTGAAGGAACGCCTGGAGTATCTGCGGGCCGCGGTGGACACCTACTGCAGACACAACTACGGGGTTTTTGAGAGCTTCACAGTGCAGCGGCGAA----------------------------------
>Aona-DRB3*0611 ni00
---------------CGTTTCTTGGAGCTGGTTAAGCATGAGTGTCATTTCTTCAACGGAACGGAGCGGGTGCGGTACCTGGACAGATACCTTTATAACCAGAAGGAGTATGTGCGCTTCGACAGCGACGTGGGGGAGTACCGGGCGGTGACGGAGCTGGGGCGGCCTGAAGCAGAGTACTTTAACAGCCTGAAGGACTTCATGGAGGAGACGCGGGCCGCGGTGGACACCTACTGTAAACACAACTACGGGGTTGTTGAGAGCTTCACAGTGCAGCGGCGAA----------------------------------
>Aona-DRB3*0612 ni00
---------------CGTTTCTTGGAGCTGGTTAAGCATGAGTGTCATTTCTTCAACGGGACGGAGCGGGTGCGGTACCTGGACAGATACCTTTATAACCAGGAGGAGTATGTGCGCTTCGACAGCGACGTGGGGGAGTACCGGGCGGTGACGGAGCTGGGGCGGCCTGACGCCGAGTACTGGAACAGCCAGAAGGACTACGTGGAGCAGAAGCGGGGCCAGGTGGACAACTACTGCAGACACAACTACGGGGTTTTTGAGAGCTTCACAGTGCAGCGGAGAA----------------------------------
>Aona-DRB3*0613 sua06
---------------CGTTTCTTGGAGCTGGTTAAGCATGAGTGTCATTTCTTCAACGGGACGGAGCGGGTGCGGTACCTGGACAGATACATCCATAACCAGGAGGAGGTCGTGCGCTTCGACAGCGACGTGGGGGAGTACCGGGCGGTGACGGAGCTGGGGCGGCCTGACGCCGAGTACTGGAGCAGCCAGAAGGACTACGTGGAGCAGAAGCGGGGCCGGGTGGACAACTACTGCAGACACAACTACGGGGTTGTTGAGAGCTTCACA-----------------------------------------------
>Aona-DRB3*0614 sua06
---------------CGTTTGTTGGAGCTGGTTAAGCATGAGTGTCATTTCTTCAACGGGACGGAGCGGGTGCGGTACCTGGACAGATACATCCATAACCAGGAGGAGGTCGTGCGCTTCGACAGCGACGTGGGGGAGTACCGGGCGGTGACGGAGCTGGGGCGGCCTGACGCCGAGTACTGGAACAGCCAGAAGGACTACGTGGAGCAGAAGCGGGGCCGGGTGGACAACTACTGCAGACACAACTACGGGGTTGTTGAGAGCTTCACA-----------------------------------------------
>Aona-DRB3*0615 sua06
---------------CGTTTCTTGGAGCTGGTTAAGCATGAGTGTCATTTCTTCAACGGGACGGAGCGGGTGCGGTACCTGGACAGATACATCCATAACCAGGAGGAGGTCGTGCGCTTCGACAGCGACGTGGGGGAGTACCGGGCGGTGACGGAGCTGGGGCGGCCTGACGCCGAGTACTGGAACAGCCAGAAGGACTACGTGGAGCAGAAGCGGGGCCGGGTGGACAACTACTGCAGACACAACTACGGGGTTGTTGAGAGCTTCACA-----------------------------------------------
>Aona-DRB3*0616 sua06
---------------CGTTTCTTGGAGCTGGTTAAGCATGAGTGTCATTTCTTCAACGGGACGGAGCGGGTGCGGTACCTGGACAGATACACCCATAACCAGGAGGAGGTCGTGCGCTTCGACAGCGACGTGGGGGAGTACCGGGCGGTGACGGAGCTGGGGCGGCCTGACGCCGAGTACTGGAACAGCCAGAAGGACTACGTGGAGCAGAAGCGGGGCCAGGTGGACAACTACTGCAGACACAACTACGGGGTTTTTGAGAGCTTCACA-----------------------------------------------
>Aona-DRB3*0617 sua06
---------------CGTTTCTTGGAGCTGGTTAAGCATGAGTGTCATTTCTTCAACGGGACGGAGCGGGTGCGGTACCTGGACAGATACATCCATAACCAGGAGGAGGTCGTGCGCTTCGACAGCGACGTGGGGGAGTACCGGGCGGTGACGGAGCTGGGGCGGCCTGACGCCGAGTACTGGAACAGCCAGAAGGACTACGTGGAGCAGAAGCGGGGCCAGGTGGACAACTACTGCAGACACAACTACGGGGTTTTTGAGAGCTTCACA-----------------------------------------------
>Aona-DRB3*0618 sua06
---------------CGTTTCTTGGAGCTGGTTAAGCATGAGTGTCATTTCTTCAACGGGACGGAGCGGGTGCGGTACCTGTACAGATACCTTTATAACCAGGAGGAGTATGTGCGCTTCGACAGCGACGTGGGGGAGTACCGGGCGGTGACGGAGCTGGGGCGGCCTGACGCCGAGTACTGGAACAGCCAGAAGGACTACGTGGAGCAGAAGCGGGGCCAGGTGGACAACTACTGCAGACACAACTACGGGGTTTTTGAGAGCTTCACA-----------------------------------------------
>Aona-DRB3*0619 sua06
---------------CGTTTCTTGGAGCTGGTTAAGCATGAGTGTCATTTCTTCAACGGGACGGAGCGGGTGCGGTACCTGGACAGATACTTCTATAACCAGAAGGAGTATGTGCGCTTCGACAGCGACGTGGGGGAGTACCGGGCGGTGACGGAGCTGGGGCGGCCTGACGCCGAGTACTGGAACAGCCAGAAGGACTACGTGGAGCAGAAGCGGGGCCGGGTGGACAACTACTGCAGACACAACTACGGGGTTGTTGAGAGCTTCACA-----------------------------------------------
>Aona-DRB3*0620 sua06
---------------CGTTTCTTGGAGCAGGTTAAGCATGTGTGTCATTTCTTCAACGGGACGGAGCGGGTGCGGTTCCTGGACAGATACTTTTATAACCAGGAGGAGTATGTGCGCTTCGACAGCGACGTGGGGGAGTACCGGGCGGTGACGGAGCTGGGGCGGCCTGACGCCGAGTACTGGAACAGCCAGAAGGACTACGTGGAGCAGAAGCGGGGCCGGGTGGACAACTACTGCAGACACAACTACGGGGTTGTTGAGAGCTTCACA-----------------------------------------------
>Aona-DRB3*0621 sua06
---------------CGTTTCTTGGAGCAGGTTAAGCATGAGTGTCATTTCTTCAACGGGACGGAGCGGGTGCGGTTCCTGGACAGATACTTCTATAACCAGGAGGAGTATGTGCGCTTCGACAGCGACGCGGGGGAGTACCGGGCGGTGACGGAGCTGGGGCGGCCTGACGCCGAGTACTGGAACAGCCAGAAGGACTACGTGGAGCAGAAGCGGGGCCGGGTGGACAACTACTGCAGACACAACTACGGGGTTGGTGAGAGCTTCACA-----------------------------------------------
>Aona-DRB3*0622 sua06
---------------CGTTTCTTGGAGCAGGCTAAGCATGAGTGTCATTTCTTCAACGGGACGGAGCGGGTGCGGTACCTGGACAGATACTTTTATAACCAGAAGGAGTATGTGCGCTTCGACAGCGACGTGGGGGAGTACCGGGCGGTGACGGAGCTGGGGCGGCCTGACGCCGAGTACTGGAACAGCCAGAAGGACTACGTGGAGCAGAAGCGGGGCCGGGTGGACAACTACTGCAGACACAACTACGGGGTTGGTGAGAGCTTCACA-----------------------------------------------
>Aona-DRB3*0623 sua06
---------------CGTTTCTTGGAGCTGGTTAAGCATGAGTGTCATTTCTTCAACGGGACGGAGCGGGTGCGGTACCTGGACAGATACTCCTATAACCAGAAGGAGTATGTGCGCTTCGACAGCGACGTGGGGGAGTACCGGGCGGTGACGGAGCTGGGGCGGCCTGACGCCGAGTACTGGAACAGCCAGAAGGACTACGTGGAGCAGAAGCGGGGCCGGGTGGACAACTACTGCAGACACAACTACGGGGTTGTTGAGAGCTTCACAGTGCAGCGGAGA-----------------------------------
>Aona-DRB3*0624 sua06
---------------CGTTTCTTGGAGCTGGTTAAGCATGAGTGTCATTTCTTCAACGGGACGGAGCGGGTGCGGTACCTGGACAGATACTCCTATAACCAGAAGGAGTATGTGCGCTTCGACAGCGACGTGGGGGAGTACTGGGCGGTGACGGAGCTGGGGCGGCCTGACGCCGAGTACTGGAACAGCCAGAAGGACTACGTGGAGCAGAAGCGGGGCCGGGTGGACAACTACTGCAGATACAACTACGGGGTTGTTGAGGGCTTCACAGTGCAGCGGAGA-----------------------------------
>Aoni-DRB*W1301 sua06
---------------CGTTTCTTGGAGCAGTTTAAGCCTGAATGTCATTTCTTCAACGGGACGGAGCGGGTGCGGTTCCTGGACAGATACTTCTATAACCAGGAGGAGTATGTGCGCTTCGACAGCGACGTGGGGGAGTACCGGGCGGTGACGGAGCTGGGGCGGCCTGACGCCGAGTACTTTAACAGCCTGAAGGACTTCATTGAGGAGACGCGGGCCGCGGTGGACACCTACTGCAGACACAACTACGGGGTTGTTGAGAGCTTCACA-----------------------------------------------
>Aoni-DRB*W1302 sua06
---------------CGTTTCTTGGAGCAGTTTAAGCCTGAATGTCATTTCTTCAACGGGACGGAGCGGGTGCGGTTCCTGGACAGATACTTCTATAACCAGGAGGAGTATGTGCGCTTCGACAGCGACGTGGGGGAGTACCGGGCGGTGACGGAGCTGGGGCGGCCTGACGCCGAGCACTTTAACAGCCTGAAGGACTTCATGGAGGAGACGCGGGCCGCGGTGGACACCTACTGCAGACACAACTACGGGGTTGTGGAGAGCTTCACA-----------------------------------------------
>Aoni-DRB*W1303 sua06
---------------CGTTTCTTGGAGCAGTTTAAGCCTGAATGTCATCTCTTCAACGGGACGGAGCGGGTGCGGTTCCTGGACAGATACTTCTATAACCAGGAGGAGTATGTGCGCTTCGACAGCGACGTGGGGGAGTACCGGGCGGTGACGGAGCTGGGGCGGCCTGACGCCGAGTACTTTAACAGCCTGAAGGACTTCATGGAGGAGACGCGGGCCGCGGTGGACACCTACTGCAGACACAACTACGGGGTTGTTGAGAGCTTCACAGTGCAGCGGAGA-----------------------------------
>Aoni-DRB*W1304 sua06
---------------CGTTTCTTGGAGCAGTTTAAGCCTGAATGTCATTTCTTCAACGGGACGGAGCGGGTGCGGTTCCTGGACAGATACTTCTATAACCAGGAGGAGTACGTGCGCTTCGACAGCGACGTGGGGGAGTACCGGGCGGTGACGGAGCTGGGGCGGCCTGACGCCGAGTACTTTAACAGCCTGAAGGACTTCATGGAGGAGACGCGGGCCGCGGTGGACACCTACTGCAGACACAACTACGGGGTTGTTGAGAGCTTCACA-----------------------------------------------
>Aoni-DRB*W1305 sua06
---------------CGTTTCTTGGAGCAGTTTAAGCCTGAATGTCATTTCTTCAACGGGACGGAGCGGGTGCGGTTCCTGGACAGATACTTCTATAACCAGGAGGAGTATGTGCGCTTCGACAGCGACGTGGGGGAGTACCGGGCGGTGACGGAGCTGGGGCGGCCTGAAGCAGAGTACTTTAACAGCCTGAAGGACTTCATGGAGGAGACGCGGGCCGCGATGGACACCTACTGCAGACACAACTACGGGGTTGCTGAGAGCTTCACA-----------------------------------------------
>Aoni-DRB*W1306 sua06
---------------CGTTTCTCGGAGCAGTTTAAGCCTGAATGTCATTTCTTCAACGGGACGGAGCGGGTGCGGTTCCTGGACAGATACTTCTATAACCAGGAGGAGTATGTGCGCTTCGACAGCGACGTGGGGGAGTACCGGGCGGTGACGGAGCTGGGGCGGCCTGACGCCGAGTACTGGAACAGCCTGAAGGACTTCATGGAGGAGACGCGGGCCGCGGTGGACACCTACTGCAGACACAACTACGGGGTTGTTGAGAGCTTCACA-----------------------------------------------
>Aoni-DRB*W1307 sua06
---------------CGTTTCTTGGAGCAGTTTAAGCCTGAATGTCATTTCTTCAACGGGACGGAGCGGGTGCGGTTCCTGGACAGATACTTCTATAACCAGGAGGAGTATGTGCGCTTCGACAGCGACGTGGGGGAGTACCGGGCGGTGACGGAGCTGGGGCGGCCTGACGCCGAGTACTTTAACAGCCTGAAGGACTTCATGGAGGAGACGCGGGCCGCGGTGGACACCTACTGCAGACACAACTACGGGGTTGGTGAGAGCTTCACAGTGCAGCGGAGA-----------------------------------
>Aoni-DRB*W1308 sua06
---------------CGTTTCTTGGAGCAGTTTAAGCCTGAATGTCATTTCTTCAACGGGACGGAGCGGGTGCGGTTCCTGGACAGATACTTCTATAACCAGGAGGAGTATGTGCGCTTCGACAGCGACGTGGGGGAGTACCGGGCGGTGACGGAGCTGGGGCGGCCTGACGCCGAGTACTTTAACAGCCTGAAGGACTTCATGGAGGAGACGCGGGCCGCGGTGGACACCTACTGCAGACACGACTACGGGGTTGTTGAGAGCTTCACAGTGCAGTGGAGA-----------------------------------
>Aoni-DRB*W1309 sua06
---------------CGTTTCTTGGAGCAGTTTAAGCCTGAATGTCATTTCTTCAACGGGACGGAGCGGGTGCGGTTCCTGGACAGATACTTCTATAACCAGGAGGAGTATGTGCGCTTCGACAGCGACGTGGGGGAGTACCGGGCGGTGACGGAGCTGGGGCGGCCTGACGCCGAGTACTGGAACAGCCTGAAGGACTTCATGGAGGAGACGCGGGCCGCGGTGGACACCTACTGCAGACACAACTACGGGGTTGTTGAGAGCTTCACAGTGCAGCGGAGA-----------------------------------
>Aoni-DRB*W1801 sua06
---------------CGTTTCTTGGAGCAGGTTAAGTCTGAGTGTTATTTCTTCAACGGGACGGAGCGGGTGCAGTTCCTGGAAAGATACTTTCATAACCAGGAGGAGTTCGTGCGCTTCGACAGCGACGTGGGGGAGTACCGGGCGGTGACGGAGCTGGGGCGGCCTGATGCAAAGTACTGGAACGGTCAGCAGGACATCCTGGAGCTGAAGCGGGGCCAGGTAGACAACTACTGCAGACACAACTACGGGGTTGGTGAGAGCTTCACA-----------------------------------------------
>Aoni-DRB*W2901 sua06
---------------CGTTTCTTGGAGCAGACTAAGAGTGAGTGTCATTTCCTCAACGGGACGGAGCGGGTGCGGCTCCTGCAAAGATACTTCTATAACCAGGAGGAGTATGCGCGCTTCGACAGCGACGTGGGGGAGTTCCGGGCGGTGACGGAGCTGGGGCGGCCTGACGCCGAGTACTGGAACAGCCTGAAGGAACGCCTGGAGTATCTGCGGGCCGCGGTGGACACCTACTGCAGACACAACTACGGGGTTGGTGAGAGCTTCACA-----------------------------------------------
>Aoni-DRB*W2902 sua06
---------------CGTTTCTTGGAGCAGACTAAGAGTGAGTGTCATTTCCTCAACGGGACGGAGCGGGTGCGGCTCCTGCAAAGATACTTCTATAACCAGGAGGAGTATGTGCGCTTCGTCTGCGACGTGGGGGAGTTCCGGGCGGTGACGGAGCTGGGGCGGCCTGACGCCGAGTACTGGAACAGCCTGAAGGAACGCCTGGAGTATCTGCGGGCCGCGGTGGACACCTGCTGCAGACACAACTACGGGGTTGTTGAGAGCTTCACA-----------------------------------------------
>Aoni-DRB*W2903 sua06
---------------CGTTTCTTGGAGCAGACTAAGAGTGAGTGTCATTTCCTCAACGGGACGGAGCGGGTGCGGCTCCTGCAAAGATACTTCTATAACCAGGAGGAGTATGTGCGGTTCGACAGCGACGTGGGGGAGTTCCGGGCGGTGACGGAGCTGGGGCGGCCTGACGCCGAGTACTGGAACAGCCTGAAGGAACGCCTGGAGTATCTGCGGGCCGCGGTGGACACCTGCTGCAGACACAACTACGGGGTTGTTGAGAGCTTCACA-----------------------------------------------
>Aoni-DRB*W290401 sua06
---------------CGTTTCTTGGAGCAGACTAAGAGTGAGTGTCATTTCCTCAACGGGACGGAGCGGGTGCGGCTCCTGCAAAGATACTTCTATAACCAGGAGGAGTATGTGCGCTTCGACAGCGACGTGGGGGAGTTCCGGGCGGTGACGGAGCTGGGGCGGCCTGACGCCGAGTACTGGAACAGCCTGAAGGAACGCCTGGAGTATCTGCGGGCCGCGGTGGACACCTGCTGCAGACACAACTACGGGGTTGTTGAGAGCTTCACAGTGCAGCGGAGA-----------------------------------
>Aoni-DRB*W290402 sua06
---------------CGTTTCTTGGAGCAGACTAAGAGTGAGTGTCATTTCCTCAACGGGACGGAGCGGGTGCGGCTCCTGCAAAGATACTTCTATAACCAGGAAGAGTATGTGCGCTTCGACAGCGACGTGGGGGAGTTCCGGGCGGTGACGGAGCTGGGGCGGCCTGACGCCGAGTACTGGAACAGCCTGAAGGAACGCCTGGAGTATCTGCGGGCCGCGGTGGACACCTGCTGCAGACACAACTACGGGGTTGTTGAGAGCTTCACAGTGCAGCGGAGA-----------------------------------
>Aoni-DRB*W3801 sua06
---------------CGTTTCTTGGAGCAGGCTAAGTATGAGTGTCATTTCCTCAACGGGACGGAGCGGGTGCGGTTCCTGGAAAGACACATCCATAACCAGGAGGAGTATGCGCGCTTCGACAGCGACGTGGGGGAGTACCGGGCGGTGACGGAGCTGGGGCGGCGGACCGCAGAGTACTGGAACAGCCAGAAGGACTTCCTGGAGGACAGGCGGGCCCAGGTGGACACCGTGTGCAGACACAACTACGGGGTTGTTGAGAGCTTCACA-----------------------------------------------
>Aoni-DRB*W4201 sua06
---------------CGTTTCTTGGAACAGGTTAAGGATGAGTGTCATTTCCTCAACGGGACGGAGCGGGTGCGGTTCCTGGAAAGATACTTCTATAACCAGGAGGAGTATGTGCGCTTCGACAGCGACGTGGGGGAGTTCCGGGCGGTGACGGAGCTGGGGCGGCCTGACGCCGAGTACTGGAACAGCCTGAAGGAACGCCTGGAGTATCTGCGGGCCGCGGTGGACACCTACTGTAAACACAACTACGGGGTTGTTGAGAGCTTCACA-----------------------------------------------
>Aoni-DRB*W4301 sua06
---------------CGTTTCTTGAAGCAGGTTAAGTGTGAGTGTCATTTCTTCAACGGGACGGAGCGGGTGCAGCTCCTGGACAGACACTTTTATAACCAGGAGGAGTATGTGCGCTTCGACAGCGACGTGGGGGAGTACCGGGCGGTGACGGAGCTGGGGCGGCGGACCGCAGAGTACTGGAACAGCCAGAAGGACTTCCTGGAGAACAGGCGGGCCGCGGTGGACACCTACTGTAAACACAACTACGGGGTTGGTGAGAGCTTCACA-----------------------------------------------
>Aoni-DRB*W4302 sua06
---------------CGTTTCTTGAAGCAGGTTAAGTGTGAGTGTCATTTCTTCAACGGGACGGAGCGGGTGCAGCTCCTGGACAGACACTTTTATAACCAGGAGGAGTATGTGCGCTCCGACAGCGACGTGGGGGAGTACCGGGCGGTGACGGAGCTGGGGCGGCGGACCGCAGAGTACTGGAACAGCCAGAAGGACTTCCTGGAGAACAGGCGGGCCGCGGTGGACACCTACTGTAAACACAACTACGGGGTTGGTGAGAGCTTCACA-----------------------------------------------
>Aoni-DRB*W4303 sua06
---------------CGTTTCTTGAAGCAGGTTAAGTGTGAGTGTCATTTCTTCAACGGGACGGAGCGGGTGCAGCTCCTGGACAGACACTTTTATAACCAGGAGGAGTATGTGCGCTTCGACAGCGACGTGGGGGAGTACCGGGCGGTGACGGAGCTGGGGCGGCGGACCGCAGAGTACTGGAACAGCCAGAAGGACTTCCTGGAGAACAGGCGGGCCGCGGTGGACACCTACTGCAAACACAACTACGGGGTTGGGGAGAGCCTCACA-----------------------------------------------
>Aoni-DRB*W4304 sua06
---------------CGTTTCTTGAAGCAGGTTAAGTGTGAGTGTCATTTCTTCAACGGGACGGAGCGGGTGCAGCTCCTGGACAGACACTTTTATAACCAGGAGGAGTATGTGCGCTTCGACAGCGACGAGGGGGAGTACCGGGCGGAGACGGAGCTGGGGCGGCGGACCGCAGAGTACTGGAACAGCCAGAAGGACTACGTGGAGAACAGGCGGGCCGCGGAGGACACCTACCGTAAACACAACTACGGGGTTGTTGAAGACTTCACA-----------------------------------------------
>Aoni-DRB*W4305 sua06
---------------CGTTTCTTGAAGCAGGTTAAGTGTGAGTGTCATTTCTTCAACGGGACGGAGCGGGTGCAGCTCCTGGACAGACACTTTTATAACCAGGAGGAGGTACGGCGCTTCGACAGCGACGTGGGGGAGTACCGGGCGGTGACGGAGCTGGGGCGGCAGGACCGCAAGTACTGGAACAGCCAGAAGGACTTCCTGGAGAACAGGCGGGCCGCGGTGGACACCTACTGCAAACACAACTACGGGGTTGGTGAGAGCTCCACA-----------------------------------------------
>Aoni-DRB*W4401 sua06
---------------CGTTTCTTGGAGCAGGCTAAGTCTGAGTGTTATTTCTTCAACGGGACGGAGCGGGTGCGGTACCTGGACAGATACTTCTATAACCAGAAGGAGTATGTGCGCTTCGACAGCGACGTGGGGGAGTTCCGGGCTGTGACGGAGCTGGGGCGGCGGACCGCAGAGTACTGGAACAGCCAGAAGGACTTCCTGGAGGACAGGCGGGCCGCGGTGGACACCTACTGTAAACACAAATACGGGGTTGGTGAGAGCTTCACA-----------------------------------------------
>Aoni-DRB*W4701 sua06
---------------CGTTTCTTGGAGCAGGTTAAGCATGAGTGTCATTTCTTCAACGGGACGGAGCGGGTGCAGTTCCTGGACAGATACTTTTATAACCAGGAGGAGTATGCGCGCTTCGACAGCGACGTGGGGGAGTACCGGGCGGTGACGGAGCTGGGGCGGCCTGACGCGGAGTACTGGAACAGCCAGAAGGACATCCTGGAGGACAGGCGGGCCCAGGTGGACAGCTACTGCAGACACAACTACGGGGTTGGTGAGAGCTTCACA-----------------------------------------------
>Aoni-DRB1*0301 ni00
---------------CGTTTCTTGTTCCAGACTACGTCTGAGTGTTATTTCTTCAACGGGACGGAGCGGGTGCGGTACCTGGACAGATACTTTTATAACCAGGAGGAATATGTGCGCTTCGACAGCGACGTGGGGGAGTACCGGGCGGTGACGGAGCTGGGGCGGCCTGACGCCGAGTACTGGAACAGCCAGAAGGACTACGTGGAGCGGAAGCGGGGCCAGGTGGACAACTACTGCAGACACAACTACGGGGTTGGTGAGAGCTTCACAGTGCAGCGGCGAA----------------------------------
>Aoni-DRB1*0302 ni00
---------------CGTTTCTTGTTCCAGACTACGTCTGAGTGTCATTTCTTCAACGGGACGGAGCGGGTGCGGTACCTGGACAGATACCTTTATAACCAGAAGGAGTATGTGCGCTTCGACAGCGACGTGGGGGAGTACCGGGCGGTGACGGAGCTGGGGCGGCCTGACGCCGAGTACTGGAACAGCCAGAAGGACTACGTGGAGCGGAAGCGGGGCCGGGTGGACAACTACTGCAGACACAACTACGGGGTTGGTGAGAGCTTCACAGTGCAGCGGCGAA----------------------------------
>Aoni-DRB1*0303 sua06
---------------CGTTTCTTGTTCCAGACTACGTCTGAGTGTTATTTCTTCAACGGGACGGAGCGGGTGCGGTACCTGGACAGATACTTTTATAACCAGGAGGAGTATGTGCGCTTCGACAGCGACGTGGGGGAGTACCGGGCGGTGACGGAGCTGGGGAGGCCTGACGCGGAGTACTGGAACAGCCAGAAGGACTACGTGGAGCGGAAGCGGGGCCGGGTGGACAACTACTGCAGACACAACTACGGGGTTGGTGAGAGCTTCACA-----------------------------------------------
>Aoni-DRB1*0304 sua06
---------------CGTTTCTTGTTCCAGACTACGTCTGAGTGTCATTTCTTCAACGGGACGGAGCGGGTGCGGTACCTGGACAGATACTTCTATAACCAGAAGGAGTATGTGCGCTTCGACAGCGACGTGGGGGAGTACCGGGCGGTGACGGAGCTGGGGCGGCCTGACGCCGAGTACTGGAACAGCCAGAAGGACTACGTGGAGCAGAAGCGGGGCCGGGTGGACAACTACTGCAGACACAACTACGGGGTTGGTGAGAGCTTCACA-----------------------------------------------
>Aoni-DRB1*0305 sua06
---------------CGTTTCTTGTTCCAGACTACGTCTGAGTGTTATTTCTTCAACGGGACGGAGCGGGTGCGGTACCTGGACAGATACTTCTATAACCAGGAGGAGTATGTGCGCTTCGACAGCGACGTGGGGGAGTACCGGGCGGTGACGGAGCTGGGGCGGCCTGACGCCGAGTACTTTAACAGCCTGAAGGACTTCATGGAGGAGACGCGGGCCGCGGTGGACACCTACTGCAGACACAACTACGGGGTTGTTGAGAGCTTCACA-----------------------------------------------
>Aoni-DRB1*0306 sua06
---------------CGTTTCTTGTTCCAGACTACGTCTGAGTGTCATTTCTTCAACGGGACGGAGCGGGTGCGGTACCTGGACAGATACTTTTATAACCAGGAGGAGTATGTGCGCTTCGACAGCGACGTGGGGGAGTACCGGGCGGTGACGGAGCTGGGGCGGCCTGACGCCGAGTACTGGAACAGCCAGAAGGACTACGTGGAGCAGAAGCGGGGCCGGGTGGACAACTACTGCAGACACAACTACGGGGTTGGTGAGAGCTTCACAGTGCAGCGGAGA-----------------------------------
>Aoni-DRB1*0307 sua06
---------------CGTTTCTTGTTCCAGACTACGTCTGAGTGTCATTTCTTCAACGGGACGGAGCGGGTGCGGCACCTGGACAGATACTTTTATAACCAGGAGGAGTATGTGCGCTTCGACAGCGACGTGGGGGAGTACCGGGCGGTGACGGAGCTGGGGCGGCCTGACGCCGAGTACTGGAACAGCCAGAAGGACTACGTGGAGCAGAAGCGGGGCCGGGTGGACAACTACTGCAGACACAACTACGGGGTTGGTGAGAGCTTCACAGTGCAGCGGAGA-----------------------------------
>Aoni-DRB3*0601 sua06
---------------CGTTTCTTGGAGCTGGTTAAGCATGAGTGTCATTTCTTCAACGGGACGGAGCGGGTGCGGTACCTGGACAGATACCTTTATAACCAGAAGGAGTATGTGCGCTTCGACAGCGACGTGGGGGAGTACCGGGCGGTGACGGAGCTGGGGCGGCCTGACGCCGAGTACTGGAACAGCCAGAAGGACTACGTGGAGCAGAAGCGGGGCCAGGTGGACAACTACTGCAGACACAACTACGGGGTTGTTGAGAGCTTCACA-----------------------------------------------
>Aotr-DRB*W1301 tr93
-------------CACGTTTCTTGTTCCAGACTACGTCTGAGTGTTATTTCTTCAACGGGACGGAGCGGGTGCGGTTCCTGGACAGATACTTTTATAACCAGGAGGAGTATGTGCGCTTCGACAGCGACGTGGGGGAGTTCCGGGCGGTGACGGAGCTGGGGCGGCCTGACGCCGAGTACTGGAACAGCCAGAAGGACTTCCTGGAGGACAGGCGGGCCGCAGTGGACACCTACTGTAGATACAACTACGGGGTTGGTGAGAGCTTCACAGTGCAGCGGAGAG----------------------------------
>Aotr-DRB*W1302 tr93
-------------CACGTTTCTTGTTCCAGACTACGTCTGAGTGTTATTTCTTCAACGGGACGGAGCGGGTGCGGTTCCTGGACAGATACTTTTATAACCAGGAGGAGTATGTGCGCTTCGACAGCGACGTGGGGGAGTTCCGGGCGGTGACGGAGCTGGGGCGGCCTGACGCCGAGTACTGGAACAGCCAGAAGGACTTCCTGGAGGACAGGCGGGCCGCAGTGGACACCTACTGTAGATACAACTACGGGGTTGGTGAGAGCTTCACAGTGCAGCGGAGAG----------------------------------
>Aotr-DRB*W1801 tr93
-------------CACGTTTCTTGGAGCAGGCTAAGTCTGAGTGTTATTTCTTCAACGGGACGGAGCGGGTGCAGTTCCTGGAAAGATACTTTTATAACCAGGAGGAGTATGTGCGCTTCGACAGCGACGTGGGGGAGTACCGGGCGGTGACGGAGCTGGGGCGGCCTGATGCAAAGTACTGGAACGGTCAGCAGGACATCCTGGAGCTGAAGCGGGGCCAGGTAGACAACTACTGCAGACACAACTACGGGGTTTTTGAGAGCTTCACAGTGCAGCGGAGAG----------------------------------
>Aotr-DRB*W2901 mi04
---------------------TTGGAGCAGACTAAGAGTGAGTGTCATTTCCTTAACGGGACGGAGCGGGTGCGGCTCCTGCAAAGATACTTCTATAACCAGGAGGAGTTTGCGCGCTTCGACAGCGACGTGGGGGAGTTCCGGGCGGTGACGGAGCTGGGGCGGCCTGACGCCGAGTACTGGAACAGCCTGAAGGAACGCCTGGAGTATATGCGGGCCGCGGTGGACACCTACTGCAGACACAACTACGGGGTTTTTGAGAGCTTCACA-----------------------------------------------
>Aotr-DRB*W2902 mi04
---------------------TTGGAGCAGACTAAGTGTGAGTGTCATTTCTTCAACGGGACGGAGCGGGTGCGGTTCCTGGACAGATACTTCTATAACCAGGAGGAGTTTGTGCGCTTCGACAGCGACGTGGGGGAGTTCCGGGCGGTGACGGAGCTGGGGCGGCCTGACGCCGAGTACTGGAACAGCCAGAAGGAATACGTGGAGCATATGCGGGCCCCGGTGGACACCTACTGCAGACACAACTACGGGtTTTTTGAGAGCTTCACA-----------------------------------------------
>Aotr-DRB1*0301 tr93
-------------CACGTTTCTTGTTCCAGACTACGTCTGAGTGTTATTTCTTCAACGGGACGGAGCGGGTGCGGTACCTGGACAGATACTTTTATAACCAGGAGGAGTATGTGCGCTTCGACAGCGACGTGGGGGAGTACCGGGCGGTGACGGAGCTGGGGCGGCCTGACGCCGAGTACTGGAACAGCCAGAAGGACTACGTGGAGCAGAAGCGGGGCCGGGTGGACAACTACTGCAGACACAACTACGGGGTTGGTGAGAGCTTCACAGTGCAGCGGAGAG----------------------------------
>Aotr-DRB1*0302 tr93
-------------CACGTTTCTTGTTCCAGACTACGTCTGAGTGTCATTTCTTCAACGGGACGGAGCGGGTGCGGTACCTGGACAGATACTTTTATAACCAGGAGGAGTATGTGCGCTTCGACAGCGACGTGGGGGAGTACCGGGCGGTGACGGAGCTGGGGCGGCCTGACGCCGAGTACTGGAACAGCCAGAAGGACTACGTGGAGCGGAAGCGGGGCCAGGTGGACAACTACTGCAGACACAACTACGGGGTTGGTGAGAGCTTCACAGTGCAGCGGAGAG----------------------------------
>Aotr-DRB1*0303 mi04
---------------------TTGTTCCAGACTACGTCTGAGTGTCATTTCTTCAACGGGACGGAGCGGGTGCGGTACCTGGACAGATACTTTTATAACCAGGAGGAGTATGTGCGCTTCGACAGCGACGTGGGGGAGTACCGGGCGGTGACGGAGCTGGGGCGGCCTGACGCCGAGTACTGGAACAGCCAGAAGGAATACGTGGAGCAGAAGCGGGCCCGGGTGGACAACTACTGCAGACACAACTACGGGGTTGGTGAGAGCTTCACA-----------------------------------------------
>Aotr-DRB1*0304 mi04
---------------------TTGTTCCAGACTACGTCTGAGTGTCATTTCTTCAACGGGACGGAGCGGGTGCGGTTCCTGGACAGATACTTCTATAACCAGGAGGAGTATGTGCGCTTCGACAGCGACGTGGGGGAGTACCGGGCGGTGACGGAGCTGGGGCGGCGGAGCGCAGAGTACTGGAACAGCCAGAAGGACTTCCTGGAGGAGAGGCGGGCCTTGGTGGACACCTACTGTAGATACAACTACGGGGTTGCTGAGAGCTTCACA-----------------------------------------------
>Aotr-DRB3*0601 tr93
-------------CACGTTTCTTGGAGCTGGTTAAGCATGAGTGTCATTTCTTCAACGGGACGGAGCGGGTGCGGTACCTGGACAGATACATCCATAACCAGGAGGAGGTCGTGCGCTTCGACAGCGACGTGGGGGAGTACCGGGCGGTGACGGAGCTGGGGCGGCCTGACGCCGAGTACTGGAACAGCCAGAAGGACTACGTGGAGCAGAAGCGGGGCCGGGTGGACACCTACTGCAGACACAACTACGGGGTTGTTGAGAGCTTCACAGTGCAGCGGAGAG----------------------------------
>Aotr-DRB3*0602 mi04
---------------------TTGGAGCTGGTTAAGCATGAGTGTCATTTCTTTAACGGGACGGAGCGGGTGCGGTACCTGGACAGATACATCCATAACCAGGAGGAGGTCGTGCGCTTCGACAGCGACGTGGGGGAGTACCGGGCGGTGACGGAGCTGGGGCGGCCTGACGCCGAGTACTGGAACAGCCAGAAGGAATACGTGGAGCAGAAGCGGGGCCAGGTGGACAACTACTGCAGACACAACTACGGGtTTTTTGAGAGCTTCACA-----------------------------------------------
>Aovo-DRB*W130101 sua06
---------------CGTTTCTTGGAGCAGTTTAAGCCTGAATGTCATTTCTTCAACGGGACGGAGCGGGTGCGGTTCCTGGACAGATACTTTTATAACCAGGAGGAGTTCGTGCGCTTCGACAGCGACGTGGGGGAGTACCGGGCGGTGACGGAGCTGGGGCGGCGGACCGCAGAGTACTTTAACAGCCTGAAGGACTTCATGGAGGAGACGCGGGCCGCGGTGGACACCTACTGTAAACACAACTACGGGGTTGTTGAGAGCTTCACAGTACAGCGGAGA-----------------------------------
>Aovo-DRB*W130102 sua06
---------------CGTTTCTTGGAGCAGTTTAAGCCTGAATGTCATTTCTTCAACGGGACGGAGCGGGTGCGGTTCCTGGACAGATACTTTTATAACCAGGAGGAGTTCGTGCGCTTCGACAGCGACGTGGGGGAGTACCGGGCGGTGACGGAGCTGGGGCGGCGGACCGCAGAGTACTTTAACAGCCTGAAGGACTTCATGGAGGAGACGCGGGCCGCGGTGGACACCTACTGTAAACACAACTACGGGGTTGTTGAGAGCTTCACAGTGCAGCGGAGA-----------------------------------
>Aovo-DRB*W1302 sua06
---------------CGTTTCTTGGAGCAGTTTAAGCCTGAATGTCATTTCTTCAACGGGACGGAGCGGGTGCGGTTCCTGGACAGATACTTTTATAACCAGGAGGAGTTCGTGCGCTTCGACAGCGACGTGGGGGAGTACCGGGCGGTGACGGAGCTGGGGCGGCGGACCGCAGAGTACTTTAACAGCCTGAAGGACTTCATGGAGGAGACGCGGGCCGCGGTGGACTCCTTCTGTAAACACAACTACGGGGTTGTTGAGAGCTTCACAGTGCAGCGGAGA-----------------------------------
>Aovo-DRB*W1303 sua06
---------------CGTTTCTTGGAGCAGTTTAAGCCTGAATGTCATTTCTTCAACGGGACGGAGCGGGTGCGGTTCCTGGACAGATACTTCTATAACCAGGAGGAGTATGTGCGCTTCGACAGCGACGTGGGGGAGTACCGGGCGGTGACGGAGCTGGGGCGGCCTGACGCCGAGTACTTTAACAGCCTGAAGGACTTCATGGAGGAGACGCGGGCCGCGGTGGACACCTACTGCAGACACAACTACGGGGTTGTTGAGAGCTTCACA-----------------------------------------------
>Aovo-DRB*W1304 sua06
---------------CGTTTCTTGGAGCAGTTTAAGCCTGAATGTCATTTCTTCAACGGGACGGAGCGGGTGCGGTTCCTGGACAGATACTTCTATAACCAGGAGGAGTATGTGCGCTTCGACAGCGACGTGGGGGAGTACCGGGCGGTGACGGAGCTGGGGCGGCCTGACGCCGAGTACTTTAACAGCCTGAAGGACTTCATGGAGGAGACGCGGGCCGCGGTGGACACCTACTGCAGACACAACTACGGGGTTGTTGAGAGCTTCACA-----------------------------------------------
>Aovo-DRB*W2901 sua06
---------------CGTTTCTTGGAGCAGACTAAGAGTGAGTGTCATTTCCTCAACGGGACGGAGCGGGTGCGGCTCCTGCAAAGATACTTCTATAACCAGGAGGAGTATGTGCGCTTCGACAGCGACGTGGGGGAGTTCCGGGCGGTGACGGAGCTGGGGCGGCCTGACGCCGAGTACTGGAACAGCCTGAAGGAACGCCTGGAGTATCTGCGGGCCGCGGTGGACACCTGCTGCAGACACAACTACGGGGTTGTTGAGAGCTTCACAGTGCAGCGGAGA-----------------------------------
>Aovo-DRB*W4301 sua06
---------------CGTTTCTTGAAGCAGGTTAAGTGTGAGTGTCATTTCTTCAACGGGACGGAGCGGGTGCAGCTCCTGGACAGACACTTCTATAACCAGGAGGAGTATGTGCGCTTCGACAGCGACGTGGGGGAGTACCGGGCGGTGACGGAGCTGGGGCGGCGGACCGCAGAGTACTGGAACAGCCAGAAGGACTTCCTGGAGAACAGGCGGGCCGCGGTGGACACCTACTGTAAACACAACTACGGGGTTGGTGAGAGCTTCACAGTGCAGCGGAGA-----------------------------------
>Aovo-DRB*W4701 sua06
---------------CGTTTCTTGGAGCAGGTTAAGCATGAGTGTCATTTCTTCAACGGGACGGAGCGGGTGCGGTTCCTGGACAGATACTTTTATAACCAGGAGGAGTATGTGCGCTTCGACAGCGACGTGGGGGAGTTCCGGGCGGTGACGGAGCTGGGGCGGCCTGACGCGGAGTACTGGAACAGCCAGAAGGACTTAATGGAGGACAGGCGGGCCCAGGTGGACACCTACTGCAGACACAACTACGGGGTTGGTGAGAGCTTCACA-----------------------------------------------
>Aovo-DRB*W4702 sua06
---------------CGTTTCTTGGAGCAGGTTAAGCATGAGTGTCATTTCTTCAACGGGACGGAGCGGGTGCAGTTCCTGGACAGATACTTTTATAACCAGGGGGAGTATGCGCGCTTCGACAGCGACGTGGGGGAGTACCGGGCGGTGACGGAGCTGGGGCGGCCTGACGCGGAGTACTGGAACAGCCAGAAGGACATCCTGGAGGACAGGCGGGCCCAGGTGGACAGCTACTGCAGACACAACTACGGGGTTGGTGAGAGCTTCACAGAGCAGAGGAGA-----------------------------------
>Aovo-DRB1*0301 sua06
-------------CACGTTTCTTGTTCCAGACTACGTCTGAGTGTCATTTCTTCAACGGGACGGAGCGGGTGCGGTACCTGGACAGATACTTCTATAACCAGGAGGAGTTCGTGCGCTTCGACAGCGACGTGGGGGAGTACCGGGCGGTGACGGAGCTGGGGCGGCCTGACGCGGAGTACTGGAACAGCCAGAAGGACTACGTGGAGCGGAAGCGGGGCCAGGTGGACAACTACTGCAGACACAACTACGGGGTTGGTGAGAGCTTCACAGTGCAGCGGA-------------------------------------
>Aovo-DRB1*0302 sua06
---------------CGTTTCTTGTTCCAGACTACGTCTGAGTGTCATTTCTTCAACGGGACGGAGCGGGTGCGGTACCTGGACAGATACTTCTATAACCAGAAGGAGTATGTGCGCTTCGCCAGCGACGTGGGGGAGTACCGGGCGGTGACGGAGCTGGGGCGGCCTGACGCCGAGTACTGGAACAGCCAGAAGGACTACGTGGAGCAGAAGCGGGGCCGGGTGGACAACTACTGCAGACACAACTACGGGGTTGGTGAGAGCTTCACA-----------------------------------------------
>Aovo-DRB1*0303 sua06
---------------CGTTTCTTGTTCCAGACTACGTCTGAGTGTCATTTCTTCAACGGGACGGAGCGGGTGCGGTACCTGCACAGATACTTCTATAACCAGAAGGAGTATGTGCGCTTCGACAGCGACGTGGGGGAGTACCGGGCGGTGACGGAGCTGGGGCGGCCTGACGCCGAGTACTGGAACAGCCAGAAGGACTACGTGGAGCAGAAGCGGGGCCGGGTGGACAACTACTGCAGACACAACTACGGGGTTGGTGAGAGCTTCACAGTGCAGCGGAGA-----------------------------------
>Aovo-DRB1*0304 sua06
---------------CGTTTCTTGTTCCAGACTACGTCTGAGTGTCATTTCTTCAACGGGACGGAGCGGGTGCGGTACCTGGACAGATACTTCTATAACCAGAAGGAGTATGTGCGCTTCGACAGCGACGTGGGGGAGTACCGGGCGGTGACGGAGCTGGGGCGGCCTGACGCCGAGTACTGGAACAGCCAGAAGGACTACGTGGAGCAGAAGCGGGGCCGGGTGGACAACTACTGCAGACACAACTACGGGGTTGGTGAGAGCTTCACAGTGCAGCGGAGA-----------------------------------
>Atbe-DRB*W1901 mi04
---------------------TTGGAGCACGTTAAGTCTGAGTGTTATTTCTTCAACGGGACGGAGCGGGTGCGGTACCTGGTCAAAGTCATCTATAACCAGGAGGAGTTCGTGCGCTTCGACAGCGACGTGGGGGAGTACCGGGCGGTGACGGAGCTGGGGCGGCCTGTCGCAGAGTACTGGAACAGCCAGAAGGACTTCCTGGAGCACAAGCGGGCCGAGGTGGACACCATGTGCAGACACAACTACCGGATTTGTGAGAGCTTCACA-----------------------------------------------
>Atbe-DRB*W3801 mi04
---------------------TTGGAGCAGGCAAAGTTTGAGTGTCATCACTTCAACGGGACGGAGCGGGTGCGGTTCCTGGAAAGACACATCCATAACCAGGAGGAGTATGTGCGCTTCGACAGCGACGTGGGGGAGTACCGGGCGGTGACGGAGCTGGGGCGGCCTGACGCAGAGTACTGGAACAGCCAGAAGGAACTCCTGGAGGACAGGCGGGCCGTGGTGGACACCGTGTGCAGACACAACTACGGGGTTGCTGAGAG-TTCACA-----------------------------------------------
>Atbe-DRB*W3901 mi04
---------------------TTGGAGCGGATGAAGTCTGAGTGTTATTTCTTCAACGGGACGGAGCGGGTGCGGTTCCTGGAAAGACACATCTATAACCAGGTGGAGTTCCTGCGCTTCGACAGCGACGTCGGGGAGTACCGGGCGGTGACGGAGCTGGGGCGGCCTGACGCAGAGTCCTGGAACAGCCGGAAGGACTACATGGAGCAGAAGCGGGCCAAGGTGGACACCTACTGCAGACACAACTACGGGGTTGGTGAGAGCTTCACA-----------------------------------------------
>Caja-DRB*W1201 an98 kr00 do06b
GGGGACTCCCCACCACGTTTCTTGGAGCAGTTTAAGTATGAGTGTCTTCACCTCAACGGGACGGAGGGTGTACGGCTCCTGGTCAGATACATCTACAACCAGGAGGAGTATGTGCGCTTTGACAGCGACGTGGGGGAGTTCCGGGCGGTGACAGAGCTGGGGCGGCCTGCCGCAGAGTACTTCAACAGCCTGAAGGACTACATGGAGCAGACGCGGGCCGCGGTGGACACCGTGTGCAGACACAACTACGGGATTTTTGAGAGGTTCCTAGTGCAGCGGCGAGTC--------------------------------
>Caja-DRB*W1202 do06b
GGGGACTCCCCACCACGTTTCTTGGAGCAGTTTAAGTATGAGTGTCTTCACCTCAACGGGACGGAGGGTGTACGGCTCCTGGTCAGATACATCTACAACCAGGAGGAGTATGTGCGCTTTGACAGCGACGTGGGGGAGTTCCGGGCGGTGACAGAGCTGGGGCGGCCTGCCGCAGAGTACTTCAACAGCCTGAAGGACTACATGGAGCAGACGCGGGCCGCGGTGGACACCGTGTGCAGACACAACTACGGGATTTTTGAGAGGTTCCTAGTGCAGAGGCGAGTC--------------------------------
>Caja-DRB*W1601 N tr93 do06b
GGGGACACCCGACCACGTTACTTGGAGCAGGTTAAGTTTGAGTGTCATCACTTCAACGGGACGGAGCGGGTGCGGTACCTGGAAAGATACTTCTATAACCAGGAGGAGTATGTGCGCTTCGACAGCGACGTGGGGGAGTACCGGGCGGTGACGGAGCTGGGGCGGCCTGACGCGGAGTACTGGAACAGCCAGAAGGACATCCTGGAGCAGAAGCGGGCCGCGGTGGACAGA---TGCAGACACAACTACGAGGGTTTCGAGACGTTCCTAGTGCCGCGGAGAGTA--------------------------------
>Caja-DRB*W1604 N an98
-------------caCGTTACTTGGAGCAGGCTAAGTGTGAGTGTCATCACTTCAACGGGACGGAGCGGGTGCGGTACCTGGAAAGATACTTCTATAACCAGGAGGAGAACTTGCGCTTCGACAGCGACGTGGGGGAGTACCGGGCGGTGACGGAGCTGGGGCGGCCTGACGCGGAGTACTGGAACAGCCAGAAGGACATCCTGGAGCAGAAGCGGGCCGCGGTGGACAGA---TGCAGACACAACTACGAGATTTCAGAGAGGTTCCTAGTGCCGCGGAGAG----------------------------------
>Caja-DRB*W1605 an98 do06b
GGGGACACCCGACCACGTTACTTGGAGCAGGTTAAGTTTGAGTGTCATCACTTCAACGGGACGGAGCGGGTGCGGCTCCTGGAAAGACGCATCCATAACCAGGAGGAGTATGCGCGCTTCGACAGCGACGTGGGGGAGTACCGGGCGGTGACGGAGCTGGGGCGGCCTGACGCGGAGTACTGGAACAGCCAGAAGGACCTCCTGGAGCAGAGGCGGGCCGCGGTGGACACCTACTGCAGACACAACTACGAGATTTTAGACAGGTTCCTAGTGCCGCGGAGAGTA--------------------------------
>Caja-DRB*W1606 an98 do06b
GGGGACACCCGACCACGTTTCTTGGAGCAGGTTAAGTATGAGTGTCATCACTTCAACGGGACGGAGCGGGTGCGGTTCCTGTTCAGAGACATCTACAACCAGGAGGAGGTCCTGCGCTTCGACAGCGACGTGGGGGAGTTCCGGGCGGTGACGGAGCTGGGGCGGCCTGACGCGGAGTACTGGAACAGCCAGAAGGACATCCTGGAGGACAGGCGGGCCGCGGTGGACACCGTGTGCAGACACAACTACGAGATTTTAGACAGGTTCCTAGTGCCGCGGAGAGTA--------------------------------
>Caja-DRB*W1607 an98
-------------caCGTTTCTTGGAGCAGGTTAAGTATGAGTGTCATCACTTCAACGGGACGGAGCGGGTGCGGTTCCTGTTCAGAGACATCTACAACCAGGAGGAGGTCCTGCGCTTCGACAGCGACGTGTGGGAGTTCCGGGCGGTGACGGAGCTGGGGCGGCCTGACGCGGAGTACTGGAACAGCCAGAAGGACATCCTGGAGGACAGGCGGGCCGCGGTGGACACCGTGTGCAGACACAACTACGAGATTTTAGACAGGTTCCTAGTGCCGCGGAGAG----------------------------------
>Caja-DRB*W1608 N an98 do06b
GGGGACACCCGACCACGTTACTTGGAGCAGCATAAGGCTGAGTGTCATCACTTCAACGGGACGGAGCGGGTGCGGTTCCTGGACAGATACTTCTATAACCAGGAGGAGGTCCTGCGCTTCGACAGCGACGTGGGGGAGTACCGGGCGGTGACGGAGCTGGGGCGGCCTAGCGCAGAGAAGCTCAACAGCCAGAAGGACATCCTGGAGCAGACGCGGGCCGAGGTGGACAGA---TGCAGACACAACTACGAGATTTTCGAGACGTTCCTAGTGCCGCGGAGAGTA--------------------------------
>Caja-DRB*W1609 N an98 do06b
GGGGACACCCGACCACGTTACTTGGAGCAGGCTAAGTGTGAGTGTCATCACTTCAACGGGACGGAGCGGGTGCGGTACCTGGAAAGATACTTCTATAACCAGGAGGAGTATGTGCGCTTCGACAGCGACGTGGGGGAGTACCGGGCGGTGACGGAGCTGGGGCGGCCTGACGCGGAGTACTGGAACAGCCAGAAGGACATCCTGGAGCAGAAGCGGGCCGAGGTGGACAGA---TGCAGACACAACTACGAGGTTTCAGAGAGGTTCCTAGTGCCGCGGAGAGTA--------------------------------
>Caja-DRB*W1610 N an98 do06b
GGGGACACCCGACCACGTTACTTGGAGCAGGCTAAGTGTGAGTGTCATCACTTCAACGGGACGGAGCGGGTGCGGTACCTGGAAAGATACTTCTATAACCAGGAGGAGTATGTGCGCTTCGACAGCGACGTGGGGGAGTACCGGGCGGTGACGGAGCTGGGGCGGCCTGACGCGGAGTACTGGAACAGCCAGAAGGACATCCTGGAGCAGAAGCGGGCCGCGGTGGACAGA---TGCAGACACAACTACGAGGTTTCAGAGACGTTCCTAGTGCCGCGGAGAGTA--------------------------------
>Caja-DRB*W1611 an98 do06b
GGGGACACCCGACCACGTTACTTGGAGCAGCGTAAGGCTGAGTGTCATCACTTCAACGGGACGGAGCGGGTGCGGCTCCTGGAAAGATACTTCTATAACCAGGAGGAGTTCGTGCGCTTCGACAGCGACGTGGGGGAGTTCCGGGCGGTGACGGAGCTGGGGCGGCCTGTCGCGGAGTCCTGGAACAGCCGGAAGGACATCCTGGAGCAGAGGCGGGCCGCGGTGGACACCTTCTGCAGACACAACTACGAGGGTTTCGAGACGTTCCTAGTGCCGCGGAGAGTA--------------------------------
>Caja-DRB*W1612 an98 do06b
GGGGACACCCGACCACGTTACTTGGAGCAGGCTAAGTGTGAGTGTCATCACTTCAACGGGACGGAGCGGGTGCGGTACCTGGAAAGATACTTCTATAACCAGGAGGAGTTAGTGCGCTTCGACAGCGACGTGGGGGAGTACCGGGCGGTGACGGAGCTGGGGCGGCCTAGCGCAGAGAAGCTCAACAGCCAGAAGGACCTCCTGGAGCAGAGGCGGGCCGAGGTGGACACCGTGTGCAGACACAACTACGAGATTTCAGAGAGGTTCCTAGTGCCGCGGAGAGTA--------------------------------
>Caja-DRB*W1613 an98 do06b
GGGGACACCCGACCACGTTACTTGGAGCAGGTTAAGTTTGAGTGTCATCACTTCAACGGGACGGAGCGGGTGCGGCTCCTGGAAAGACGCATCCATAACCAGGAGGAGTATGCGCGCTTCGACAGCGACGTGGGGGAGTACCGGGCGGTGACGGAGCTGGGGCGGCCTGACGCGGAGTACTGGAACAGCCAGAAGGACATCCTGGAGCAGAGGCGGGCCGCGGTGGACACCTACTGCAGACACAACTACGAGATTTTAGACAGGTTCCTAGTGCCGCGGAGAGTA--------------------------------
>Caja-DRB*W1614 N an98
-------------caCGTTACTTGGAGCAGGCTAAGTGTGAGTGTCATCACTTCAACGGGACGGAGCGGGTGCGGTACCTGGAAAGATACTTCTATAACCAGGAGGAGTTAGTGCGCTTCGACAGCGACGTGGGGGAGTACCGGGCGGTGACGGAGCTGGGGCGGCCTAGCGCAGAGAAGCTCAACAGCCAGAAGGACCTCCTGGAGCAGAAGCGGGCCGAGGTGGACAGA---TGCAGACACAACTACGAGGTTTCAGAGAGGTTCCTAGTGCCGCGGAGAG----------------------------------
>Caja-DRB*W1615 an98
-------------caCGTTACTTGGAGCAGGTTAAGTTTGAGTGTCATCACTTCAACGGGACGGAGCGGGTGCGGCTCCTGGAAAGACGCATCCATAACCAGGAGGAGTATGCGCGCTTCGACAGCGACGTGGGGGAGTACCGGGCGGTGACGGAGCTGGGGCGGCCTGACGCGGAGTACTGGAACAGCCAGAAGGACCTCCTGGAGCAGAGGCGGGCCGAGGTGGACACCTACTGCAGACACAACTACGAGATTTCAGAGAGGTTCCTAGTGCCGCGGAGAG----------------------------------
>Caja-DRB*W1616 wu00 do06b
GGGGACACCCGACCACGTTACTTGGAGCAGGCTAAGTGTGAGTGTCATCACTTCAACGGGACGGAGCGGGTGCGGTACCTGGAAAGATACTTCTATAACCAGGAGGAGTATGTGCGCTTCGACAGCGACGTGGGGGAGTACCGGGCGGTGACGGAGCTGGGGCGGCCTGACGCGGAGTACTGGAACAGCCAGAAGGACCTCCTGGAGCAGACGCGGGCCGAGGTGGACACCGTGTGCAGACACAACTACGAGATTTTCGAGACGTTCCTAGTGCCGCGGAGAGTA--------------------------------
>Caja-DRB*W1617 N wu00
------------------TACTTGGAGCAGGCTAAGTGTGAGTGTCATCACTTCAACGGGACGGAGCGGGTGCGGTACCTGGAAAGATACTTCTATAACCAGGAGGAGTATGTGCGCTTCGACAGCGACGTGGGGGAGTACCGGGCGGTGACGGAGCTGGGGCGGCCTGACGCGGAGTACTGGAACAGCCAGAAGGACATCCTGGAGCAGAAGCGGGCCGCGGTGGACAGA---TGCAGACACAACTACGAGATTTTCGAGAC------------------------------------------------------
>Caja-DRB*W1618 N wu00
------------------------------GTTAAGTTTGAGTGTCATCACTTCAACGGGACGGAGCGGGTGCGGCTCCTGGAAAGACGCATCCATAACCAGGAGGAGTATGCGCGCTTCGACAGCGACGTGGGGGAGTACCGGGCGGTGACGGAGCTGGGGCGGCCTGACGCGGAGTACTGGAACAGCCAGAAGGACATCCTGGAGCAGAAGCGGGCCGAGGTGGACAGA---TGCAGACACAACTACGAGGTTTCAGAGAG------------------------------------------------------
>Caja-DRB*W1620 do06b
GGGGACACCCGACCACGTTACTTGGAGCAGGCTAAGTGTGAGTGTCATCACTTCAACGGGACGGAGCGGGTGCGGTACCTGGAAAGATACTTCTATAACCAGGAGGAGTATGTGCGCTTCGACAGCGACGTGGGGGAGTACCGGGCGGTGACGGAGCTGGGGCGGCCTGACGCGGAGTACTGGAACAGCCAGAAGGACCTCCTGGAGCAGACGCGGGCCGAGGTGGACACCGTGTGCAGACACAACTACGAGGGTTTCGAGACGTTCCTAGTGCCGCGGAGAGTA--------------------------------
>Caja-DRB*W1622 do06b
GGGGACACCCGACCACGTTACTTGGAGCAGCGTAAGGCTGAGTGTCATTTCTTCAACGGGACGGAGCGGGTGCGGTACCTGGACAGATACATCCATAACCAGGAGGAGTTAGTGCGCTTCGACAGCGACGTGGGGGAGTACCGGGCGGTGACGGAGCTGGGGCGGCCTGAAGCGGAGTCCTGGAACAGCCGGAAGGACATCCTGGAGCAGAAGCGGGCCGCGGTGGACACCTACTGCAGACACAACTACGAGATTTTAGACAGGTTCCTAGTGCCGCGGAGAGTA--------------------------------
>Caja-DRB*W1623 N pr06
-------------CACGTTACTTGGAGCAGGCTAAGTGTGAGTGTCATCACTTCAACGGGACGGAGCGGGTGCGGTACCTGGAAAGATACTTCTATAACCAGGAGGAGTATGTGCGCTTCGACAGCGACGTGGGGGAGTACCGGGCGGTGACGGAGCTGGGGCGGCCTGACGCGGAGTACTGGAACAGCCAGAAGGACATCCTGGAGCAGAAGCGGGCCGCGGTGGACAGA---TGCAGACACAACTACGAGGTTTCAGAGAGGTTCCTAGTGCCGCGGAGAG----------------------------------
>Caja-DRB*W1624 pr06
-------------CACGTTACTTGGAGCAGGCTAAGTGTGAGTGTCATCACTTCAACGGGACGGAGCGGGTGCGGTACCTGGAAAGATACTTCTATAACCAGGAGGAGTATGTGCGCTTCGACAGCGACGTGGGGGAGTACCGGGCGGTGACGGAGCTGGGGCGGCCTGACGCGGAGTACTGGAACAGCCAGAAGGACCTCCTGGAGCAGAGGCGGGCCGAGGTGGACACCGTGTGCAGACACAACTACGAGATTTTAGACAGGTTCCTAGTGCCGCGGAGAG----------------------------------
>Caja-DRB1*0301 tr93 do06b
GGGGACACCCGACCACGTTTCTTGGAGTATAGCACGTCTGAGTGTCATTTCTTCAACGGGACGGAGCGGGTGCGGTTCCTGGACAGATACTTCTTTAATCAGGAGGAGAACTTGCGCTTCGACAGCGACGTGGGGGAGTTCCGGGCGGTGACGGAGCTGGGGCGGCCTGACGCGGAGTCCTGGAACAGCCAGAAGGACTTCCTGGAGGACAGGCGGGCCGAGGTGGACACCGTGTGCAGACACAACTACGAGATTTTAGACAGGTTCCTAGTGCCGCGGAGAGTC--------------------------------
>Caja-DRB1*0302 an98 do06b
GGGGACACCCGACCACGTTTCTTGGAGTATAGCACGTCTGAGTGTCATTTCTTCAACGGGACGGAGCGGGTGCGGCTCCTGGAAAGATACATCCATAACCAGGAGGAGAACTTGCGCTTCGACAGCGACGTGGGGGAGTTCCGGGCGGTGACGGAGCTGGGGCGGCCTGACGCGGAGTCCTGGAACAGCCAGAAGGACTTCCTGGAGGACAGGCGGGCCGCGGTGGACACCTTCTGCAGACACAACTACGAGATTTCAGAGAGGTTCCTAGTGCCGCGGAGAGTC--------------------------------
>Caja-DRB1*0303 an98 do06b
GGGGACACCCGACCACGTTTCTTGGAGTATAGCACGTCTGAGTGTCATTTCTTCAACGGGACGGAGCGGGTGCGGTTCCTGGACAGATACTTCTTTAATCAGGAGGAGAACTTGCGCTTCGACAGCGACGTGGGGGAGTTCCGGGCGGTGACGGAGCTGGGGCGGCCTGACGCGGAGTCCTGGAACAGCCAGAAGGACTTCCTGGAGGACAGGCGGGCCGCGGTGGACACCTTCTGCAGACACAACTACGAGATTTTAGACAGGTTCCTAGTGCCGCGGAGAGTC--------------------------------
>Caja-DRB1*0304 an98
-------------caCGTTTCTTGGAGTATAGCACGTCTGAGTGTCATTTCTTCAACGGGACGGAGCGGGTGCGGTTCCTGGACAGATACTTCTTTAATCAGGAGGAGAACTTGCGCTTCGACAGCGACGTGGGGGAGTTCCGGGCGGTGACGGAGCTGGGGCGGCCTGACGCGGAGTCCTGGAACAGCCAGAAGGACCTCCTGGAGCAGAGGCGGGCCGAGGTGGACACCTTCTGCAGACACAACTACGAGATTTTAGACAGGTTCCTAGTGCCGCGGAGAG----------------------------------
>Caja-DRB1*0305 an98 do6b
GGGGACACCCGACCACGTTTCTTGGAGTATAGCACGTCTGAGTGTCATTTCTTCAACGGGACGGAGCGGGTGCGGCTCCTGGAAAGATACATCCATAACCAGGAGGAGTATGTGCGCTTCGACAGCGACGTGGGGGAGTACCGGGCGGTGACGGAGCTGGGGCGGCCTGACGCGGAGTCCTGGAACAGCCAGAAGGACTTCCTGGAGCAGAGGCGGGCGGAGGTGGACACCTACTGCAGACACAACTACGAGATTTCAGAGAGGTTCCTAGTGCCGCGGAGAGTA--------------------------------
>Caja-DRB1*0306 an98
-------------caCGTTTCTTGGAGTATAGCACGTCTGAGTGTCATTTCTTCAACGGGACGGAGCGGGTGCGGCTCCTGGACAGATACTTCTTTAATCAGGAGGAGTTAGTGCGCTTCGACAGCGACGTGGGGGAGTTCCGGGCGGTGACGGAGCTGGGGCGGCCTGACGCGGAGTCCTGGAACAGCCAGAAGGACTTCCTGGAGGACAGGCGGGCCGCGGTGGACACCTTCTGCAGACACAACTACGAGATTTCAGAGAGGTTCCTAGTGCCGCGGAGAG----------------------------------
>Caja-DRB1*0307 an98 do06b
GGGGACACCCGACCACGTTTCTTGGAGTATAGCACGTCTGAGTGTCATTTCTTCAACGGGACGGAGCGGGTGCGGTTCCTGGACAGATACTTCTTTAATCAGGAGGAGAACTTGCGCTTCGACAGCGACGTGGGGGAGTTCCGGGCGGTGACGGAGCTGGGGCGGCCTGACGCGGAGTACTGGAACAGCCAGAAGGACCTCCTGGAGCAGAGGCGGGCCGAGGTGGACACCTACTGCAGACACAACTACGAGATTTCAGAGAGGTTCCTAGTGCCGCGGAGAGTA--------------------------------
>Caja-DRB1*0308 wu00
---------------------------------ACGTCTGAGTGTCATTTCTTCAACGGGACGGAGCGGGTGCGGTTCCTGGACAGATACTTCTTTAATCAGGAGGAGAACTTGCGCTTCGACAGCGACGTGGGGGAGTTCCGGGCGGTGACGGAGCTGGGGCGGCCTGACGCGGAGTCCTGGAACAGCCAGAAGGACTTCCTGGAGGACAGGCGGGCCGCGGTGGACACCGTGTGCAGACACAACTACGAGATTTTAGACAG------------------------------------------------------
>Caja-DRB1*0309 wu00
---------------------------------ACGTCTGAGTGTCATTTCTTCAACGGGACGGAGCGGGTGCGGTTCCTGGACAGATACTTCTTTAATCAGGAGGAGAACTTGCGCTTCGACAGCGACGTGGGGGAGTTCCGGGCGGTGACGGAGCTGGGGCGGCCTGACGCGGAGTCCTGGAACAGCCAGAAGGACTTCCTGGAGGACAGGCGGGCCGAGGTGGACACCTTCTGCAGACACAACTACGAGATTTTAGACAG------------------------------------------------------
>Caja-DRB1*0310 wu00
---------------------------------ACGTCTGAGTGTCATTTCTTCAACGGGACGGAGCGGGTGCGGCTCCTGGAAAGATACATCCATAACCAGGAGGAGTATGTGCGCTTCGACAGCGACGTGGGGGAGTACCGGGCGGTGACGGAGCTGGGGCGGCCTGACGCGGAGTCCTGGAACAGCCAGAAGGACTTCCTGGAGGACAGGCGGGCCGCGGTGGACACCTTCTGCAGACACAACTACGAGATTTTAGACAG------------------------------------------------------
>Caja-DRB1*0311 wu00 do06b
GGGGACACCCGACCACGTTTCTTGGAGTATAGCACGTCTGAGTGTCATTTCTTCAACGGGACGGAGCGGGTGCGGTTCCTGGACAGATACTTCTTTAATCAGGAGGAGAACTTGCGCTTCGACAGCGACGTGGGGGAGTTCCGGGCGGTGACGGAGCTGGGGCGGCCTGACGCGGAGTCCTGGAACAGCCAGAAGGACCTCCTGGAGCAGAGGCGGGCCGCGGTGGACACCTTCTGCAGACACAACTACGAGATTTTAGACAGGTTCCTAGTGCCGCGGAGAGTC--------------------------------
>Caja-DRB1*0312 do06b
GGGGACACCCGACCACGTTTCTTGGAGTATAGCACGTCTGAGTGTCATTTCTTCAACGGGACGGAGCGGGTGCGGTTCCTGGACAGATACTTCTTTAATCAGGAGGAGAACTTGCGCTTCGACAGCGACGTGGGGGAGTTCCGGGCGGTGACGGAGCTGGGGCGGCCTGACGCGGAGTACTGGAACAGCCAGAAGGACCTCCTGGAGCAGAGGCGGGCCGAGGTGGACACCTTCTGCAGACACAACTACGAGATTTTAGACAGGTTCCTAGTGCCGCGGAGAGTA--------------------------------
>Caja-DRB1*0314 do06b
-------------CACGTTTCTTGGAGTATAGCACGTCTGAGTGTCATTTCTTCAACGGGACGGAGCGGGTGCGGCTCCTGGAAAGATACATCCATAACCAGGAGGAGAACTTGCGCTTCGACAGCGACGTGGGGGAGTACCGGGCGGTGACGGAGCTGGGGCGGCCTGACGCGGAGTACTGGAACAGCCAGAAGGACCTCCTGGAGCAGAGGCGGGCCGCGGTGGACACCTACTGCAGACACAACTACGAGATTTTAGACAGGTTCCTAGTGCCGCGGAGAG----------------------------------
>Caja-DRB1*0316 do06b
GGGGACACCCGACCACGTTTCTTGGAGTATAGCACGTCTGAGTGTCATTTCTTCAACGGGACGGAGCGGGTGCGGTTCCTGGACAGATACTTCTTTAATCAGGAGGAGAACTTGCGCTTCGACAGCGACGTGGGGGAGTTCCGGGCGGTGACGGAGCTGGGGCGGCCTGACGCGGAGTCCTGGAACAGCCAGAAGGACTTCCTGGAGGACAGGCGGGCCGCGGTGGACACCGTGTGCAGACACAACTACGAGATTTTAGACAGGTTCCTAGTGCCGCGGAGAGTC--------------------------------
>Camo-DRB*W1401 tr93
-------------CACGTTTCTTGGAGCAGCTTAAGTTTGAGTGCCATCACTTCAACGGGACGGAGCGGGTGCGGCTGCTGGTCAGATTCTTCTATAACCAGGAGGAGTTTGTGCGCTTTGACAGCGACGTGGGGGAGTTCCGGCCGGTGACGGAGCTGGGGCGGCCGGACGCGGAGTCCTGGAACAGCCGGGAGGACATCCTGGAGCGGAAGCGGGCCGAGGTGGACACGATGTGCAGACACAACTACGAGGTTTCAGAGAGGTTCCTAGTGCCGCGGAGAG----------------------------------
>Camo-DRB*W1402 tr93
-------------CACGTTTCTTGGAGCAGCTTAAGGGTGAGTGTCATTTCTTCAACGGGACGGAGCGGGTGCGGCTCCTGGTGAGAAACATCCACAACCAGGAGGAGTTTGTGCGCTTCGACAGCGACGTGGGGGAGTTCCGGCCGGTGACGGAGCTGGGGCGGCCTGTCGCGGAGTCCTGGAACAGCCAGAAGGAACTCCTGGAGCGGAAGCGGGCCGAGGTGGACACGGTGTGCAGACACAACTACGAGTTTTCAGAGAGGATCC-------------------------------------------------
>Camo-DRB*W1701 tr93
-------------CACGTTTCTTGGAGCAGGTTAAGCACGAGTGTCATTTCTTCAACGGGACGGAGCGGGTGCGGTTCCTGGACAGATACATCCACAACCAGGAGGAGCTTGTGCGCTTCGACAGCGACGTGGGGGAGTACCGGGCGGTGACGGAGCTGGGGCGGCCTGAGGCGGAGTCCTGGAACAGCCGGGAGGACATCCTGGAGGACGAGCGGGCCGCGGTGGACACCTACTGCAGACACAACTACGAGATTTTAGAGAGGTTCCTAGTGCCGCGGAGAG----------------------------------
>Camo-DRB1*0301 tr93
-------------CACGTTTCTTGGAGTACAGTACGTCTGAGTGTTATTTCTTCAACGGGACGGAGCGGGTGCGGTTCCTGGACAGATACTTCCACAACCAGGAGGAGCTTGTGCGCTTCGACAGCGACGTGGGGGAGTTCCGGGCGGTGACGGAGCTGGGGCGGCCTGACGCGGAGTACTGGAACGGTCAGGAGGACTTCCTGGAGCGGAAGCGGGGCCAGGTGGACAACTACTGCAGACACAACTACGGGGTTTTTGAGAGCTTCACAGTGCAGCGGAGAG----------------------------------
>Camo-DRB1*0302 tr93 kr 00
-------------CACGTTTCTTGGAGTACAGTACGTCTGAGTGTCATTTCTTCAACGGGACGGAGCGGGTGCGGTTCCTGGAAAGATTCTTCTATAACCAGGAGGAGTATGTGCGCTTCGACAGCGACGTGGGGGAGTACCGGCCGGTGACGGAGCTGGGGCGGCCTGACGCGGAGTACTGGAACGGTCAGGAGGACTTCCTGGAGCAGAAGCGGGGCCAGGTGGACAACTACTGCAGACACAACTACGAGATTTCAGAGAGGTTCCTAGTGCCGCGGAGAG----------------------------------
>Camo-DRB1*0303 tr93
-------------CACGTTTCTTGGAGCACGTTAAGCACGAGTGTCATTTCTTCAACGGGACAGAGCGGGTGCGGTTCCTGGTGAGAGACATCTATAACCAGGAGGAGCATGTGCGCTTCGACAGCGACGTGGGGGAGTTCCGGGCGGTGACGGAGCTGGGGCGGCCTGACGCGGAGTACTGGAACAGCCAGAAGGAACTCCTGGAGCAGAAGCGGGGCCAGGTGGACAACTACTGCAGACACAACTACGAGATTTTAGAGAGGTTCCTAGTGCCGCGGAGAG----------------------------------
>Camo-DRB1*0304 tr93
-------------CACGTTTCTTGGAGTACAGTACGTCTGAGTGTCATTTCTTCAACGGGACAGAGCGGGTGCGGTTCCTGGAAAGATTCTTCTATAACCAGGAGGAGTATGTGCGCTTCGACAGCGACGTGGGGGAGTACCGGCCGGTGACGGAGCTGGGGCGGCCTGACGCGGAGTACTGGAACGGTCAGGAGGACTTCCTGGAGCAGAAGCGGGGCCAGGTGGACAACTACTGCAGACACAACTACGAGATTTCAGAGAGGTTCCTAGTGCCGCGGAGAG----------------------------------
>Camo-DRB1*0305 tr93
-------------CACGTTTCTTGGAGCACGTTAAGCACGAGTGTCATCACTTCAACGGGACGGAGCGGGTGCGGTACCTGGACAGATACTTCTATAACCAGAAGGAGTATGTGCGCTTCGACAGCGACGTGGGGGAGTACCGGCCGGTGACGGAGCTGGGGCGGCCTGAGGCGGAGTACTGGAACGGTCAGGAGGACTTCCTGGAGCAGAAGCGGGGCCAGGTGGACAACTACTGCAGACACAACTACGAGATTTTAGAGAGGTTCCTAGTGCCGCGGAGAG----------------------------------
>Camo-DRB11*0101 tr93
-------------CACGTTTCTTGGAGCACCATAAGGCTGAGTGTCATCACTTCAACGGGACGGAGCGGGTGCGGCTCCTGGAAAGATACATCCACAACCAGGAGGAGTTTGTGCGCTTCGACAGCGACGTGGGGGAGTACCGGGCGGTGACGGAGCTGGGGCGGCCTGAGCGGGAGTACTGGAACAGCCGGGAGGACTTCCTGGAGCAGATGCGGGCCGCGGTGGACACGGTGTGCAGACACAACTACGAGATTTCAGAGAGGTTCCTAGTGCCGCGGAGAG----------------------------------
>Camo-DRB3*0501 tr93
-------------CACGTTTCTTGGAGCTGCTTAAGTCTGAGTGTCGTTTCTTCAACGGGACGGAGCAGGTGCGGTTCCTGGAAAGACACATCTACAACCAGGAGGAGTTCCTCCTCTTCGACAGCGACGTGGGGGAGTACCGGGCGGTGATCGCGCTGGGGCGGCCGGAAGGAGAGTCCTGGAACCGCCGGAAGGAACTCCTGGAGCGGAAGCGGGGCCAGGTGGACAAGTACTGCAGACACAACTACAGGGTTGGTGAGAGCTTCACAGTGCAGCGGCGAG----------------------------------
>Camo-DRB3*0502 tr93
-------------CACGTTTCTTGGAGCTGCTTAAGTCTGAGTGTCGTTTCTTCAACGGGACGGAGCAGGTGAGGTTCCTGGAAAGACACATCTACAACCAGGAGGAGTTCCTCCTCTTCGACAGCGACGTGGGGGAGTATCGGGCGGTGGCCGCGCTGGGGCGGCCGGAAGAAGAGTCCTGGAACCGCCGGAAGGAACTCCTGGAGCGGAAGCGGGGCCAGGTGGACAACTACTGCAGACACAACTACAGGGTTGGTGAGAGCTTCACAGTGCAGCGGCGAG----------------------------------
>Camo-DRB3*0503 kr00
-------------CACGTTTCTTGGAGCTGCTTAAGTCTGAGTGTCGTTTCTTCAACGGGACGGAGCAGGTGCGGTTCCTGGAAAGACACATCTACAACCAGGAGGAGTTCCTCCTCTTCGACAGCGACGTGGGGGAGTATCGGGCCGTGACCGCGCTGGGGCGGCCGGAAGAAGAGTCCTGGAACCGCCGGAAGGAACTCCTGGAGCGGAAGCGGGGCCAGGTGGACAAGTACTGCAGACACAACTACGGGGTTGGTGAGAGCTTCACAGTGCAGCGGCGAG----------------------------------
>Camo-DRB3*0504 N kr00
-------------CACGTTTC---------------TCTGAGTGTCGTTTCTTCAACGGGACGGAGCAGGTGCGGTTCCTGGAAAGACACATCTACAACCAGGAGGAGTTCCTCCTCTTCGACAGCGACGTGGGGGAGTATCGGGCGGTGATCGCGCTGGGGCGGCCGGAAGGAGAGTCCTGGAACCGCCGGAAGGAACTCCTGGAGCGGAAGCGGGGCCAGGTGGACAACTACTGCAGACACAACTACGGGGTTGGTGAGAGCTTCACAGTGCAGCGGCGAG----------------------------------
>Camo-DRB3*0601 tr93
-------------CACGTTTCTTGGAGCACGTTAAGGCTGAGTGTCATTTCTTCAACGGGACGGAGCGGGTGCGGTACCTGGAAAGATACATCCACAACCAGGAGGAGCTTGTGCGCTTCGACAGCGACGTGTGGGAGTACCGGCCGGTGACGGAGCTGGGGCGGCCTGACGCGGAGTACTGGAACAGCCAGAAGGACAGCCTGGAGGACGCGCGGGCCGCGGTGGACACCTTCTGCAGACACAACTACGGAGTTGGTGAGAGCTTCACAGTGCAGCGGCGAG----------------------------------
>Camo-DRB3*0701 tr93
-------------CACGTTTCTTGGAGCTGCTTAAGTCTGAGTGTCATTTCTTCAACGGGACGGAGCGGGTGCGGTTCCTGGAAAGATACTTCCACAACCAGGAGGAGCAGGTGCGCTTTGACAGCGACGTGGGGGAGTACCGGCCGGTGACGGAGCTGGGGCGGCCTGACGCGGAGTCCTGGAACGGTCAGGAGGAACTCCTGGAGCGGAAGCGGGCCGAGGTGGACAACTACTGCAGACACAACTACGGGGTTGGTGAGAGCTTCACAGTGCAGCGGAGAG----------------------------------
>Ceap-DRB*W1301 tr93
-------------CACGTTTCTTGGAGCAGGCTAAGTCTGAGTGTCATTTCCTCAACGGGACGGAGCGGGTGCGGTTCCTGGACCGATACTTCTATAACCAGGAGGAGTATGTGCGCTTCGACAGCGACGTGGGGGAGTTCCGGGCGGTGACGGAGCTGGGGCGGCCTAGCGCAGAGTACTGGAACAGCCAGAAGGACATCCTGGAGGACGCGCGGGGCCAGGTGGACAACTACTGCAGACACAACTACGGGGTTGGTGAGAGCTTCACAGTGCAGCGGAGAG----------------------------------
>Ceap-DRB*W1302 tr93
-------------CACGTTTCTTGGAGCAGGCTAAGTCTGAGTGTCATTTCCTCAACGGGACGGAGCGGGTGCGGTTCCTGGACCGATACTTCTATAACCAGGAGGAGTATGTGCGCTTCGACAGCGACGTCGGGGAGTTCCGGGCGGTGACGGAGCTGGGGCGGCCTAGCGCAGAGTACTGGAACAGCCAGAAGGACATCCTGGAGGACGCGCGGGGCCAGGTGGACAACTACTGCAGACACAACTACGGGGTTGGTGAGAGCTTCACAGTGCAGCGGAGAG----------------------------------
>Ceap-DRB*W1303 tr93
-------------CACGTTTCTTGGAGCAGTTTAAGCCTGAGTGTCATTTCCTCAACGGGACGGAGCGGGTGCGGTACCTGCAGAGACTCATCTATAACCAGGAGGAGTATGCGCGCTTCGACAGCGACGTGGGGGAGTACCGGGCGGTGACGGAGCTGGGGCGGCCTGTCGCAGAGTACCTGAACAGCCAGAAGGACTACCTGGAGCAGAGGCGGGCCGCGGTGGACAACTACTGCAGACACAACTACGGGGTTGGTGAGAGCTTCACAGTGCAGCGGAGAG----------------------------------
>Ceap-DRB*W1501 tr93
-------------CACGTTTCTTGAGGCAGTTTAAGCCTGAGTGTCATTTCCTCAACGGCACGGAGCGGGTGCGGTCTTCGGAAAGACACATCTATAACCAGGAGGAGAACGTGCGCTTCGACAGCGACGTGGGGGAGTTCCGGGCGGTGACGGAGCTGGGGCGGCCTGACGCGGAGTACTGGAACAGCCAGAAGGACTACATGGAGCAGAGGCGGGCCGCGGTGGACACCTACTGCAGACACAACTACGAGATTTCAGAGAGGTTCCTAGTGCCGCGGAGAG----------------------------------
>Ceap-DRB*W1502 tr93
-------------CACGTTTCTTGAGGCAGTTTAAGCCTGAGTGTCATTTCCTCAACGGCACGGAGCGGGTGCGGCTCCTGGAAAGACACATCTATAACCAGGAGGAGTTCGTGCGCTTCGACAGCGACGTGGGGGAGTTCCGGGCGGTGACGGAGCTGGGGCGGCCTGACGCGGAGTACTGGAACAGCCAGAAGGACTACATGGAGCAGAGGCGGGCCGCGGTGGACACCTACTGCAGACACAACTACGAGATTTCAGAGAGGTTCCTAGTGCCGCGGAGAG----------------------------------
>Ceap-DRB*W3201 N kr00
-------------CACGTTTCTTGGAGCAGTTTGAGCGTC------GTCCCCTCAACGGGACGGAGCGCGCGCGGCTCCTGGTCAGACACACCTACAACCAGGAGGAGTATGTGGG-GTCGACGGCGCCGTGGGGGGCT-CCGGGCGGTGACGGAGCTGGGGCGGCCTGACCAACAGTACTACGACAGCCGGGAGGACATCATGGAGCAGACACGGGCCGCGGCGAACACTGTGTGCAGACGCGAC-----------------------------------------------------------------------
>Cepy-DRB*W1201 mi04
---------------------TTGGAGCAGTTTAAGTATGAGTGTCTTCACCTCAACGGGACGGAGGGTGTACGGCTCCTGGTCAGATACATCTACAACCAGGAGGAGTATGTGCGCTTTGACAGCGACGTGGGGGAGTTCCGGGCGGTGACAGAGCTGGGGCGGCCTGCCGCAGAGTACATCAACAGCCTGAAGGACTTCCTGGAGCAGACACGGGCCGCGGTGGACACCGTGTGCAGACACAACTACAGGATTTTTGAGCGGTTTCTA-----------------------------------------------
>Cepy-DRB1*0301 mi04
---------------------TTGGAGTATAGCACGTCTGAGTGTCATCACTTCAACGGGACGGAGCGGGTGCGGTTCCTGGACAGATACTTCTATAACCAGGAGGAGTGTGTGCGCTTCGACAGCGACGTGGGGGAGTACCGGGCGGTGACGGAGCTGGGGCGGCCTGACGCGGAGTACTGGAACAGCCGGAAGGACATCCTGGAGGACGCGCGGGCCGCGGTGGACACCTTCTGCAGACACAACTACGAGATTTCAGACAGGTTCCTA-----------------------------------------------
>Chae-DRB*W601 ro98
------------------------AAGCAGGCTAAGGCTGAATGTCACTTCTTCAATGGGACGGAGCGGGTGCGGTTCCTGGAGAGACACTTCTATAACCAGGAGGAGTACGTGCGCTTCGACAGCAACGTGGGGGAGTTCCGGGCGGTGACGGAGCTGGGGCGGCGTAGCGCCGAGTACTTCAACAGCCGGAAGGGCTACCTGGAGCAGGCGCGGGCCGCGGTGGACACCTACTGCAGACACAACTACGGGGTTGTGGAGAGCTTCACAGTGCAGCGGCGAG----------------------------------
>Chae-DRB*W701 ro98
------------------------CAGCAGCAAAAGGCTGAGTGTCACTTCTTCAACGGGACGGAGCGAGTGCGGTTGCTGGAGAGATACTTCTATAACCAGGAGGAGTACGTACGCTACGACAGCGACGGGGGGGAGTACCGGGCGGTGACGGAGCTGGGGCGGCCTGACGCCGAGTACTGGAACAGCCAGAAGGACGCCCTGGAGCAGAGGCGGACCGAGGTGGACACCGTGTGCAGACACAACTACGGGGTTGGTGAGAGCTTCACAGTGCAGCGGCGAG----------------------------------
>Chae-DRB*W702 ro98
------------------------CAGCAGCAAAAGGCTGAGTGTCATTTCTTCAACGGGACGGAGCGAGTGCGGTTGCTGGAGAGATACTTCTATAACCAGGAGGAGTACGTGCGCTACGACAGCGACGTGGGGGAGTTCCGGGCGGTGACGGAGCTGGGGCGGCCTGACGCCGAGTCCTGGAACAGCCAGAAGGACGCCCTGGAGCAGAGGCGGACCGAGGTGGACACCGTGTGCAGACACAACTACGGGGTTGGTGAGAGCTTCACAGTGCAGCGGCGAG----------------------------------
>Chae-DRB1*0301 ro99
------------------------GAGCAGGTTAAGTCTGAGTGTCATTTCTTCAACGGGACGGAGCGGGTGCGGTTCCTGGACAGATACTTCTATAACCAGGAGGAGTACGTGCGCTTCGACAGCGACGTGGGGGAGTTCCGGGCGGTGTCGGAGCTGGGGCGGCATAGCGCCGAGTACTGGAACAGCCGGAAGGACCTCCTGGAAGACGAGCGGGCCTCGGTGGACAATTACTGCAGATACAACTACGGGGTTGTGGAGAGCTTCACAGTGCAGCGGCGAG----------------------------------
>Chae-DRB1*0302 ro98
------------------------GAGCAGGTTAAGTCCGAGTGTCATTTCTTCAACGGGACGGAGCGGGTGCGGTTCCTGGACAGATACTTCTATAACCAGGAGGAGTACGTGCGCTTCGATAGCGACGTGGGGGAGTTCCGGGCGGTGTCGGAGCTGGGGCGGCATAGCGCCGAGTACTGGAGCAGCCGGAAGGACCTCCTGGAAGACGAGCGGCCCTCGGTGGACAATTACTGCAGATACAACTACGGGGTCGTGGAGAGCTTCACAGTGCAGCGGCGAG----------------------------------
>Chae-DRB1*0303 ro98
------------------------GAGCAGGTTAAGTCTGAGTGTCATTTCTTCAACGGGACGGAGCGGGTGCGGTTCCTGGACAGATACTTCTATAACCAGGAGGAGTACGTGCGCTTCGACAGCGACGTGGGGGAGTTCCGGGCGGTGTCGGAGCTGGGGCGGCATAGCGCCGAGTACTGGAACAGCCGGAAGGACCTCCTGGAAGACGAGCGGGCCTCGGTGGACAATTACTGCAGATACAACTACGGGGTTGTGGAGAGCTTCACAGTGCAGCGGCGAG----------------------------------
>Chae-DRB1*0304 ro98
------------------------GAGCAGGTTAAGTCTGAGTGTCATTTCTTCAACGGGACGGAGCGGGTGCGGTTCCTGGACAGATACTTCTATAACCAGGAGGAGTACGTGCGCTTCGACAGCGACGTGGGGGAGTTCCGGGCGGTGTCGGAGCTGGGGCGGCATAGCGCCGAGTACTGGAACAGCCAGAAGGACATCCTGGAAGACGAGCGGGCCTCGGTGGACAATTACTGCAGATACAACTACGGGGTTGTGGAGAGCTTCACAGTGCAGCGGCGAG----------------------------------
>Chae-DRB1*0701 ro98
------------------------TGGCAGGCTAAGGCTAAGTGTCACTTCTTCAACGGGACGGAGCGGGTGCGGTACCTGGAGAGACACTTCTATAACCAGGAGGAGTTAGTGCGCTTCGACAGCGACGTGGGGGAGTACCGGGCGGTGTCGGAGCTGGGGCGGCCTGACGCCGAGTACTGGAACAGCCTGAAGGACTACCTGGAGCAGGCGCGGGCCGCGGTGGACAATTACTGCAGACACAGCTACGGGGTTGTGGAGAGCTTCACAGTGCAGCGGCGAG----------------------------------
>Chae-DRB1*0702 ro98
------------------------TGGCAGGCTAAGGCTAAGTGTCACTTCTTCAGCGGAACGGAGCGGGCGCAGTACCTGGAGAGACACTTCTATAACCAGGAGGAGTTAGTGCGCTTCGACAGCGACGTGGGGGAGTACCGGGCGGTGTCGGAGCTGGGGCGGCCTGACGCCGAGTACTGGAACAGCCTGAAGGACTACCTGGAGCAGGCGCGGCCCGCGATGGACAATTACTGCAGACACAACTACGGGGTTGTGGAGAGCTTCACAGTGCAGCGGCGAG----------------------------------
>Chae-DRB1*0703 ro98
------------------------TGGCAGGCTAAGGCTAAGTGTCACTTCTTCAACGGGACGGAGCGGGTGCGGTACCTGGAGAGACACTTCTATAACCAGGAGGAGTTAGTGCGCTTCGACAGCGACGTGGGGGAGTACCGGGCGGTGTCGGAGCTGGGGCGGCCTGACGCCGAGTACTGGAACAGCCTGAAGGACTACCTGGAGCAGAAGCGGGCCGCGGTGGACAATTACTGCAGACACAACTACGGGGTTGGTGAGAGCTTCACAGTGCAGCGGCGAG----------------------------------
>Chae-DRB5*0101 ro98
------------------------AAGCAGGATATGCATGAGTGTCATTTCTTCAACGGGACCGAACGGGTGCGGTACCTGCACAGAGACATCTACAACCAAGAGGAGGACTTGCGCTTCGACAGCGACGTGGGGGAGTACCGGGCGGTGACGGAGCTGGGGCGGCCTGACGCCGAGTACTGGAACAGCCGGAAGGACATCCTGGAAGACAGGCGGGCCTCGGTGGACAACGTGTGCAGACACAACTACAGGGTTGTGGAGAGCTTCACAGTGCAGCGGCGAG----------------------------------
>Chae-DRB6*0101 N pa96
------------------------GAGCAGGCTAAGTGTGAGTGTCGTATCTTCAATGGGACTGAGCGGGTGCGGTACCTGAACAGATACATCCATAAACGGGAGGAGAACCTGCGCTTCCACAGCGACGTGGGGGAGTTCCAGGCGGTGACGGAACTGGGGCGGCCTGTCGCGGAGAACTGGAACAGCCAGAAGGGCAACCTGGAGGAGAAGCGGGACTAGGTGGACACCTACTGCAGATACAATTACGGGGTTTTAGAGAGCTTCACAGTGCAGCGAAGAG----------------------------------
>Chma-DRB*Wc01 go02
--------------------------------------------------------------GGAGCGGGTGCGGTTCCTGGACAGATACTTCTACAACCGGGAGGAGTTCGTGCGCTTCGACAGCGACGTGGGGGAGTACCGGGCGGTGACGGAGCTGGGCCGGCCGATCGCCGAGTCCTGGAACAGCCAGAAGGACATCCTGGATGACGCGCGGGCCGCGGTGGACACGTTCTGCAGACACAACTACGGGGGCGTGGAGAGC-----------------------------------------------------
>Chma-DRB*Wb01 go02
--------------------------------------------------------------GGAGCGGGTGCGGCTCCTGGACAGATACTTCTACAACCGGGAGGAGTACGTGCGCTTCGACAGCGACGTGGGGGAGTACCGGGCGGTGACGGAGCTGGGCCGGCCGGACGCCGAGTACTGGAACAGCCAGAAGGACATCCTGGATGACGCGCGGGCCGCGGTGGACACGTTCTGCAGACACAACTACGGGGTCGGCGAGAGC-----------------------------------------------------
>Chma-DRB*Wd01 go02
--------------------------------------------------------------GGAGCGGGTGCGGTTCCTGGAGAGATACTTCTACAACCGGGAGGAGTACGTGCGCTTCGACAGCGACGTGGGGGAGTACCGGGCGGTGACGGAGCTGGGCCGGGGGATCGCCGAGAACTTCAACAGCCTGAAGGACCGCCTGGATTACGCGCGGGCCGCGGTGGACACGTTCTGCAGACACAACTACGGGGTCTTCGAGAGC-----------------------------------------------------
>Chma-DRB*Wx01 go02
--------------------------------------------------------------GGAGCGGGTGTGGTTCCTGCTGAGACACATCTACAACCGGGAGGAGTACGCGCGCTTCGACAGCGACGTGGGGGAATACCGGGCGGTGACGGAGCTGGGCCGGCCGGACGCCGAGTACTGGAACAGCCAGAAGGACTTCCTGGATTACTTGCGGGGCGTGGTGGACACGGTGTGCAGACACAACTACGGGGTCGTCGAGAGC-----------------------------------------------------
>Chma-DRB*Wd02 go02
--------------------------------------------------------------GGAGCGGGTGCGGTTCCTGGAGAGACACTTCTACAACCGGGAGGAGTTCGTGCGCTTCGACAGCGACGTGGGGGAATACCGGGCGGTGACGGAGCTGGGCCGGCCGGACGCCGAGTACTGGAACAGCCAGAAGGACTTCCTGGATTACTTGCGGGGCGTGGTGGACACGGTGTGCAGACACAACTACGGGGTCGTCGAGAGC-----------------------------------------------------
>Chma-DRB*Wf01 go02
--------------------------------------------------------------GGAGCGGGTGCGGTTCCTGCAGAGATACATCCACAACCGGGAGGAGTTCGTGCGCTTCGACAGCGACGTGGGGGAGTTCCGGGCGGTGACGGAGCTGGGCCGAGGGATCGCCGAGAACTGGAACAGCCAGAAGGACACCCTGGATTACTTGCGGGGCGTGGTGGACACGGTGTGCAGACACAACTACGGAGGCGTCGAGAGC-----------------------------------------------------
>Chma-DRB*Wg01 go02
--------------------------------------------------------------GGAGCGGGTGCGGTTCCTGGACAGATACATCTCTAACGGAGAAGAGACCGTGCGCTTCGACAGCGACGTGGGGGAGTTCCGGGCGGTGACGGAGCTGGGCCGGCCGGACGCCGAGAACTGGAACAGCCAGAAGGACATCCTGGATGACGAGCGGGCCTCGGTGGACACGTACTGCAGACACAACTACGGGGTCGTCGAGAGC-----------------------------------------------------
>Chma-DRB*Wg02 go02
--------------------------------------------------------------GGAGCGGGTGCGGTTCCTGGACAGATACATCTCTAACGGAGAAGAGACCGTGCGCTTCGACAGCGACGTGGGGGAGTTCCGGGCGGTGACGGAGCTGGGCCGGCCGGACGCCGAGAACTGGAACAGCCAGAAGGACATCCTGGATGACGAGCGGGCCTCGGTGGACACGTACTGCAGACACAACTTCGGGGTCGTCGAGAGC-----------------------------------------------------
>Chma-DRB*Wf02 go02
--------------------------------------------------------------GGAGCGGGTGCGGTTCCTGGAGAGATACATCCACAACCGGGAGGAGCTCGTGCGCTTCGACAGCGACGTGGGGGAGTACCGGACGGTGACGGAGCTGGGCCGGGGGATCGCCGAGAACTGGAACAGCCAGAAGGACCTCCTGGAGCGGAAGCGGGCTAATGTGGACACGTACTGCAGACACAACTACGGGGTCGGCGAGAGC-----------------------------------------------------
>Chma-DRB*Wa01 go02
--------------------------------------------------------------GGAGCGGGTGCGGTTCCTGGAGAGATACATCTACAACCGGGAGGAGTACGTGCGCTTCGACAGCGACGTGGGGGAGTACCGGCCGGTGACGGAGCTGGGCCGGCGGAGCGCCGAGTACTGGAACAGCCAGACGGACTACGTGGAGAGGAAGCGGGGCCAGGTGGACGCGTACTGCAGACACAACTACGGGGTCGGTGAGAGC-----------------------------------------------------
>Chma-DRB*Wa02 go02
--------------------------------------------------------------GGAGCGGGTGCGGCTCCTGGAGAGATACATCTACAACCGGGAGGAGTACGTGCGCTTCGACAGCGACGTGGGGGAGTACCGGGCGGTGACGGAGCTGGGCCGGCCGATCGCCGAGTCCTGGAACAGCCAGAAGGACATCCTGGAGCATAGACGGGCCGCGGTGGACACGTACTGCAGACACAACTACGGGGGCGTGGAGAGC-----------------------------------------------------
>Chma-DRB*Wa03 go02
--------------------------------------------------------------GGAGCGGGTGCGGCTCCTGGAGAGATACATCTACAACCGGGAGGAGTTCGTGCGCTTCGACAGCGACGTGGGGGAGTACCGGGCGGTGACGGAGCTGGGCCGGCCGATCGCCGAGTCCTGGAACAGCCAGAAGGACATCCTGGAGCAGAGACGGGCCGCGGTGGACACGTACTGCAGACACAACTACGGGGGCGTGGAGAGC-----------------------------------------------------
>Chma-DRB*Wc02 go02
--------------------------------------------------------------GGAGCGGGTGCGGTTCCTGGACAGATACTTCTACAACCGGGAGGAGTTCGTGCGCTTCGACAGCGACGTGGGGGAGTACCGGGCGGTGACGGAGCTGGGCCGGCCGATCGCCGAGTCCTGGAACAGCCAGAAGGACATCCTGGAGCAGAGACGGGCCGCGGTGGACACGTACTGCAGACACAACTACGGGGGCGTGGAGAGC-----------------------------------------------------
>Chma-DRB*Wh01 go02
--------------------------------------------------------------GCAGCGGGTGCGGTTCCTGGACAGATACTTCTACAACGGGGAGGAGTACGTGCGCTTCGACAGCGACGTGGGCGAGTACCGGGCGGTGACGGAGCTGGGCCGGCCGAGCGCCAAGTACTTCAACAGCCGGCAGGACGTCCTGGAGGACGCGCGGGCCGCGGTGGACAGGTACTGCACACACAACTACGGGGTCATCGAGAGC-----------------------------------------------------
>Chma-DRB*Wh02 go02
--------------------------------------------------------------GCAGCGGGTGCGGTTCCTGGACAGATACTTCCACAACGGGGAGGAGTACGTGCGCTTCGACAGCGACGTGGGCGAGTTCCGGGCGGTGACGGAGCTGGGCCGGCCGGTGGCCAAGTACGTCAACAGCCGGCAGGACATCCTGGAGCAGAAGCGGGCCGAGGTGGACACGTTCTGCAGACACAACTACGGGGTCGGCGAGAGC-----------------------------------------------------
>Chma-DRB*Wh03 go02
--------------------------------------------------------------GGAGCGGGTGCGGTACCTGGCCAGATGCTACTACAACGGGGAGGAGTACGTGCGCTTCGACAGCGACGTGGGCGAGTTCCGGGCGGTGACGGAGCTGGGCCGGCCGAGCGCCAAGTACTGGAACAGCCTGAAGGACTTCATGGAGCAGAAGCGGGCCGAGGTGGACACGTACTGCAGACACAACTACGGGGTCGGCGAGAGC-----------------------------------------------------
>Chma-DRB*Wh04 go02
--------------------------------------------------------------GGAGCGGGTGCGGTACCTGGCCAGATGCTACTACAACGGGGAGGAGTACGTGCGCTTCGACAGCGACGTGGGCGAGTTCCGGGCGGTGACGGAGCTGGGCCGGCCGAGCGCCAAGTACTGGAACAGCCTGAAGGACTTCATGGAGCAGAAGCGGGCCGAGGTGGACACGTACTGCAGACACAACTACGGGGTCGTCGAGAGC-----------------------------------------------------
>Chma-DRB*Wa04 go02
--------------------------------------------------------------GGAGCGGGTGCGGCTCCTGGAGAGATACATCCACAACCGGGAGGAGTACGTGCGCTTCGACAGCGACGTGGGGGAGTACCGGGCGGTGACGGAGCTGGGCCGGCCGGACGCCGAGTACTGGAACAGCCAGAAGGACCTCCTGGAGCGGAGGCGGGCCGAGGTGGACACGTACTGCAGACACAACTACGGGGTCGGCGAGAGC-----------------------------------------------------
>Chme-DRB*Wc01 go02
--------------------------------------------------------------GGAGCGGGTGCGGTTCCTGGACAGATACTTCTACAACCGGGAGGAGTTCGTGCGCTTCGACAGCGACGTGGGGGAGTACCGGGCGGTGACGGAGCTGGGCCGGCCGATCGCCGAGTCCTGGAACAGCCAGAAGGACATCCTGGATGACGCGCGGGCCGCGGTGGACACGTTCTGCAGACACAACTACGGGGGCGTGGAGAGC-----------------------------------------------------
>Chme-DRB*Wb01 go02
--------------------------------------------------------------GGAGCGGGTGCGGCTCCTGGACAGATACTTCTACAACCGGGAGGAGTACGTGCGCTTCGACAGCGACGTGGGGGAGTACCGGGCGGTGACGGAGCTGGGCCGGCCGGACGCCGAGAACTGGAACAGCCAGAAGGACATCCTGGATGACGCGCGGGCCGCGGTGGACACGGTGTGCAGACACAACTACGGGGGCGTCGAGAGC-----------------------------------------------------
>Chme-DRB*Wa01 go02
--------------------------------------------------------------GGAGCGGGTGCGGCTCCTGGAGAGATACATCTACAACCGGGAGGAGTTCGTGCGCTTCGACAGCGACGTGGGGGAGTTCCGGGCGGTGACGGAGCTGGGCCGGCCGGACGCCGAGAACTGGAACAGCCAGAAGGACATCCTGGATGACGAGCGGGCCTCGGTGGACACGTACTGCAGACACAACTACGGGGTCGTCGAGAGC-----------------------------------------------------
>Chme-DRB*Wd01 go02
--------------------------------------------------------------GGAGCGGGTGCGGTTCCTGGAGAGATACTTCTACAACCGGGAGGAGTACGTGCGCTTCGACAGCGACGTGGGGGAGTACCGGGCGGTGACGGAGCTGGGCCGGGGGATCGCCGAGAACTTCAACAGCCTGAAGGACCGCCTGGATTACGCGCGGGCCGCGGTGGACACGTTCTGCAGACACAACTACGGGGTCGTCGAGAGC-----------------------------------------------------
>Chme-DRB*Wd02 go02
--------------------------------------------------------------GGAGCGGGTGCGGTTCCTGGAGAGACACTTCTACAACCGGGAGGAGTTCGTGCGCTTCGACAGCGACGTGGGGGAGTACCGGGCGGTGACGGAGCTGGGCCGGGGGATCGCCGAGAACTGGAACAGCCTGAAGGACCGCCTGGATTACGCGCGGGCCGCGGTGGACACGTACTGCAGACACAACTACGGGGGCGTGGAGAGC-----------------------------------------------------
>Chme-DRB*Wb2 go02
--------------------------------------------------------------GGAGCGGGTGCGGCTCCTGGACAGATACTTCTACAACCGGGAGGAGTACGTGCGCTTCGACAGCGACGTGGGGGAGTTCCGGGCGGTGACGGAGCTGGGCCCGGGGATCGCCGAGAACTTGAACAGCCAGAAGGACATCCTGGATTACTTGCGGGGCGTGGTGGACACGGTGTGCAGACACAACTACGGAGGCGTCGAGAGC-----------------------------------------------------
>Chme-DRB*Wh01 go02
--------------------------------------------------------------GGAGCGGGTGCGGTTCCTGGACAGATACTACTACAACGGGGAGGAGACCGTGCGCTTCGACAGCGACGTGGGCGAGTACCGGGCGGTGACGGAGCTGGGCCGGCCGGACGCCGAGTACTGGAACAGCCTGAAGGACTTCCTGGAGGACGCGCGGGCCAGCGTGGACACGTTCTGCAGATACAACTACGGGGTCGGCGAGAGC-----------------------------------------------------
>Chme-DRB*Wx01 go02
--------------------------------------------------------------GCAGCGGGTGCGGTACCTGGAGAGACGCATCCACAACGGGGAGGAGACCGCGCGCTTCGACAGCGACGTGGGCGAGTACCGGGCGGTGACGGAGCTGGGCCGGCCGGACGCCAAGTACTGGAACAGCCAGAAGGACATCCTGGAGCAGAGGCGGGCCGAGGTGGACACTGTGTGCAGACACAACTACGGGGTCGGCGAGAGC-----------------------------------------------------
>Chme-DRB*Wf01 go02
--------------------------------------------------------------GGAGCGGGTGCGGTTCCTGGAGAGATACATCCACAACCGGGAGGAGCTCGTGCGCTTCGACAGCGACGTGGGGGAGTACCGGACGGTGACGGAGCTGGGCCGGGGGATCGCCGAGAACTGGAACAGCCAGAAGGACCTCCTGGAGCGGAAGCGGGCTAATGTGGACACGTACTGCAGACACAACTACGGGGTCGGCGAGAGC-----------------------------------------------------
>Chme-DRB*Wf02 go02
--------------------------------------------------------------GGAGCGGGTGCGGTTCCTGGACAGATACATCCACAACCGGGAGGAGTTCGCGCGCTTCGACAGCGACGTGGGGGAGTACCGGGCGGTGACGGAGCTGGGCCGGGGGATCGCCGAGAACTGGAACAGCCAGAAGGACCTCCTGGAGCAGAGGCGGGCCGAGGTGGACACGTTCTGCAGACACAACTACGGGGTCGGCGAGAGC-----------------------------------------------------
>Chme-DRB*Wc02 go02
--------------------------------------------------------------GGAGCGGGTGCGGTTCCTGGACAGATACTTCTACAACCGGGAGGAGTTCGTGCGCTTCGACAGCGACGTGGGGGAGTACCGGGCGGTGACGGAGCTGGGCCGGCCGATCGCCGAGTCCTGGAACAGCCAGAAGGACATCCTGGAGCAGAAGCGGGCCGCGGTGGACACGTTCTGCAGACACAACTACGGGGTCGTGGAGAGC-----------------------------------------------------
>Chme-DRB*Wa02 go02
--------------------------------------------------------------GGAGCGGGTGCGGTTCCTGGACAGATACTTCTACAACCGGGAGGAGTTCGTGCGCTTCGACAGCGACGTGGGGGAGTACCGGGCGGTGACGGAGCTGGGCCGGCCGATCGCCGAGTCCTGGAACAGCCAGAAGGACATCCTGGAGCAGAGACGGGCCGCGGTGGACACGTACTGCAGACACAACTACGGGGGCGTGGAGAGC-----------------------------------------------------
>Chme-DRB*Wb03 go02
--------------------------------------------------------------GGAGCGGGTGCGGTTGCTGGACAGATACTTCTACAACCGGGAGGAGTACGCGCGCTTCGACAGCGACGTGGGCGAGTACCGGGCGGTGACGGAGCTGGGCCGGCCGGACGCCAAGTACTGGAACAGCCAGAAGGACCTCCTGGAGCGGAGGCGGGCCGAGGTGGACACGTACTGCAGACACAACTACGGGGTCATCGAGAGC-----------------------------------------------------
>Chme-DRB*Wa03 go02
--------------------------------------------------------------GCAGCGGGTGCGGTTGCTGGAGAGATACATCTACAGCAGGGAGGAGTACGCGCGCTTCGACAGCGACGTGGGCGAGTACCGGGCGGTGACGGCGCTGGGCCGGCCGGACGCCAAGTACTGGAACAGCCAGAAGGACCTCCTGGAGCAGAGGCGGGCCGCGGTGGACACGTACTGCAGACACAACTACGGGGTCATCGAGAGC-----------------------------------------------------
>Dama-DRB*W.01 go05
--------------------------------------------------------------GGAGCGGGTGCGGTTCCTGGACAGATACATCCACAACCGTGAGGAGTTGGTGCGCTTCGACAGCGACGTGGGGGAGTTCCGCGCCGTGACCGAGCTGGGGCGGCCGGAGGCAGAGTCCTGGAACCGCCGGAAGGACCTCCTGGAGGAGGAGCGGGCCGCGGTGGACACGTACTGCAGACACAACTACCGGGTGGTCGAGAGC-----------------------------------------------------
>Dama-DRB*Wa04 go05
--------------------------------------------------------------GGAGCGGGTGCGGTTCCTGCAGAGATACATCTACAACCGGGAGGAGTACGTGCGCTTCGACAGCGACGTGGGGGAGTTCCGGGCGGTGACGGAGCTGGGCCGGGGGATCGCCGAGAACTTCAACAGCCAGAAGGACTTCCTGGATTACTTGCGGGGCGCGGTGGACACGTACTGCAGACACAACTACGGGGTCGGCGAGAGC-----------------------------------------------------
>Dama-DRB*Wa12 go05
--------------------------------------------------------------GGAGCGGGTGCGGCTCCTGGAGAGATACATCTACAACCGGGAGGAGTACGTGCGCTTCGACAGCGACGTGGGGGAGTACCGGGCGGTGACGGAGCTGGGCCGGCCGATCGCCGAGTCCTGGAACAGCCAGAAGGACATCCTGGAGCAGAGACGGGCCGCGGTGGACACGTACTGCAGACACAACTACGGGGGCGTGGAGAGC-----------------------------------------------------
>Dama-DRB*Wb05 go05
--------------------------------------------------------------GGAGCGGGTGCGGTTCCTGGACAGATACTTCTACAACCGGGAGGAATACGTGCGCTTCGACAGCGACGTGGGGGAGTTCCGGCCGGTGACGGAGCTGGGCCGGCGGAGCGCCGAGTACTGGAACAGCCAGAAGGACTTCCTGGAGCAGAAGCGGGCCGAGGTGGACACCGTGTGCAGACACAACTACGGGGTCGGCGAGAGC-----------------------------------------------------
>Dama-DRB*Wb09 go05
--------------------------------------------------------------GGAGCGGGTGCGGTTCCTGGACAGATACTTCTACAACCGGGAGGAGCTCGTGCGCTTCGACAGCGACGTGGGGGAGTTCCGGCCGGTGACGGAGCTGGGCCGGCCGGACGCCGAGTACTGGAACAGCCAGAAGGACTTCCTGGAGCAGAAGCGGGCCGAGGTGGACACGGTGTGCAGACACAACTACGGGGTCGGCGAGAGC-----------------------------------------------------
>Dama-DRB*Wc03 go05
--------------------------------------------------------------GGAGCGGGTGCGGTTCCTGGACAGATACTTCTACAACCGGGAGGAGTTCGTGCGCTTCGACAGCGACGTGGGGGAGTACCGGGCGGTGACGGAGCTGGGCCGGCCGATCGCCGAGTCCTGGAACAGCCAGAAGGACATCCTGGAGCAGAAGCGGGCCGCGGTGGACACGTTCTGCAGACACAACTACGGGGTCGTGGAGAGC-----------------------------------------------------
>Dama-DRB*Wc06 go05
--------------------------------------------------------------GGAGCGGGTGCGGTTCCTGGACAGATACTTCTACAACCGGGAGGAGTTCGTGCGCTTCGACAGCGACGTGGGGGAGTACCGGGCGGTGACGGAGCTGGGCCGGCCGATCGCCGAGTCCTGGAACAGCCAGAAGGACATCCTGGATGACGCGCGGGCCGCGGTGGACACGTTCTGCAGACACAACTACGGGGGCGTGGAGAGC-----------------------------------------------------
>Dama-DRB*Wc07 go05
--------------------------------------------------------------GGAGCGGGTGCGGTTCCTGGACAGATACTTCTACAACCGGGAGGAGTACGTGCGCTTCGACAGCGACGTGGGGAAGTACCGGGCGGTGACGGAGCTGGGCCGGCCGATCGCCGAGTCCTGGAACAGCCAGAAGGACATCCTGGATGACGCGCGGGCCGCGGTGGACACGTTCTGCAGACACAACTACGGGGGCGTGGAGAGC-----------------------------------------------------
>Dama-DRB*Wc10 go05
--------------------------------------------------------------GGAGCGGGTGCGGTTCCTGGACAGATACTTCTACAACCGGGAGGAGTTCGTGCGCTTCGACAGCGACGTGGGGGAGTACCGGGCGGTGACGGAGCTGGGCCGGCCGATCACCAAGTCCTGGAACAGCCAGAAGGACATCCTGGAGCAGAAGCGGGCCGCGGTGGACACGTTCTGCAGACACAACTACGGGGTCGTGGAGAGC-----------------------------------------------------
>Dama-DRB*Wd02 go05
--------------------------------------------------------------GGAGCGGGTGCGGTTCCTGGAGAGACACTTCTACAACCGGGAGGAGTTCGTGCGCTTCGACAGCGACGTGGGGGAATACCGGGCGGTGACGGAGCTGGGCCGGCCGGACGCCGAGTACTGGAACAGCCAGAAGGACTTCCTGGATTACTTGCGGGGCGTGGTGGACACGGTGTGCAGACACAACTACGGGGTCGTCGAGAGC-----------------------------------------------------
>Dama-DRB*Wd08 go05
--------------------------------------------------------------GGAGCGGGTGCGGTTCCTGGAGAGATACTTCTACAACCGGGAGGAGCTCGTGCGCTTCGACAGCGACGTGGGGGAGTACCGGGCGGTGACGGAGCTGGGCCGGGGGATCGCCGAGAACTGGAACAGCCAGAAGGACCTCCTGGAGCAGAAGCGGGCCGAGGTGGACACGTACTGCAGACACAACTACGGGGTCGTCGAGAGC-----------------------------------------------------
>Dama-DRB*Wh11 go05
--------------------------------------------------------------GGAGCGGGTGCGGTACCTGGCCAGATGCTACTACAACGGGGAGGAGTACGTGCGCTTCGACAGCGACGTGGGCGAGTTCCGGGCGGTGACGGAGCTGGGCCGGCCGAGCGCCAAGTACTGGAACAGCCTGAAGGACTTCATGGAGCAGAAGCGGGCCGAGGTGGACACGTACTGCAGACACAACTACGGGGTCGTCGAGAGC-----------------------------------------------------
>Euco-DRB*Wb01 go02
--------------------------------------------------------------GGAGCGGGTGCGGCTCCTGGACAGATACTTCTACAACCGGGAGGAGTACGTGCGCTTCGACAGCGACGTGGGGGAGTACCGGGCGGTAGCGGAGCTGGGCCGGCCGGACGCCGAGTACTGGAACAGCCAGAAGGACATCCTGGATGACGCGCGGGCCGCGGTGGACACGTTCTGCAGACACAACTACGGGGTCGTCGAGAGC-----------------------------------------------------
>Euco-DRB*Wa01 go02
--------------------------------------------------------------GGAGCGGGTGCGGCTCCTGCAGAGATACATCTACAACCGGGAGGAGCTCGTGCGCTTCGACAGCGACGTGGGGGAGTTCCGGGCGGTGACGGAGCTGGGCCGGGGGATCGCCGAGAACTTGAACAGCCAGAAGGACATCCTGGATGACGAGCGGGCCTCGGTGGACACGTACTGCAGACACAACTACGGGGTCGTCGAGAGC-----------------------------------------------------
>Euco-DRB*Wa02 go02
--------------------------------------------------------------GGAGCGGGTGCGGCTCCTGGACAGATACATCTACAACCGGGAGGAGTACGTGCGCTTCGACAGCGACGTGGGGGAGTACCGGGCGGTGACGGAGCTGGGCCGGCCGGACGCCGAGTACTGGAACAGCCAGAAGGACCGCCTGGATTACGCGCGGGCCGCGGTGGACACGTACTGCAGACACAACTACGGGGTCGGCGAGAGC-----------------------------------------------------
>Euco-DRB*Wf01 go02
--------------------------------------------------------------GGAGCGGGTGCGGCTCCTGGACAGATACATCCACAACCGGGAGGAGTTGGTGCGCTTCGACAGCGACGTGGGGGAGTACCGGGCGGTGACGGAGCTGGGCCGGCGGAGCGCCGAGAACTGGAACAGCCAGAAGGACATCCTGGATGACGCGCGGGCCGCGGTGGACACGTTCTGCAGACACAACTACGGGGTCGGCGAGAGC-----------------------------------------------------
>Euco-DRB*Wx01 go02
--------------------------------------------------------------GGAGCGGGTGTGGTTCCTGCTGAGACACATCTACAACCGGGAGGAGTACGCGCGCTTCGACAGCGACGTGGGGGAATACCGGGCGGTGACGGAGCTGGGCCGGCCGGACGCCGAGTACTGGAACAGCCAGAAGGACTTCCTGGATTACTTGCGGGGCGTGGTGGACACGGTGTGCAGACACAACTACGGGGTCGTCGAGAGC-----------------------------------------------------
>Euco-DRB*Wa03 go02
--------------------------------------------------------------GGAGCGGGTGCGGCTCCTGGACAGATACATCTACAACCGGGAGGAGTACGTGCGCTTCGACAGCGACGTGGGGGAGTTCCGGGCGGTGACGGAGCTGGGCCGGCCGGACGCCGAGTACTGGAACAGCCAGAAGGACACCCTGGATTACTTGCGGGCCGCGGTGGACACGTACTGCAGACACAACTACGGGGTCGTCGAGAGC-----------------------------------------------------
>Euco-DRB*Wc01 go02
--------------------------------------------------------------GGAGCGGGTGCGGTTCCTGGACAGATACTTCTACAACCGGGAGGAGTTCGTGCGCTTCGACAGCGACGTGGGGGAGTACCGGGCGGTGACGGAGCTGGGCCGGCCGATCGCCGAGAACTTGAACAGCCAGAAGGACACCCTGGATTACTTGCGGGCCGCGGTGGACACGTACTGCAGACACAACTACGGGGTCGTCGAGAGC-----------------------------------------------------
>Euco-DRB*Wa01 2 go02
--------------------------------------------------------------GGAGCGGGTGCGGTTCCTGCAGAGATACATCTACAACCGGGAGGAGTACGTGCGCTTCGACAGCGACGTGGGGGAGTTCCGGGCGGTGACGGAGCTGGGCCGGGGGATCGCCGAGAACTTCAACAGCCAGAAGGACTTCCTGGATTACTTGCGGGGCGCGGTGGACACGTACTGCAGACACAACTACGGGGTCGGCGAGAGC-----------------------------------------------------
>Euco-DRB*Wg01 go02
--------------------------------------------------------------GGAGCGGGTGCGGTTCCTGGACAGATACATCTCTAACGGAGAAGAGACCGTGCGCTTCGACAGCGACGTGGGGGAGTTCCGGGCGGTGACGGAGCTGGGCCGGCCGGACGCCGAGTACTGGAACAGCCAGAAGGACCGCCTGGATTACGCGCGGGCCGCGGTGGACACGTACTGCAGACACAACTACGGGGTCGGCGAGAGC-----------------------------------------------------
>Euco-DRB*Wg02 go02
--------------------------------------------------------------GGAGCGGGTGCGGCTCCTGGACAGATACATCTCTAACGGAGAAGAGACCGTGCGCTTCGACAGCGACGTGGGGGAGTTCCGGGCGGTGACGGAGCTGGGCCGGCCGGACGCCGAGTACTGGAACAGCCAGAAGGACCGCCTGGATTACGCGCGGGCCGCGGTGGACACGTTCTGCAGATACAACTACGGGGTCGGCGAGAGC-----------------------------------------------------
>Euco-DRB*Wg03 go02
--------------------------------------------------------------GGAGCGGGTGCGGTTCCTGGACAGATACATCTCTAACGGAGAAGAGACCGTGCGCTTCGACAGCGACGTGGGGGAGTTCCGGGCGGTGACGGAGCTGGGCCGGCCGGACGCCGAGAACTGGAACAGCCAGAAGGACATCCTGGATGACGAGCGGGCCTCGGTGGACACGTACTGCAGACACAACTACGGGGTCGTCGAGAGC-----------------------------------------------------
>Euco-DRB*Wd01 go02
--------------------------------------------------------------GGAGCGGGTGCGGTTCCTGGAGAGATACTTCTACAACCGGGAGGAGCTCGTGCGCTTCGACAGCGACGTGGGGGAGTACCGGGCGGTGACGGAGCTGGGCCGGGGGATCGCCGAGAACTGGAACAGCCAGAAGGACCTCCTGGAGCAGAAGCGGGCCGAGGTGGACACGTACTGCAGACACAACTACGGGGTCGGCGAGAGC-----------------------------------------------------
>Euco-DRB*Wd02 go02
--------------------------------------------------------------GGAGCGGGTGCGGTTCCTGGAGAGATACTTCTACAACCGGGAGGAGCTCGTGCGCTTCGACAGCGACGTGGGGGAGTACCGGGCGGTGACGGAGCTGGGCCGGGGGATCGCCGAGAACTGGAACAGCCAGAAGGACCTCCTGGAGCAGAAGCGGGCCGAGGTGGACACGTACTGCAGACACAACTACGGGGTCGTCGAGAGC-----------------------------------------------------
>Euco-DRB*Wf02 go02
--------------------------------------------------------------GGAGCGGGTGCGGTTCCTGGAGAGATACATCCACAACCGGGAGGAGCTCGTGCGCTTCGACAGCGACGTGGGGGAGTACCGGACGGTGACGGAGCTGGGCCGGGGGATCGCCGAGAACTGGAACAGCCAGAAGGACCTCCTGGAGCGGAAGCGGGCTAATGTGGACACGTACTGCAGACACAACTACGGGGTCGGCGAGAGC-----------------------------------------------------
>Euco-DRB*Wa04 go02
--------------------------------------------------------------GGAGCGGGTGCGGTTCCTGGAGAGATACATCTACAACCGGGAGGAGTACGTGCGCTTCGACAGCGACGTGGGGGAGTACCGGCCGGTGACGGAGCTGGGCCGGCGGAGCGCCGAGTACTGGAACAGCCAGACGGACTACGTGGAGAGGAAGCGGGGCCAGGTGGACGCGTACTGCAGACACAACTACGGGGTCGGTGAGAGC-----------------------------------------------------
>Euco-DRB*Wa05 go02
--------------------------------------------------------------GGAGCGGGTGCGGCTCCTGGACAGATACATCTACAACCGGGAGGAGTACGTGCGCTTCGACAGCGACGTGGGGGAGTTCCGGGCGGTGACGGAGCTGGGCCGGCCGATCGCCGAGTCCTGGAACAGCCAGAAGGACATCCTGGAGCAGAAGCGGGCCGCGGTGGACACGTTCTGCAGACACAACTACGGGGTCGTGGAGAGC-----------------------------------------------------
>Eufu-DRB5*03a gau97
------------------TTCTTGAAGCAGACTAAGGCTGAGTGTCATTTCTTCAACGGGACGGAGCGGGTGCGGTTGCTGGACAGACACTTCTATAACCAGGAGGAGTACGTGCGCTATGACAGCGACGTGGGGGAGTACCGGGCGGTGACGGAGCTGGGGCGGCGTAGCGCGGAGTACTGGAACAGCCAGAAGGACTACCTGGAGCAGAGGCGGGCCGCGGTGGACACCTAC-----------------------------------------------------------------------------------
>Eufu-DRB*W2101 N fig94
-------------CACGTTTCCTGCAGCAGGGTAAGGCTGAGTGTCATTTCTACAACGGGACGGAGCGGGTGCGGCTCCTGGAGAGACACATCCACAACCGGGAGGAGTACGTGCGCTTCGACAGCGACGTGGGGGAGTACCGGGCGGTGACGGAGCTGGGCGGG---AGCGCCGAGTACTGGAACAGCCTGAAGGACCGCCTGGATTACGGCCGGGCCGCGGTGGACACGTTCTGCAGATACAACTACGGGGTCGGCGAGAGCTTCACCGTGCAGCGGCGAG----------------------------------
>Eufu-DRB*W2102 N fig94
-------------CACGTTTCCTGGAGCAGGCTAAGTCTGAGTGTCATTTCTACAACGGGACGGAGCGGGTGCGGTTCCTGGACAGATACTTCCACAACCGGGAGGAGTACGCGCGCTTCGACAGCGACGTGGGGGAGTTCCGGGCGGTGACGGAGCTGGGCGGC---GACGCCGAGTACTGGAACAGCCTGAAGAACATCCTGGATGACGAGCGGGCCGCGGTGGACACGGTGTGCAGACACAACTACGGGATCATCGAGAGCTTCACCGTGCAGCGGCGAG----------------------------------
>Eufi-DRB*Wc01 go02
--------------------------------------------------------------GGAGCGGGTGCGGTTCCTGGACAGATACTTCTACAACCGGGAGGAGTTCGTGCGCTTCGACAGCGACGTGGGGGAGTACCGGGCGGTGACGGAGCTGGGCCGGCCGATCGCCGAGTCCTGGAACAGCCAGAAGGACATCCTGGATGACGCGCGGGCCGCGGTGGACACGTTCTGCAGACACAACTACGGGGGCGTGGAGAGC-----------------------------------------------------
>Eufc-DRB*Wc01 go02
--------------------------------------------------------------GGAGCGGGTGCGGTTCCTGGACAGATACTTCTACAACCGGGAGGAGTTCGTGCGCTTCGACAGCGACGTGGGGGAGTACCGGGTGGTGACGGAGCTGGGCCGGCCGATCGCCGAGTCCTGGAACAGCCAGAAGGACATCCTGGATGACGCGCGGGCCGTGGTGGACACGTTCTGCAGACACAACTACGGGGGCGTGGAGAGC-----------------------------------------------------
>Eufi-DRB*Wa01 go02
--------------------------------------------------------------GGAGCGGGTGCGGTTCCTGCAGAGATACATCTACAACCGGGAGGAGTACGTGCGCTTCGACAGCGACGTGGGGGAGTTCCGGGCGGTGACGGAGCTGGGCCGGCCGATCGCCGAGTCCTGGAACAGCCAGAAGGACATCCTGGATGACGCGCGGGCAGCGGTGGACACGTTCTGCAGACACAACTACGGGGGCGTGGAGAGC-----------------------------------------------------
>Euff-DRB*Wx01 go02
--------------------------------------------------------------GGAGCGGGTGCGGCTCCTGGTGAGACACTTCTACAACCAGGAGGAGTACGCGCGCTTCGACAGCGACGTGGGGGAGTACCGGGCGGTGACGGAGCTGGGCCGGCGGAGCGCCGAGTACTGGAACAGCCGGAAGGACGTCCTGGATGACGCGCGGGCCGCGGTGGACACGTTCTGCAGGCACAACTACGGGGTCGTGGAGAGC-----------------------------------------------------
>Eufr-DRB*Wf01 go02
--------------------------------------------------------------GGAGCGGGTGCGGCTCCTGGACAGATACATCCACAACCGGGAGGAGTTCGTGCGCTTCGACAGCGACGTGGGGGAGTTCCGGGCGGTGACGGAGCTGGGCCGGCGGAGCGCCGAGAACTGGAACAGCCAGAAGGACATCCTGGATGACGCGCGGGCCGCGGTGGACACGTTCTGCAGACACAACTACGGGGTCGGCGAGAGC-----------------------------------------------------
>Eufs-DRB*Wd01 go02
--------------------------------------------------------------GGAGCGGGTGCGGTTCCTGGAGAGATACTTCTACAACCGGGAGGAGTACGTGCGCTTCGACAGCGACGTGGGGGAGTACCGGGCGGTGACGGAGCTGGGCCGGGGGATCGCCGAGAACTTCAACAGCCTGAAGGACCGCCTGGATTACGCGCGGGCCGCGGTGGACACGTTCTGCAGACACAACTACGGGGTCTTCGAGAGC-----------------------------------------------------
>Euff-DRB*Wd01 go02
--------------------------------------------------------------GGAGCGGGTGCGGTTCCTGGAGAGATACTTCTACAACCGGGAGGAGTACGTGCGCTTCGACAGCGACGTGGGGGAGTACCGGGCGGTGACGGAGCTGGGCCGGGGGATCGCCGAGAACTTCAACAGCCTGAAGGACCGCCTGGATTACGCGCGGGCCGCGGTGGACACGTTCTGCAGACACAACTACGGGGTCGTCGAGAGC-----------------------------------------------------
>Eufr-DRB*Wa01 go02
--------------------------------------------------------------GGAGCGGGTGCGGTTCCTGGAGAGATACATCTACAACCGGGAGGAGTACGTGCGCTTCGACAGCGACGTGGGGGAGTACCGGGCGGTGACGGAGCTGGGCCGGGGGATCGCCGAGAACTGGAACAGCCTGAAGGACCGCCTGGATTACGCGCGGGCCGCGGTGGACACGCACTGCAGACACAACTACGGAGGCGTCGAGAGC-----------------------------------------------------
>Eufc-DRB*Wd01 go02
--------------------------------------------------------------GGAGCGGGTGCGGTTCCTGGAGAGACACTTCTACAACCGGGAGGAGTTCGTGCGCTTCGACAGCGACGTGGGGGAGTACCGGGCGGTGACGGAGCTGGGCCGGGGGATCACCGAGAACTGGAACAGCCTGAAGGACCGCCTGGATTACGCGCGGGCCGCGGTGGACACGTACTGCAGACACAACTACGGGGTCGGCGAGAGC-----------------------------------------------------
>Eufr-DRB*Wd01 go02
--------------------------------------------------------------GGAGCGGGTGCGGTTCCTGGAGAGACACTTCTACAACCGGGAGGAGTTCGTGCGCTTCGACAGCGACGTGGGGGAGTACCGGGCGGTGACGGAGCTGGGCCGGGGGATCGCCGAGAACTGGAACAGCCTGAAGGACCGCCTGGATTACGCGCGGGCCGCGGTGGACACGTACTGCAGACACAACTACGGAGGCGTCGAGAGC-----------------------------------------------------
>Eufs-DRB*Wx01 go02
--------------------------------------------------------------GGAGCGGGTGTGGTTCCTGCTGAGACACATCTACAACCGGGAGGAGTACGCGCGCTTCGACAGCGACGTGGGGGAATACCGGGCGGTGACGGAGCTGGGCCGGCCGGACGCCGAGTACTGGAACAGCCAGAAGGACTTCCTGGATTACTTGCGGGGCGTGGTGGACACGGTGTGCAGACACAACTACGGGGTCGTCGAGAGC-----------------------------------------------------
>Euff-DRB*Wd02 go02
--------------------------------------------------------------GGAGCGGGTGCGGTTCCTGGAGAGACACTTCTACAACCGGGAGGAGTTCGTGCGCTTCGACAGCGACGTGGGGGAATACCGGGCGGTGACGGAGCTGGGCCGGCCGGACGCCGAGTACTGGAACAGCCAGAAGGACTTCCTGGATTACTTGCGGGGCGTGGTGGACACGGTGTGCAGACACAACTACGGGGTCGTCGAGAGC-----------------------------------------------------
>Eufo-DRB*Wa01 go02
--------------------------------------------------------------GGAGCGGGTGCGGTTCCTGCAGAGATACATCTACAACCGGGAGGAGTACGTGCGCTTCGACAGCGACGTGGGGGAGTTCCGGGCGGTGACGGAGCTGGGCCGGGGGATCGCCGAGAACTTCAACAGCCAGAAGGACTTCCTGGATTACTTGCGGGGCGCGGTGGACACGTACTGCAGACACAACTACGGGGTCGGCGAGAGC-----------------------------------------------------
>Eufi-DRB*Wc02 go02
--------------------------------------------------------------GGAGCGGGTGCGGTTCCTGGACAGATACTTCTACAACCGGGAGGAGTTCGTGCGCTTCGACAGCGACGTGGGGGAGTTCCGGGCGGTGACGGAGCTGGGCCGGGGGATCGCCGAGTACTGGAACAGCCAGAAGGACTTCCTGGATTATTTGCGGGGCGTGGTGGACACGGTGTGCAGACACAACTACGGAGGCGTCGAGAGC-----------------------------------------------------
>Eufi-DRB*Wc03 go02
--------------------------------------------------------------GGAGCGGGTGCGGTTCCTGGACAGATACTTCTACAACCGGGAGGAGTTCGTGCGCTTCGACAGCGACGTGGGGGAGTTCCGGGCGGTGACGGAGCTGGGCCGGGGGATCGCCGAGTACTGGAACAGCCAGAAGGACTTCCTGGATTATTTGCGGGGCGTGGTGGACACGGTGTGCAGACACAACTACGGGGTCGGCGAGAGC-----------------------------------------------------
>Euff-DRB*Wb01 go02
--------------------------------------------------------------GGAGCGGGTGCGGTTCCTGGACAGATACTTCTACAACCGGGAGGAGCTCGTGCGCTTCGACAGCGACGTGGGGGAGTACCGGGCGGTGACGGAGCTGGGCCGGGGGATCGCCGAGAACTTGAACAGCCAGAAGGACTTCCTGGATTATTTGCGGGGCGTGGTGGACACGGTGTGCAGACACAACTACGGGGTCGGCGAGAGC-----------------------------------------------------
>Eufi-DRB*Wf01 go02
--------------------------------------------------------------GGAGCGGGTGCGGTTCCTGCAGAGATACATCCACAACCGGGAGGAGTTCGTGCGCTTCGACAGCGACGTGGGGGAGTTCCGGGCGGTGACGGAGCTGGGCCGAGGGATCGCCGAGAACTGGAACAGCCAGAAGGACTTCCTGGATTATTTGCGGGGCGTGGTGGACACGGTGTGCAGACACAACTACGGGGTCGGCGAGAGC-----------------------------------------------------
>Euff-DRB*Wf01 go02
--------------------------------------------------------------GGAGCGGGTGCGGTTCCTGCAGAGATACATCCACAACCGGGAGGAGCTCGTGCGCTTCGACAGCGACGTGGGGGAGTTCCGGGCGGTGACGGAGCTGGGCCGAGGGATCGCCGAGAACTGGAACAGCCAGAAGGACCTCCTGGATTACTTGCGGGGCGTGGTGGACACGGTGTGCAGACACAACTACGGAGGCGTCGAGAGC-----------------------------------------------------
>Eufi-DRB*Wf02 go02
--------------------------------------------------------------GGAGCGGGTGCGGTTCCTGCAGAGATACATCCACAACCGGGAGGAGCTCGTGCGCTTCGACAGCGACGTGGGGGAGTTCCGGGCGGTGACGGAGCTGGGCCGAGGGATCGCCGAGAACTGGAACAGCCAGAAGGACACCCTGGATTACTTGCGGGGCGTGGTGGACACGGTGTGCAGACACAACTACGGAGGCGTCGAGAGC-----------------------------------------------------
>Eufi-DRB*Wf03 go02
--------------------------------------------------------------GGAGCGGGTGCGGTTCCTGCAGAGATACATCCACAACCGGGAGGAGTTCGTGCGCTTCGACAGCGACGTGGGGGAGTTCCGGGCGGTGACGGAGCTGGGCCGAGGGATCGCCGAGAACTGGAACAGCCAGAAGGACACCCTGGATTACTTGCGGGGCGTGGTGGACACGGTGTGCAGACACAACTACGGAGGCGTCGAGAGC-----------------------------------------------------
>Eufr-DRB*Wg01 go02
--------------------------------------------------------------GGAGCGGGTGCGGCTCCTGGACAGATACATCTCTAACGGAGAAGAGACCGTGCGCTTCGACAGCGACGTGGGGGAGTTCCGGGCGGTGACGGAGCGGGGCGTGCAGGACGCCGAGTACTGGAACAGCCAGAAGGACCTCCTGGAGCGGAGGCGGGCCGAGGTGGACACGGTGTGCAGACACAACTACGGGATCATCGAGAGC-----------------------------------------------------
>Eufi-DRB*Wb01 go02
--------------------------------------------------------------GGAGCGGGTGCGGTTCCTGGACAGATACTTCTACAACCGGGAGGAGCTCGTGCGCTTCGACAGCGACGTGGGGGAGTTCCGGGCGGTGACGGAGCTGGGCCGGCCGGACGCCGAGAACTGGAACAGCCAGAAGGACACCCTGGAGCAGAAGCGGGCCTCGGTGGACACGTTCTGCAGACACAACTACGGGGTCGTCGAGAGC-----------------------------------------------------
>Euff-DRB*Wb02 go02
--------------------------------------------------------------GGAGCGGGTGCAGTTCCTGGACAAATACTTCTACAACCGGGAGGAGTACGTGCGCTTCGACAGCGACGTGGGGGAGTACCGGGCGGTGACGGAGCTGGGCCGGCGGAGCGCCGAGTACTGGAACAGCCTGAAGGACTTCCTGGAGCAGAGGCGGGCCGAGGTGGACACGGTGTGCAGACACAACTACGGGGTCGTCGAGAGC-----------------------------------------------------
>Eufr-DRB*Wd02 go02
--------------------------------------------------------------GGAGCGGGTGCGGTTCCTGGAGAGATACTTCTACAACCGGGAGGAGCTCGTGCGCTTCGACAGCGACGTGGGGGAGTACCGGGCGGTGACGGAGCTGGGCCGGGGGATCGCCGAGAACTGGAACAGCCAGAAGGACCTCCTGGAGCAGAAGCGGGCCGAGGTGGACACGTACTGCAGACACAACTACGGGGTCGTCGAGAGC-----------------------------------------------------
>Eufi-DRB*Wb02 go02
--------------------------------------------------------------GGAGCGGGTGCGGTTCCTGGACAGATACTTCTACAACCGGGAGGAGCTCGTGCGCTTCGACAGCGACGTGGGGGAGTTCCGGGCGGTGACGGAGCTGGGCCGGGGGATCGCCGAGAACTGGAACAGCCAGAAGGACCTCCTGGAGCGGAAGCGGGCTAATGTGGACACGTACTGCAGACACAACTACGGGGTCGGCGAGAGC-----------------------------------------------------
>Eufi-DRB*Wf04 go02
--------------------------------------------------------------GGAGCGGGTGCGGTTCCTGGAGAGATACATCCACAACCGGGAGGAGCTCGTGCGCTTCGACAGCGACGTGGGGGAGTACCGGACGGTGACGGAGCTGGGCCGGGGGATCGCCGAGAACTGGAACAGCCAGAAGGACCTCCTGGAGCGGAAGCGGGCTAATGTGGACACGTACTGCAGACACAACTACGGGGTCGGCGAGAGC-----------------------------------------------------
>Eufs-DRB*Wd03 go02
--------------------------------------------------------------GGAGCGGGTGCGGTTCCTGGAGAGACACTTCTACAACCGGGAGGAGTTCGTGCGCTTCGACAGCGACGTGGGGGAGTACCGGGCGGTGACGGAGCTGGGCCGGGGGATCGCCGAGAACTGGAACAGCCAGAAGGACCTCCTGGAGCGGAGGCGGGCCGAGGTGGACACGGTGTGCAGACACAACTACGGGATCATCGAGAGC-----------------------------------------------------
>Eufr-DRB*Wa02 go02
--------------------------------------------------------------GGAGCGGGTGCGGTTCCTGGAGAGATACATCTACAACCGGGAGGAGTACGTGCGCTTCGACAGCGACGTGGGGGAGTACCGGCCGGTGACGGAGCTGGGCCGGCGGAGCGCCGAGTACTGGAACAGCCAGACGGACTACGTGGAGAGGAAGCGGGGCCAGGTGGACGCGTACTGCAGACACAACTACGGGGTCGGCGAGAGC-----------------------------------------------------
>Eufi-DRB*Wa01b go02
--------------------------------------------------------------GGAGCGGGTGCGGCTCCTGGAGAGATACATCTACAACCGGGAGGAGTACGTGCGCTTCGACAGCGACGTGGGGGAGTACCGGGCGGTGACGGAGCTGGGCCGGCCGATCGCCGAGTCCTGGAACAGCCAGAAGGACATCCTGGAGCAGAGACGGGCCGCGGTGGACACGTACTGCAGACACAACTACGGGCGCGTGGAGAGC-----------------------------------------------------
>Eufi-DRB*Wc04 go02
--------------------------------------------------------------GGAGCGGGTGCGGTTCCTGGACAGATACTTCTACAACCGGGAGGAGTTCGTGCGCTTCGACAGCGACGTGGGGGAGTACCGGGCGGTGACGGAGCTGGGCCGGCCGATCGCCGAGTCCTGGAACAGCCAGAAGGACATCCTGGAGCAGAAGCGGGCCGCGGTGGACACGTTCTGCAGACACAACTACGGGGTCGTGGAGAGC-----------------------------------------------------
>Eufi-DRB*Wh01 go02
--------------------------------------------------------------GCAGCGGGTGCGGTTCCTGGACAGATACTTCTACAACGGGGAGGAGTACGTGCGCTTCGACAGCGACGTGGGCGAGTACCGGGCGGTGACGGAGCTGGGCCGGCCGAGCGCCAAGTACTTCAACAGCCGGCAGGACGTCCTGGAGGACGCGCGGGCCGCGGTGGACAGGTACTGCACACACAACTACGGGGTCATCGAGAGC-----------------------------------------------------
>Euff-DRB*Wh01 go02
--------------------------------------------------------------GGAGCGGGTGCGGTACCTGGCCAGATGCTACTACAACGGGGAGGAGTACGTGCGCTTCGACAGCGACGTGGGGGAGTTCCGGGCGGTGACGGAGCTGGGCCGGCCGGACGCCGAGTACTGGAACAGCCAGAAGGACCTCCTGGAGCAGAAGCGGGCCGAGGTGGACACGTACTGCAGACACAACTACGGGGTCGGCGAGAGC-----------------------------------------------------
>Eufi-DRB*Wh02 go02
--------------------------------------------------------------GGAGCGGGTGCGGTACCTGGCCAGATGCTACTACAACGGGGAGGAGTACGTGCGCTTCGACAGCGACGTGGGCGAGTTCCGGGCGGTGACGGAGCTGGGCCGGCCGAGCGCCAAGTACTGGAACAGCCTGAAGGACTTCATGGAGCAGAAGCGGGCCGAGGTGGACACGTACTGCAGACACAACTACGGGGTCGTCGAGAGC-----------------------------------------------------
>Euff-DRB*Wd03 go02
--------------------------------------------------------------GGAGCGGGTGCGGTTCCTGGAGAGATACTTCTACAACCGGGAGGAGTACGTGCGCTTCGACAGCGACGTGGGGGAGTACCGGGCGGTGACGGAGCTGGGCCGGCCGGACGCCGAGTACTGGAACAGCCAGAAGGACCTCCTGGAGCAGAAGCGGGCCGAGGTGGACACGTACTGCAGACACAACTACGGGGTCAGCGAGAGC-----------------------------------------------------
>Euff-DRB*Wd04 go02
--------------------------------------------------------------GGAGCGGGTGCGGTTCCTGGAGAGATACTTCTACAACCGGGAGGAGTACGTGCGCTTCGACAGCGACGTGGGGGAGTACCGGGCGGTGACGGAGCTGGGCCGGCCGGACGCCGAGTACTGGAACAGCCAGAAGGACCTCCTGGAGCAGAAGCGGGCCGAGGTGGACACGTACTGCAGACACAACTACGGGGTCGGCGAGAGC-----------------------------------------------------
>Euff-DRB*Wb03 go02
--------------------------------------------------------------GGAGCGGGTGCGGTTCCTGGATAGATACTTCTACAACCGGGAGGAGTACGTGCGCTTCGACAGCGACGTGGGGGAGTTCCGGGCGGTGACGGAGCTGGGCCGGCCGGACGCCGAGTACTGGAACAGCCAGAAGGACCTCCTGGAGCAGAAGCGGGCCGAGGTGGACACGTACTGCAGACACAACTACGGGGTCGGCGAGAGC-----------------------------------------------------
>Euff-DRB*Wf02 go02
--------------------------------------------------------------GGAGCGGGTGCGGTTCCTGCAGAGATACATCCACAACCGGGAGGAGCTCGTGCGCTTCGACAGCGACGTGGGGGAGTTCCGGGCGGTGACGGAGCTGGGCCGGCCGGACGCCGAGTACTGGAACAGCCAGAAGGACCTCCTGGAGCAGAAGCGGGCCGAGGTGGACACGTACTGCAGACACAACTACGGAGGCGTCGAGAGC-----------------------------------------------------
>Eufc-DRB*Wa01 go02
--------------------------------------------------------------GGAGCGGGTGCGGTTCCTGCAGAGATACATCTACAACCGGGAGGAGTACGTGCGCTTCGACAGCGACGTGGGGGAGTTCCGGGCGGTGACGGAGCTGGGCCGGCCGGACGCCGAGTACTGGAACAGCCAGAAAGACCTCCTGGAGCGGAGGCGGGCCGAGGTGGACACGTACTGCAGACACAACTACGGGGTCGGCGAGAGC-----------------------------------------------------
>Eufc-DRB*Wa02 go02
--------------------------------------------------------------GGAGCGGGTGCGGTTCCTGCAGAGATACATCTACAACCGGGAGGAGTACGTGCGCTTCGACAGCGACGTGGGGGAGTTCCGGGCGGTGACGGAGCTGGGCCGGCCGGACGCCGAGTACTGGAACAGCCAGAAAGACCTCCTGGAGCGGAGGCGGGCCGAGGTGGACACGTACTGCAGACATAACTACGGGGTCGGCGAGAGC-----------------------------------------------------
>Eumf-DRB*Wc01 go02
--------------------------------------------------------------GGAGCGGGTGCGGTTCCTGGACAGATACTTCTACAACCGGGAGGAGTTCGTGCGCTTCGACAGCGACGTGGGGGAGTACCGGGCGGTGACGGAGCTGGGCCGGCCGATCGCCGAGTCCTGGAACAGCCAGAAGGACATCCTGGATGACGCGCGGGCCGCGGTGGACACGTTCTGCAGACACAACTACGGGGGCGTGGAGAGC-----------------------------------------------------
>Eumf-DRB*Wb01 go02
--------------------------------------------------------------GGAGCGGGTGCGGCTCCTGGACAGATACTTCTACAACCGGGAGGAGTACGTGCGCTTCGACAGCGACGTGGGGGAGTACCGGGCGGTGACGGAGCTGGGCCGGCCGGACGCCGAGTACTGGAACAGCCAGAAGGACATCCTGGATGACGCGCGGGCCGCGGTGGACACGTTCTGCAGACACAACTACGGGGTCGTCGAGAGC-----------------------------------------------------
>Eumf-DRB*We01 go02
--------------------------------------------------------------GGAGCGGGTGCGGTTCCTGGAGAGACACATCCACAACCGGGAGGAGTACGTGCGCTTCGACAGCGACGTGGGGGAGTACCGGGCGGTGACGGAGCTGGGCCGGCCGGACGCCGAGTACTGGAACAGCCAGAAGGACATCCTGGATGACGAGCGGGCCTCGGTGGACACGTACTGCAGACACAACTACGGGGTCGTCGAGAGC-----------------------------------------------------
>Eumm-DRB*We01 Eumf-DRB*We02 go02
--------------------------------------------------------------GGAGCGGGTGCGGTTCCTGGAGAGACACATCCACAACCGGGAGGAGTACGTGCGCTTCGACAGCGACGTGGGGGAGTACCGGGCGGTGACGGAGCTGGGCCGGCCGGACGCCGAGTACTGGAACAGCCAGAAGGACCGCCTGGATTACGCGCGGGCCGCGGTGGACACGTACTGCAGACACAACTACGGGGTCGGCGAGAGC-----------------------------------------------------
>Eumf-DRB*Wf01 Eumm-DRB*Wf01 go02
--------------------------------------------------------------GGAGCGGGTGCGGCTCCTGGACAGATACATCCACAACCGGGAGGAGTTGGTGCGCTTCGACAGCGACGTGGGGGAGTACCGGGCGGTGACGGAGCTGGGCCGGCGGAGCGCCGAGAACTGGAACAGCCAGAAGGACATCCTGGATGACGCGCGGGCCGCGGTGGACACGTTCTGCAGACACAACTACGGGGTCGGCGAGAGC-----------------------------------------------------
>Eumm-DRB*We02 go02
--------------------------------------------------------------GGAGCGGGTGCGGTTCCTGGAGAGACACATCCACAACCGGGAGGAGTACGTGCGCTTCGACAGCGACGTGGGGGAGTACCGGGCGGTGACGGAGCTGGGCCGGCGGAGCGCCGAGAACTGGAACAGCCAGAAGGACATCCTGGATGACGCGCGGGCCGCGGTGGACACGTTCTGCAGACACAACTACGGGGTCGGCGAGAGC-----------------------------------------------------
>Eumf-DRB*Wd01 go02
--------------------------------------------------------------GGAGCGGGTGCGGTTCCTGGAGAGATACTTCTACAACCGGGAGGAGTACGTGCGCTTCGACAGCGACGTGGGGGAGTACCGGGCGGTGACGGAGCTGGGCCGGGGGATCGCCGAGAACTTCAACAGCCTGAAGGACCGCCTGGATTACGCGCGGGCCGCGGTGGACACGTTCTGCAGACACAACTACGGGGTCTTCGAGAGC-----------------------------------------------------
>Eumf-DRB*Wd02 go02
--------------------------------------------------------------GGAGCGGGTGCGGTTCCTGGAGAGATACTTCTACAACCGGGAGGAGTACGTGCGCTTCGACAGCGACGTGGGGGAGTACCGGGCGGTGACGGAGCTGGGCCGGGGGATCGCCGAGAACTTCAACAGCCTGAAGGACCGCCTGGATTACGCGCGGGCCGCGGTGGACACGTTCTGCAGACACAACTACGGGGTCGTCGAGAGC-----------------------------------------------------
>Eumm-DRB*Wa01 go02
--------------------------------------------------------------GCAGCGGGTGCGGCTCCTGGAGAGATACATCTACAACCGGGAGGAGTACGTGCGCTTCGACAGCGACGTGGGGGAGTACCGGGCGGTGACGGAGCTGGGCCGGGGGATCGCCGAGAACTGGAACAGCCTGAAGGACCGCCTGGATTACGCGCGGGCCGCGGTGGACACGTACTGCAGACACAACTACGGAGGCGTCGAGAGC-----------------------------------------------------
>Eumm-DRB*Wd01 go02
--------------------------------------------------------------GGAGCGGGTGCGGTTCCTGGAGAGACACTTCTACAACCGGGAGGAGTTCGTGCGCTTCGACAGCGACGTGGGGGAGTACCGGGCGGTGACGGAGCTGGGCCGGGGGATCGCCGAGAACTGGAACAGCCTGAAGGACCGCCTGGATTACGCGCGGGCCGCGGTGGACACGTACTGCAGACACAACTACGGAGGCGTCGAGAGC-----------------------------------------------------
>Eumf-DRB*Wd03 go02
--------------------------------------------------------------GGAGCGGGTGCGGTTCCTGGAGAGACACTTCTACAACCGGGAGGAGTTCGTGCGCTTCGACAGCGACGTGGGGGAATACCGGGCGGTGACGGAGCTGGGCCGGCCGGACGCCGAGTACTGGAACAGCCAGAAGGACTTCCTGGATTACTTGCGGGGCGTGGTGGACACGGTGTGCAGACACAACTACGGGGTCGTCGAGAGC-----------------------------------------------------
>Eumf-DRB*Wb02 go02
--------------------------------------------------------------GGAGCGGGTGCGGCTCCTGGACAGATACTTCTACAACCGGGAGGAGTACGTGCGCTTCGACAGCGACGTGGGGGAGTTCCGGGCGGTGACGGAGCTGGGCCGGGGGATCGCCGAGAACTTGAACAGCCAGAAGGACATCCTGGATTACTTGCGGGGCGTGGTGGACACGGTGTGCAGACACAACTACGGAGGCGTCGAGAGC-----------------------------------------------------
>Eumf-DRB*Wd04 Eumm-DRB*Wd02 go02
--------------------------------------------------------------GGAGCGGGTGCGGTTCCTGGAGAGATACTTCTACAACCGGGAGGAGCTCGTGCGCTTCGACAGCGACGTGGGGGAGTACCGGGCGGTGACGGAGCTGGGCCGGGGGATCGCCGAGAACTGGAACAGCCAGAAGGACCTCCTGGAGCAGAAGCGGGCCGAGGTGGACACGTACTGCAGACACAACTACGGGGTCGTCGAGAGC-----------------------------------------------------
>Eumf-DRB*Wf02 go02
--------------------------------------------------------------GGAGCGGGTGCGGTTCCTGGACAGATACATCCACAACCGGGAGGAGTTCGCGCGCTTCGACAGCGACGTGGGGGAGTACCGGGCGGTGACGGAGCTGGGCCGGGGGATCGCCGAGAACTGGAACAGCCAGAAGGACCTCCTGGAGCAGAGGCGGGCCGAGGTGGACACGTTCTGCAGACACAACTACGGGGTCGGCGAGAGC-----------------------------------------------------
>Eumf-DRB*Wf03 go02
--------------------------------------------------------------GGAGCGGGTGCGGTTCCTGGACAGATACATCCACAACCGGGAGGAGCTCGTGCGCTTCGACAGCGACGTGGGGGAGTACCGGGCGGTGACGGAGCTGGGCCGGGGGATCGCCGAGAACTGGAACAGCCAGAAGGACCTCCTGGAGCAGAGGCGGGCCGAGGTGGACACGTTCTGCAGACACAACTACGGGGTCGGCGAGAGC-----------------------------------------------------
>Eumm-DRB*Wa02 go02
--------------------------------------------------------------GCAGCGGGTGCGGCTCCTGGAGAGATACATCTACAACCGGGAGGAGTACGTGCGCTTCGACAGCGACGTGGGGGAGTACCGGGCGGTGACGGAGCTGGGCCGGCGGAGCGCCGAGTACTGGAACAGCCAGACGGACTACGTGGAGAGGAAGCGGGGCCAGGTGGACGCGTACTGCAGACACAACTACGGGGTCGGCGAGAGC-----------------------------------------------------
>Eumf-DRB*Wa01 go02
--------------------------------------------------------------GGAGCGGGTGCGGTTCCTGGAGAGATACATCTACAACCGGGAGGAGTACGTGCGCTTCGACAGCGACGTGGGGGAGTACCGGCCGGTGACGGAGCTGGGCCGGCGGAGCGCCGAGTACTGGAACAGCCAGACGGACTACGTGGAGAGGAAGCGGGGCCAGGTGGACGCGTACTGCAGACACAACTACGGGGTCGGTGAGAGC-----------------------------------------------------
>Eumm-DRB*Wa03 go02
--------------------------------------------------------------GGAGCGGGTGCGGTTCCTGGAGAGATACATCTACAACCGGGAGGAGTACGTGCGCTTCGACAGCGACGTGGGGGAGTACCGGCCGGTGACGGAGCTGGGCCGGCGGAGCGCCGAGTACTGGAACAGCCAGACGGACTACGTGGAGAGGAAGCGGGGCCAGGTGGACGCGTACTGCAGACACAACTACGGGGTCGGCGAGAGC-----------------------------------------------------
>Eumm-DRB*Wa04 go02
--------------------------------------------------------------GGAGCGGGTGCGGCTCCTGGAGAGATACATCTACAACCGGGAGGAGTACGTGCGCTTCGACAGCGACGTGGGGGAGTACCGGGCGGTGAAGGAGCTGGGCCGGCCGATCGCCGAGTCCTGGAACAGCCAGAAGGACATCCTGGAGCAGAGACGGGCCGCGGTGGACACGTACTGCAGACACAACTACGGGGGCGTGGAGAGC-----------------------------------------------------
>Eumf-DRB*Wa02 go02
--------------------------------------------------------------GGAGCGGGTGCGGCTCCTGGAGAGATACATCTACAACCGGGAGGAGTACGTGCGCTTCGACAGCGACGTGGGGGAGTACCGGGCGGTGACGGAGCTGGGCCGGCCGATCGCCGAGTCCTGGAACAGCCAGAAGGACATCCTGGAGCATAGACGGGCCGCGGTGGACACGTACTGCAGACACAACTACGGGGGCGTGGAGAGC-----------------------------------------------------
>Eumf-DRB*Wc02 go02
--------------------------------------------------------------GGAGCGGGTGCGGTTCCTGGACAGATACTTCTACAACCGGGAGGAGTTCGTGCGCTTCGACAGCGACGTGGGGGAGTACCGGGCGGTGACGGAGCTGGGCCGGCCGATCGCCGAGTCCTGGAACAGCCAGAAGGACATCCTGGAGCAGAAGCGGGCCGCGGTGGACACGTTCTGCAGACACAACTACGGGGTCGTGGAGAGC-----------------------------------------------------
>Eumf-DRB*Wc03 go02
--------------------------------------------------------------GGAGCGGGTGCGGTTCCTGGACAGATACTTCTACAACCGGGAGGAGTTCGTGCGCTTCGACAGCGACGTGGGGGAGTACCGGGCGGTGACGGAGCTGGGCCGGCCGATCACCAAGTCCTGGAACAGCCAGAAGGACATCCTGGAGCAGAAGCGGGCCGCGGTGGACACGTTCTGCAGACACAACTACGGGGTCGTGGAGAGC-----------------------------------------------------
>Eumf-DRB*Wb03 go02
--------------------------------------------------------------GGAGCGGGTGCGGTTCCTGGACAGATACTTCTACAACCGGGAGGAGTACGCGCGCTTCGACAGCGACGTGGGGGAGTACCGGGCGGTGACGGAGCTGGGCCGGCCGGACGCCAAGTACTGGAACAGCCAGAAGGACCTCCTGGAGCGGAGGCGGGCCGAGGTGGACACGTACTGCAGACACAACTACGGGGTCATCGAGAGC-----------------------------------------------------
>Eumf-DRB*Wh01 go02
--------------------------------------------------------------GGAGCGGGTGCGGTTCCTGGACAGATGCTACTACAACGGGGAGGAGTACGTGCGCTTCGACAGCGACGTGGGCGAGTTCCGGGCGGTGACGGAGCTGGGCCGGCCGAGCGCCAAGTACTGGAACAGCCTGAAGGACTTCATGGAGCAGAAGCGGGCCGAGGTGGACACGTACTGCAGACACAACTACGGGGTCGTGGAGAGC-----------------------------------------------------
>Eumf-DRB*Wh02 go02
--------------------------------------------------------------GGAGCGGGTGCGGTACCTGGCCAGATGCTACTACAACGGGGAGGAGTACGTGCGCTTCGACAGCGACGTGGGCGAGTTCCGGGCGGTGACGGAGCTGGGCCGGCCGAGCGCCAAGTACTGGAACAGCCTGAAGGACTTCATGGAGCAGAAGCGGGCCGAGGTGGACACGTACTGCAGACACAACTACGGGGTCGTCGAGAGC-----------------------------------------------------
>Eumm-DRB*Wa05 N go02
--------------------------------------------------------------TGAGCGGGTGCGGTACCTGGACAGATACATCTACAACCGGCAGGAGTACGTGCGCTTCGACAGCGACGTGGGGGAGTACCGGCCGGTGACGGAGCTGGGCCGGCCGGACGCCGAGTACTGGAACAGCCAGAAGGACTTCCTGGAGTAAAGGCGGGCCGAAGTGGACAGGTACTGCAGACACAACTACGGGGTCGTCGAGAGC-----------------------------------------------------
>Eumf-DRB*Wa03 go02
--------------------------------------------------------------GGAGCGGGTGCGGCTCCTGGAGAGATACATCCACAACCGGGAGGAGTACGTGCGCTTCGACAGCGACGTGGGGGAGTACCGGGCGGTGACGGAGCTGGGCCGGCCGGACGCCGAGTACTGGAACAGCCAGAAGGACCTCCTGGAGCGGAGGCGGGCCGAGGTGGACACGTACTGCAGACACAACTACGGGGTCGGCGAGAGC-----------------------------------------------------
>Euru-DRB*Wa01 go02
--------------------------------------------------------------GGAGCGGGTGCGGTTCCTGGAGAGATACATCTACAACCGGGAGGAGTACGTGCGCTTCGACAGCGACGTGGGGGAGTACCGGGCGGTGACGGAGCTGGGCCGGCCGGACGCCGAGTACTGGAACAGCCAGAAGGACATCCTGGATGACGCGCGGGCCGCGGTGGACACGTTCTGCAGACACAACTACGGGGTCGGCGAGAGC-----------------------------------------------------
>Euru-DRB*Wf01 go02
--------------------------------------------------------------GGAGCGGGTGCGGCTCCTGGACAGATACATCCACAACCGGGAGGAGTTCGCGCGCTTCGACAGCGACGTGGGGGAGTACCGGGCGGTGACGGAGCTGGGCCGGCCGGACGCCGAGTACTGGAACAGCCAGAAGGACATCCTGGATGACGCGCGGGCCGCGGTGGACACGTTCTGCAGACACAACTACGGGGTCGGCGAGAGC-----------------------------------------------------
>Euru-DRB*We01 go02
--------------------------------------------------------------GGAGCGGGTGCGGTTCCTGGAGAGACACATCCACAACCGGGAGGAGTACGTGCGCTTCGACAGCGACGTGGGGGAGTACCGGGCGGTGACGGAGCTGGGCCGGCCGGACGCCGAGTACTGGAACAGCCAGAAGGACCGCCTGGATTACGCGCGGGCCGCGGTGGACACGTACTGCAGACACAACTACGGGGTCGGCGAGAGC-----------------------------------------------------
>Euru-DRB*Wf02 go02
--------------------------------------------------------------GGAGCGGGTGCGGCTCCTGGACAGATACATCCACAACCGGGAGGAGTTGGTGCGCTTCGACAGCGACGTGGGGGAGTACCGGGCGGTGACGGAGCTGGGCCGGCGGAGCGCCGAGAACTGGAACAGCCAGAAGGACATCCTGGATGACGCGCGGGCCGCGGTGGACACGTTCTGCAGACACAACTACGGGGTCGGCGAGAGC-----------------------------------------------------
>Euru-DRB*Wd01 go02
--------------------------------------------------------------GGAGCGGGTGCGGTTCCTGGAGAGATACTTCTACAACCGGGAGGAGTACGTGCGCTTCGACAGCGACGTGGGGGAGTACCGGGCGGTGACGGAGCTGGGCCGGGGGATCGCCGAGAACTTCAACAGCCTGAAGGACCGCCTGGATTACGCGCGGGCCGCGGTGGACACGTTCTGCAGACACAACTACGGGGTCGTCGAGAGC-----------------------------------------------------
>Euru-DRB*Wd02 go02
--------------------------------------------------------------GGAGCGGGTGCGGTTCCTGGAGAGACACTTCTACAACCGGGAGGAGTTCGTGCGCTTCGACAGCGACGTGGGGGAATACCGGGCGGTGACGGAGCTGGGCCGGCCGGACGCCGAGTACTGGAACAGCCAGAAGGACTTCCTGGATTACTTGCGGGGCGTGGTGGACACGGTGTGCAGACACAACTACGGGGTCGTCGAGAGC-----------------------------------------------------
>Euru-DRB*Wg01 go02
--------------------------------------------------------------GGAGCGGGTGCGGCTCCTGGACAGATACATCTCTAACGGAGAAGAGACCGTGCGCTTCGACAGCGACGTGGGGGAGTTCCGGGCGGTGACGGAGCTGGGCCGGCCGGACGCCGAGTACTGGAACAGCCAGAAGGACCGCCTGGATTACGCGCGGGCCGCGGTGGACACGTTCTGCAGATACAACTACGGGGTCGGCGAGAGC-----------------------------------------------------
>Euru-DRB*Wg02 go02
--------------------------------------------------------------GGAGCGGGTGCGGTTCCTGGACAGATACATCTCTAACGGAGAAGAGACCGTGCGCTTCGACAGCGACGTGGGGGAGTTCCGGGCGGTGACGGAGCTGGGCCGGCCGGACGCCGAGAACTGGAACAGCCAGAAGGACATCCTGGATGACGAGCGGGCCTCGGTGGACACGTACTGCAGACACAACTACGGGGTCGTCGAGAGC-----------------------------------------------------
>Euru-DRB*Wd03 go02
--------------------------------------------------------------GGAGCGGGTGCGGTTCCTGGAGAGATACTTCTACAACCGGGAGGAGCTCGTGCGCTTCGACAGCGACGTGGGGGAGTACCGGGCGGTGACGGAGCTGGGCCGGGGGATCGCCGAGAACTGGAACAGCCAGAAGGACCTCCTGGAGCAGAAGCGGGCCGAGGTGGACACGTACTGCAGACACAACTACGGGGTCGGCGAGAGC-----------------------------------------------------
>Euru-DRB*Wd04 go02
--------------------------------------------------------------GGAGCGGGTGCGGTTCCTGGAGAGATACTTCTACAACCGGGAGGAGCTCGTGCGCTTCGACAGCGACGTGGGGGAGTACCGGGCGGTGACGGAGCTGGGCCGGGGGATCGCCGAGAACTGGAACAGCCAGAAGGACCTCCTGGAGCAGAAGCGGGCCGAGGTGGACACGTACTGCAGACACAACTACGGGGTCGTCGAGAGC-----------------------------------------------------
>Euru-DRB*Wd05 go02
--------------------------------------------------------------GGAGCGGGTGCGGTTCCTGGAGAGACACTTCTACAACCGGGAGGAGTTCGTGCGCTTCGACAGCGACGTGGGGGAGTACCGGGCGGTGACGGAGCTGGGCCGGGGGATCGCCGAGAACTGGAACAGCCAGAAGGACCTCCTGGAGCGGAGGCGGGCCGAGGTGGACACGGTGTGCAGACACAACTACGGGATCATCGAGAGC-----------------------------------------------------
>Euru-DRB*Wa02 go02
--------------------------------------------------------------GGAGCGGGTGCGGTTCCTGGAGAGATACATCTACAACCGGGAGGAGTTCGCGCGCTTCGACAGCGACGTGGGGGAGTACCGGCCGGTGACGGAGCTGGGCCGGCGGAGCGCCGAGTACTGGAACAGCCAGACGGACTACGTGGAGAGGAAGCGGGGCCAGGTGGACGCGTACTGCAGACACAACTACGGGGTCGGCGAGAGC-----------------------------------------------------
>Euru-DRB*Wa03 go02
--------------------------------------------------------------GGAGCGGGTGCGGTTCCTGGAGAGATACATCTACAACCGGGAGGAGTACGTGCGCTTCGACAGCGACGTGGGGGAGTACCGGCCGGTGACGGAGCTGGGCCGGCGGAGCGCCGAGTACTGGAACAGCCAGACGGACTACGTGGAGAGGAAGCGGGGCCAGGTGGACGCGTACTGCAGACACAACTACGGGGTCGGTGAGAGC-----------------------------------------------------
>Euru-DRB*Wa04 go02
--------------------------------------------------------------GGAGCGGGTGCGGCTCCTGGAGAGATACATCCACAACCGGGAGGAGTACGTGCGCTTCGACAGCGACGTGGGGGAGTACCGGGCGGTGACGGAGCTGGGCCGGCCGGACGCCGAGTACTGGAACAGCCAGAAGGACCTCCTGGAGCGGAGGCGGGCCGAGGTGGACACGTACTGCAGACACAACTACGGGGTCGGCGAGAGC-----------------------------------------------------
>Gamo-DRB1*0301 fig94
-------------CACGTTTCTTGGAGCAGGCTAAGTCTGAGTGTCATTTCTTCAACGGGACGGAGCGGGTGCGGTTCCTGGATAGATACATCCATAACCAAGAGGAGAACCTGCGCTTCGACAGCGACGTAGGGGAGTTCCGGGCGGTGACGGAGCTGGGGCGGCCTGACGCCGAGTACTGGAACAGTCAGAAGGACTTCCTGGAGCAGAGGCGGGCCGCGGTGGACACCTACTGCAGACACAACTACGGGGCTGTGGAGAGCTTCACAGTGCAGCGGCGAG----------------------------------
>Gamo-DRB1*0401 fig94
-------------CACGTTTCTTGGAGCAGGTTAAACATGAGTGTCACTTCTTCAATGGGACGGAGCGGGTGCGGTTCCTGGACAGATACTTCTATAACCAGGAGGAGTACGTGCGCTTCGACAGCGACGTGGGGGAGTTCCGGGCGGTGACGGAGCTGGGGCGGCGTAGGCCGAGGTACTTCAACAGCCAGAAGGACCTCCTGGAGCAGAAGCGGGCCGCGGTGGACAATTACTGCAGACACAACTACGGGGTTGTGGAGAGCTTCACAGTGCAGCGGCGAG----------------------------------
>Gamo-DRB1*0402 fig94
-------------CACGTTTCTTGGAGCAGGTTAAACATGAGTGTCACTTCTTCAATGGGACGGAGCGGGTGCGGTTCCTGGACAGATACTTCTATAACCAGGAGGAGTACGTGCGCTTCGACAGCGACGTGGGGGAGTTCCGGGCGGTGACGGAGCTGGGGCGGCGTAGCGCCGAGTACTTCAACAGCCAGAAGGACCTCCTGGAGCAGAAGCGGGCCGCGGTGGACAATTACTGCAGACACAACTACGGGGTTGTGGAGAGCTTCACAGTGCAGCGGCGAG----------------------------------
>Gamo-DRB1*0403 fig94
-------------CACGTTTCTTGGAGCAGGTTAAACATGAGTGTCACTTCTTCAATGGGACGGAGCGGGTGCGGTTCCTGGACAGATACTTCTATAACCAGGAGGAGTACGCGCGCTACGACAGCGACGTGGGGGAGTTCCAGGCGGTGACGGAGCTGGGGCGGCGTAGCGCCGAGTACTTCAACAGCCAGAAGGACCTCCTGGAGCAGAAGCGGGCCGCGGTGGACAATTACTGCAGACACAACTACGGGGCTGTGGAGAGCTTCACAGTGCAGCGGCGAG----------------------------------
>Gamo-DRB*W101 N fig94
-------------CACGTTTCTTCGAGTACTGTACGCATGAGTGTCATTTCTTCAACGGGACGGAGCGGGTGCGGTACCTAGTCAGATTTTTCTATAACCGAGAGGAGTATGTGCGCTTCGACAACGACGTGGGGGAGTTCCAGGCGGTGACGGAGCTGGGGCGGCCTGAAGCCGAGTACTGGAACAGTCAGAAGGACCTCCTCGAGAAGGTGCGGGCCGAGGTGGACATC---TGCAGACACAACTACGGGGTTGTGGAGAGCTTCACAGTGCAGCGGCGAG----------------------------------
>Gamo-DRB*W301 fig94
------------------TTCTTGGAGCAGGCTAAACGTGAGTGTCATTTCTTCAATGGGACGGAGCGGGTGCGGTTCCTGGACAGATACTTCTATAACCAGGAGAAGTACGTGCGCTTCGACAGCGACGTGGGGGAGTTCCGGGCGGTGACGGAGCTGGGGCGGCGTAGCGCGGAGTACTGGAACAGCCAGAAGGACTATCTGGAGCAGGCGCGGACCGCGGTGGACACCTACTGCAGACACAACTACCGGATTGGTGAG--------------------------------------------------------
>Gamo-DRB*W601 fig94
------------------TTCTTGAAGCAGACTAAGGCTGAGTGTCATTTCTTCAACGGGACGGAGCGGGTGCGGTTGCTGGACAGACACTTCTATAACCAGGAGGAGTACGTGCGCTATGACAGCGACGTGGGGGAGTACCGGGCGGTGACGGAGCTGGGGCGGCGTAGCGCGGAGTACTGGAACAGCCAGAAGGACTACCTGGAGCAGAGGCGGGCCGCGGTGGACACCTACTGCAGACACAACTACCGGATTGGTGAG--------------------------------------------------------
>Gase-DRB1*0301 fig94
-------------CACGTTTCTTGGAGTACTCTACATCTGAGTGTCACTTCTTCAACGGGACGGAGCGGGTGCGGTTCCTGGACAGATACTTCTATAACCAGGAGGAGTACGTGCGCTTCGACAGCGACGTCGGGGAGTACCGGGCGGTGACGGAGCTGGGGCGGCCTGACGCCGAGTACTGGAACGGCCAGGAGGACATCCTGGAAGACGCGCGGGCCGCGGTGGACACCTACTGCAGACACAACTACGGGGTTTTTGAGAGCTTCACAGTGCAGCGGCGAG----------------------------------
>Gase-DRB1*0302 fig94
-------------CACGTTTCTTGGAGTACTCTACATCTGAGTGTCACTTCCTCAACGGGACGGAGCGGGTGCGGTTCCTGGACAGATACTTCTATAACCAGGAGGAGTACGTGCGCTTCGACAGCGACGTCGGGGAGTACCGGGCGGTGACGGAGCTGGGGCGGCCTGACGCCGAGTACTGGAACGGCCAGGAGGACATCCTGGAAGACGCGCGGGCCGCGGTGGACACCTACTGCAGACACAACTACGGGGTTTTTGAGAGCTTCACAGTGCAGCGGCGAG----------------------------------
>Gase-DRB1*0303 fig94
-------------CACGTTTCTTGGAGCAGGCTAAACGTGAGTGTCATTTCTTCAATGGGACGGAGCGGGTGCGGTTCCTGGACAGATACTTCCATAACCAGGAGGAGTACGCGCGCTTCGACAGCGACGTCGGGGAGTACCGGGCGGTGACGGAGCTGGGGCGGCCTGACGCCGAGTACTGGAACGGCCAGGAGGACATCCTGGAAGACGCGCGGGCCGCGGTGGACACCTACTGCAGACACAACTACGGGGTTTTTGAGAGCTTCACAGTGCAGCGGCGAG----------------------------------
>Gase-DRB6*0401 N fig94
-------------CACGTTTCTTGAAGCAGGCTAAGTGTGAGTGTCATATCTTCAATGGGACTGAGCCGGTGCAGTACCTGAACAGATACATCCATAAACGGGAAGAGAACCTGCGCTTCCACAGCGACGTGGGGGAGTTCCAGGCGGTGACAGAACTGGAGTGGCCTGTCGCGGAGAACTGGAACAGCCGGATGGGCATCCTAGAGAAG---CGGGACAAGGTGGACTCCTACTGCAGATACAATTACGGGGTTTTTGAGAGCTTCACAGAGCAGCGATGAG----------------------------------
>Gade-DRB6*0402 N fig94
-------------CACGTTTCTTGAAGCAGGCTAAGTGTGAGTGTCATATCTTCAATGGGACTGAGCCGGTGCAGTACCTGAACAGATACATCCATAAACGGGAAGAGAACCTGCGCTTCCACAGCGACGTGGGGGAGTTCCAGGCGGTGACAGAACTGGAGTGGCCTGTCGTGGAGAACTGGAACAGCCGGATGGGCATCCTAGAGAAG---CGGGACAAGGTGGACTCCTACTGCAGATACAATTACGGGGTTTTTGAGAGCTTCACAGAGCAGCGATGAG----------------------------------
>Gase-DRB6*0403 N fig94
-------------CACGTTTCTTGAGGCAGGCTAAGTGTGAGTGTCATATCTTCAATGGGACTGAGCCGGTGCAGTACCTGAACAGATACATCCATAAACGGGAAGAGAACCTGCGCTTCCACAGCGACGTGGGGGAGTTCCAGGCGGTGACAGAACTGGAGTGGCCTGTCGCGGAGAACTGGAACAGCCGGATGGGCATCCTAGAGAAG---CGGGACAAGGTGGACTCCTACTGCAGATACAATTACGGGGTTTTTGAGAGCTTCACAGAGCAGCGATGAG----------------------------------
>Gase-DRB*W101 N fig94
-------------CACGTTTCTTCGAGTACTGTACGCATGAGTGTCATTTCTTCAACGGGACGGAGCGGGTGCGGTACCTAGTCAGATTTTTCTATAACCGAGAGGAGTATGTGCGCTTCGACAACGACGTGGGGGAGTTCCAGGCGGTGACGGAGCTGGGGCGGCCTGAAGCCGAGTACTGGAACGGCCAGAAGGACCTCCTCGAGAAGGTGCGGGCCGAGGTGGACATC---TGCAGACACAACTACGGTGTTGTGGAGAGCTTCACAGTGCAGCGGCGAG----------------------------------
>Gase-DRB*W301 fig94
-------------CACGTTTCTTGGAGCAGGCTAAACGTGAGTGTCATTTCTTCAATGGGACGGAGCGGGTGCGGTTCCTGGACAGATACTTCCATAACCAGGAGGAGTACGCGCGCTTCGACAGCGACGTGGGGGAGTACCGGGCGGTGACGGAGCTGGGGCGGCGTAGCGCGGAGTACTTCAACAGCCAGAAGGACTTTCTGGAGCAGGCGCGGACCGCGGTGGACAACTACTGCAGACACAACTACGGGGTTGGCGAGAGCTTCACAGTGCAGCGGCGAG----------------------------------
>Gase-DRB*W302 N fig94
-------------CACGTTTCTTGGAGCAGGCTAAACGTGAGTGTCATTTCTTCAATGGGACGGAGCGGGTGCGGTTCCTGGACAGATACTTCCATAACCAGGAGGAGTACGCGCGCTTCGACAGCGACGTGGGGGAGTACCGGGCGGTGACGGAGCTGGGGCGGCGTAGGCG-GAGTACTTCAACAGCCAGAAGGACTTTCTGGAGCAGGCGCGGACCGCGGTGGACAACTACTGCAGACACAACTACGGGGTTGGCGAGAGCTTCACAGTGCAGCGGCGAG----------------------------------
>Gogo-DRB1*0201 gy91
---------------CGTTTCCTGTTGCAGCCTAAGGGGGAGTGTCATTTCTTCAATGGGACGGAGCGGGTGCGGTTCCTGGACAGATACTTCTATAACCAAGAGGAGTACGTGCGCTTCGACAGCGACGTGGGGGAGTACCGGGCGGTGACGGAGCTGGGGCGGCCTGGCGCCGAGTACTGGAACAGCCAGAAGGACCTCCTGGAGCAGAAGCGGGGCCAGGCGGACACCTAC-----------------------------------------------------------------------------------
>Gogo-DRB1*0301 ka92
-------------CACGTTTCTTGGAGTACTCTACGGGTGAGTGTTATTTCTTCAATGGGACGGAGAGGGTGCGGTTCCTGGACAGATACTTCTACAACCAAGAGGAGTACGTGCGCTTCGACAGCGACGTGGGGGAGTACCGGGCGGTGACGGAGCTGGGGCGGCCTGATGCCGAGTACTGGAACAGCCAGAAGGACATCCTGGAAGACAGGCGGGCCTCGGTGGACACCTATTGCAGACACAACTACGGGGTTGGGGAGAGCTTCACAGTGCAGCGGCGAG----------------------------------
>Gogo-DRB1*0302 gy91
---------------CGTTTCTTGGAGTACTCTACGTCTGAGTGTCATTTCTTCAATGGGACGGAGCGGGTGCGGTACCTGGACAGATACTTCCATAACCAAGAGGAGTTCGTGCGCTTCGACAGCGACGTGGGGGAGTACCGGGCGGTGACGGAGCTGGGGCGGCCTGTCGCCGAGTACTGGAACAGCCAGAAGGACCTCCTGGAGCAGAAGCGGGCCGCGGTGGACACCTAC-----------------------------------------------------------------------------------
>Gogo-DRB1*0303 gy91
---------------CGTTTCTTGGAGTACTCTACGTCTGAGTGTCATTTCTTCAATGGGACGGAGCGGGTGCGGTACCTGGACAGATACTTCCATAACCAAGAGGAGTTCGTGCGCTTCGACAGCGACGTGGGGGAGTACCGGGCGGTGACGGAGCTGGGGCGGCCTGATGCCGAGTCCTGGAACAGCCAGAAGGACCTCCTGGAGCAGAAGCGGGCCCGGGTGGACAACTAC-----------------------------------------------------------------------------------
>Gogo-DRB1*0304 ku92
-------------CACGTTTCTTGGAGTACTCTACGTCTGAGTGTCATTTCTTCAATGGGACGGAGCGGGTGCGGTTCCTGGACAGATACTTCCATAACCAGGAGGAGTACGTGCGCTTCGACAGCGACGTGGGGGAGTACCGGGCGGTGACGGAGCTGGGGCGGCCTATCGCCGAGTCCTGGAACAGCCAGAAGGACATCCTGGAGGACAGGCGGGGCCAGGTGGACAATTACTGCAGACAGAACTACGGGGTTGGTGAGAGCTTCACAGTGCAGCGGCGAG----------------------------------
>Gogo-DRB1*0305 ku92
---------------------TTGGAGTACTCTACATCTGAGTGTCATTTCTTCAACGGGACGGAGCGGGTGCGGTACCTGGACAGATACTTCTATAACCAGGAGGAGTACGTGCGCTTCGACAGCGACGTGGGGGAGTACCGGGCGGTGTCGGAGCTGGGGCGGCCTGACGCCGAGAACTGGAACAGCCAGAAGGACCTCCTGAAGCAGAAGCGGGCCCGGGTGGACAATTACTGCAGACACAACTACCGGGTTGGTGAGAGCTTC--------------------------------------------------
>Gogo-DRB1*0306 ku92
-------------CACGTTTCTTGGAGCTGCGTAAGTCTGAGTGTCATTTCTTCAATGGGACGGAGCGGGTGCGGTTCCTGGACAGATACTTCCATAACCAAGAGGAGCTCGTGCGCTTCGACAGCGACGTGGGGGAGTACCGGGCGGTGACGGAGCTGGGGCGGCCTGACGCCGAGTACTGGAACAGCCAGAAGGACGTCCTGGAAGACAGGCGGGCCTCGGTGGACACCTATTGCAGACACAACTACGGGGTTGGTGAGAGCTTCACAGTGCAGCGGCGAG----------------------------------
>Gogo-DRB1*0307 ku92
-------------CACGTTTCTTGGAGTACTCTACGTCTGAGTGTCATTTCTTCAATGGGACGGAGCGGGTGCGGTACCTGGACAGATACTTCCATAACCAAGAGGAGCTCGTGCGCTTCGACAGCGACGTGGGGGAGTACCGGGCGGTGACGGAGCTGGGGCGGCCTGATGCCGAGTACTGGAACAGCCAGAAGGACATCCTGGAAGACCAGCGGGCCTCGGTGGACACCTATTGCAGACACAACTACGGGGTTGTGGAGAGCTTCACAGTGCAGCGGCGAG----------------------------------
>Gogo-DRB1*0308 ke93
---------------------TTGGAGTACTCTACGGGTGAGTGTTATTTCTTCAATGGGACGGAGAGGGTGCGGTTCCTGGACAGATACTTCTACAACCAAGAGGAGTACGTGCGCTTCGACAGCGACGTGGGGGAGTACCGGGCGGTGACGGAGCTGGGGCGGCCTGATGCCGAGTACTGGAACAGCCAGAAGGACATCCTGGAAGACAGGCGGGCCCTGGTGGACACCTATTGCAGACACAACTACGGGGTTGGGGAGAGCTTCACAGTGCAGCGGCGAG----------------------------------
>Gogo-DRB1*0309 lu04
------------------TTCTTGGAGTACTCTACGGGTGAGTGTTATTTCTTCAATGGGACGGAGAGGGTGCGGTTCCTGGACAGATACTTCTACAACCAAGAGGAGTACGTGCGCTTCGACAGCGACGTGGGGGAGTACCGGGCGGTGACGGAGCTGGGGCGGCCTAGCGCCGAGTACTGGAACAGCCAGAAGGACATCCTGGAAGACAGGCGGGCCCTGGTGGACACCTAT-----------------------------------------------------------------------------------
>Gogo-DRB1*0310 lu04
------------------TTCTTGGAGTACTCTACGTCTGAGTGTCATTTCTTCAATGGGACGGAGCGGGTGCGGTACCTGGACAGATACTTCCATAACCAAGAGGAGAACGTGCGCTTCGACAGCGACGTGGGGGAGTACCGGGCGGTGACGGAGCTGGGGCGGCCTGATGCCGAGTACTGGAACAGCCAGAAGGACATCCTGGAAGACCAGCGGGCCTCGGTGGACACCTAT-----------------------------------------------------------------------------------
>Gogo-DRB1*0311 lu04
------------------TTCTTGGAGTACTCTACGTCTGAGTGTCATTTCTTCAATGGGACGGAGCGGGTGCGGTACCTGGACAGATACTTCCATAACCAAGAGGAGTTCGTGCGCTTCGACAGCGACGTGGGGGAGTACCGGGCGGTGACGGAGCTGGGGCGGCCTGATGCCGAGTACTGGAACAGCCAGAAGGACATCCTGGAAGACCAGCGGGCCTCGGTGGACACCTAT-----------------------------------------------------------------------------------
>Gogo-DRB1*0312 lu04
------------------TTCTTGGAGTACTCTACGTCTGAGTGCCATTTCTTCAATGAGACGGAGCGGGTGCGGTATCTGCACAGATACATCTATAACCAAGAGGAGGACGCGCGCTTCGACAGCGACGTGGGGGAGTACCGGGCGGTGACGGAGCTGGGGCGGCCTGCTGCCGAGTACTGGAACAGCCGGAAGGACGTCCTGGAGCAGAAGCGGGGCCAGGTGGACAATTAC-----------------------------------------------------------------------------------
>Gogo-DRB1*0313 lu04
------------------TTCTTGGAGTACTCTACGTCTGAGTGTCATTTCTTCAATGGGACGGAGCGGGTGCGGTACCTGGACAGATACATCTATAACCAAGAGGAGGACGCGCGCTTCGACAGCGACGTGGGGGAGTACCGGGCGGTGACGGAGCTGGGGCGGCCTAGCGCCGAGTACTGGAACAGCCAGAAGGACATCCTGGAAGACAGGCGGGCCGAGGTGGACACCGTG-----------------------------------------------------------------------------------
>Gogo-DRB1*0314 lu04
------------------TTCTTGGAGTACTCTACGTCTGAGTGTCATTTCTTCAATGGGACGGAGCGGGTGCGGTACCTGGACAGATACTTCCATAACCAAGAGGAGCTCGTGCGCTTCGACAGCGACGTGGGGGAGTACCGGGCGGTGACGGAGCTGGGGCGGCCTGATGCCGAGTACTGGAACAGCCAGAAGGACATCCTGGAAGACCAGCGGGCCTCGGTGGACACCTAC-----------------------------------------------------------------------------------
>Gogo-DRB1*1001 ke93
-------------CACGTTTCTTGGATCAGGCTAAGGCTGAGTGTCATTTCTTCAATGGGACGGAGCGGGTGCGGTTACTGGAGAGACGCATCCATAACCAAGAGGAGTACGCGCGCTTCGACAGCGACGTGGGGGAGTACCGGGCGGTGACGGAGCTGGGGCGGCCTGATGCCGAGTACTGGAACAGCCAGAAGGACCTCCTGGAGCAGAGGCGGGCCGACGTGGACACCTTCTGCAGACACAACTACAGGGTTGGTGAGAGGTTCACAGTGCAGCGGCAAG----------------------------------
>Gogo-DRB1*1002 lu04
------------------TTCTTGGATCAGGCTAAGGCTGAGTGTCATTTCTTCAATGGGACGGAGCGGGTGCGGTTACTGGAGAGACGCATCCATAACCAAGAGGAGTACGCGCGCTACGACAGCGACGTGGGGGAGTACCGGGCGGTGACGGAGCTGGGGCGGCCTGATGCCGAGTACTGGAACAGCCAGAAGGACCTCCTGGAGCAGAGGCGGGCCGACGTGGACACCTTC-----------------------------------------------------------------------------------
>Gogo-DRB3*0101 ka92
-------------CACGTTTCTTGGAGCTGCGTAAGTCTGAGTGTCATTTCTTCAATGGGACGGAGCTGGTGCGGTACCTGGACAGATACTTCCATAACCAAGAGGAGTTCGTGCGCTTCGACAGCGACGTGGGGGAGTACCGGGCGGTGACGGAGCTGGGGCGGCCTGTCGCCGAGTACTGGAACAGCCAGAAGGACCtCCTGGAGCAGAAGCGGGGCCGGGTGGACAATTACTGCAGACACAACTACGGGGTTGTGGAGAGCTTCACAGTGCAGCGGCGAG----------------------------------
>Gogo-DRB3*0102 gy91
---------------CGTTTCTTGGAGCTGCGTAAGTCTGAGTGTCATTTCTTCAATGGGACGGAGCTGGTGCGGTACCTGGACAGATACTTCCATAACCAAGAGGAGTTCGTGCGCTTCGACAGCGACGTGGGGGAGTACCGGGCGGTGACGGAGCTGGGGCGGCCTGTCGCCGAGTACTGGAACAGCCAGAAGGACCTCCTGGAGCAGAAGCGGGGCCGGGTGGACAACTAC-----------------------------------------------------------------------------------
>Gogo-DRB3*0103 gy91
---------------CGTTTCTTGGAGCTGCGTAAGTCTGAGTGTCATTTCTTCAATGGGACGGAGCTGGTGCGGTACCTGGACAGATACTTCCATAACCAAGAGGAGTTCGTGCGCTTCGACAGCGACGTGGGGGAGTACCGGGCGGTGACGGAGCTGGGGCGGCCTGTCGCCGAGTACTGGAACAGCCAGAAGGACCTCCTGGAGCAGAAGCGGGGCCCGGTGGACACCTACTGCAGACACAACTACGGGGTTGTTGAGAGCTTCACAGTGCAGCGGCGAG----------------------------------
>Gogo-DRB3*0104 gy91
---------------CGTTTCTTGGAGCTGCTTAAGTCTGAGTGTCATTTCTTCAATGGGACGGAGCTGGTGCGGTACCTGGACAGATACTTCCATAACCAAGAGGAGAACGTGCGCTTCGACAGCGACGTGGGGGAGTACCGGGCGGTGACGGAGCTGGGGCGGCCTGATGCCGAGTCCTGGAACAGCCAGAAGGACCTCCTGGAGCAGAAGCGGGCCGCGGTGGACAACTAC-----------------------------------------------------------------------------------
>Gogo-DRB3*0105 gy91
---------------CGTTTCTTGGAGCTGGGTAAGTCTGAGTGTCATTTCTTCAACGGGACGGAGCTGGTGCGGTACCTGGACAGATACTTCCATAACCAAGAGGGGGACTTGCGCTTCGACAGCGACGTGGGGGAGTACCGGGCGGTGACGGAGCTGGGGCGGCCTGACGCCGAGTACTGGAACAGCCAGAAGGACCTCCTGGAGCAGAAGCGGGCCGCGGTGGACAACTAC-----------------------------------------------------------------------------------
>Gogo-DRB3*0106 ku92
-------------CACGTTTCTTGGAGCTGCTTAAGTCTGAGTGTCATTTCTTCAATGGGACGGAGCGGGTGCCGTTCCTTGAGAGGTACATCCATAACCAAGAGGAGTTCGTGCGCTTCGACAGCGACGTGGGGGAGTACCGGGCGGTGACGGAGCTGGGGCGGCCTGATGCCGAGTCCTGGAACAGCCAGAAGGACCTCCTGGAGCAGAAGCGGGGCCAGGTGGACAATTACTGCAGACACAACTACGGGGTTGGTGAGAGCTTCACAGTGCAGCGGCGAG----------------------------------
>Gogo-DRB3*0107 ku92
-------------CACGTTTCTTGGAGCTGCTTAAGTCTGAGTGTCATTTCTTCAATGGGACGGAGCGGGTGCGGTTCCTTGAGAGGTACATCCATAACCAAGAGGAGTTCGTGCGCTTCGACAGCGACGTGGGGGAGTACCGGGCGGTGACGGAGCTGGGGCGGCCTGATGCCGAGTCCTGGAACAGCCAGAAGGACCTCCTGGAGCAGAAGCGGGGCCAGGTGGACAATTACTGCAGACACAACTACGGGGTTGGTGAGAGCTTCACAGTGCAGCGGCGAG----------------------------------
>Gogo-DRB3*0108 lu04
------------------TTCTTGGAGCTGCGTAAGTCTGAGTGTCATTTCTTCAATGGGACGGAGCTGGTGCGGTACCTGGACAGATACTTCCATAACCAAGAGGAGTTCGTGCGCTTCGACAGCGACGTGGGGGAGTACCGGGCGGTGACGGAGCTGGGGCGGCCTGATGCCGAGTACTGGAACAGCCAGAAGGACCTCCTGGAGCAGAAGCGGGGCCGGGTGGACAATTAC-----------------------------------------------------------------------------------
>Gogo-DRB3*0401 ka92
-------------CACGTTTCTTGGAGCTGCTTAAGTCTGAGTGTCATTTCTTCAATGGGACGGAGCGGGTGCGGTTCCTTGAGAGATACATCCATAACCAAGAGGAGTTCGTGCGCTTCGACAGCGACGTGGGGGAGTTCCGGGCGGTGACGGAGCTGGGGCGGCCTGATGCCGAGTACTGGAACAGCCAGAAGGACATCCTGGAAGACGAGCGGGCCTCGGTGGACACCTATTGGAGATACAACTACGGGATTGTGGAGAGCTTCACAGTGCAGCGGCGAG----------------------------------
>Gogo-DRB3*0402 lu04
------------------TTCTTGGAGCTGCGTAAGTCTGAGTGTCATTTCTTCAATGGGACGGAGCGGGTGCGGTTCCTTGAGAGATACATCCATAACCAAGAGGAGTTCGTGCGCTTCGACAGCGACGTGGGGGAGTTCCGGGCGGTGACGGAGCTGGGGCGGCCTGCTGCCGAGTACTGGAACAGCCGGAAGGACGTCCTGGAAGACGAGCGGGCCTCGGTGGACACCTAT-----------------------------------------------------------------------------------
>Gogo-DRB5*0101 ka92
-------------CACGTTTCTTGAAGCAGGATAAGTATGAGTGTCATTTCTTCAACGGGACGGAGCGGGTgCGGTATCTGCACAGAGACATCTATAACCAAGAGGAGGACTTGCGCTTCGACAGCGACGTGGGGGAGTACCGGGCGGTGACGGAGCTGGGGCGGCCTGACGCCGAGTACTGGAACAGCCAGAAGGACGTCCTGGAAGACGAGCGGGCCTCGGTGGACACCTATTGCAGACACAACTACGGGGTTGTGGAGAGCTTCACAGTGCAGCGGCGAG----------------------------------
>Gogo-DRB5*0102 gy91
---------------CGTTTCTTGAAGCAGGATAAGCATGAGTGTCATTTCTTCAACGGGACGGAGCGGGTGCGGTTCCTGCACAGAGACATCTATAACCAAGAGGAGGACTTGCGCTTCGACAGCGACGTGGGGGAGTACCGGGCGGTGACGGAGCTGGGGCGGCCTGACGCGGAGTACTGGAACAGCCAGAAGGGAATCCTGGAAGACGAGCGGGCCGCGGTGGACACCTACTG---------------------------------------------------------------------------------
>Gogo-DRB5*0103 ku92
-------------CACGTTTCTTGAAGCAGGATAAGCATGAGTGTCATTTCTTCAACGGGACGGAGCGGGTGCGGTATCTGCACAGAGACATCTATAACCAAGAGGAGGACTTGCGCTTCGACAGCGACGTGGGGGAGTACCGGGCGGTGACGGAGCTGGGGCGGCCTGACGCCGAGTACTGGAACAGCCAGAAGGACGTCCTGGAAGACAGGCGGGCCTCGGTGGATACCTATTGCAGACACAACTACGGGGTTGGTGAGAGCTTCACAGTGCAGCGGCGAG----------------------------------
>Gogo-DRB5*0104 IPD
---------------------TTGAAGCAGGATAAGTATGAGTGTCATTTCTTCAACGGGACGGAGCGGGTGCGGTATCTGCACAGAGACATCTATAACCAAGAGGAGGACGTGCGCTTCGACAGCGACGTGGGGGAGTACCGGGCGGTGACGGAGCTGGGGCGGCCTGACGCCGAGTACTGGAACAGCCAGAAGGACGTCCTGGAAGACGAGCGGGCCTCGGTGGACACCTATTGCAGACACAACTACGGGGTTGTGGAGAGCTTC--------------------------------------------------
>Gogo-DRB5*0201 ke93
---------------CGTTTCTTGAAGCAGGATAAGTATGAGTGTCATTTCTTCAACGGGACGGAGCGGGTGCGGTATCTGCACAGAGACATCTATAACCAAGAGGAGGACTTGCGCTTCGACAGCGACGTGGAGGAGTTCCAGGCAGTGACAGAACTGGGGCGGCCTGTCGCAGAGAACTGGAACAGCCAGAAGGGAATCCTGGAGGAGAATCGGGACGCGGTGGACACCTAC-----------------------------------------------------------------------------------
>Gogo-DRB5*0401 gy91
---------------CGTTTCTTGAAGCAGTATAAGGGTGAGTGTCATTTCTTCAACGGGACGGAGCGGGTGCGGTTCCTGCACAGATACATCTATAACCAAGAGGAGGACGTGCGCTTCGACAGCGACGTGGGGGAGTACCGGGCGGTGACGGAGCTGGGGCGGCCTGATGCCGAGTCCTGGAACAGCCAGAAGGACCTCCTGGAGCAGAAGCGGGGCCGGGTGGACACCTAC-----------------------------------------------------------------------------------
>Gogo-DRB5*0402 N ku92
-------------CACGTTTCTTGAAGCGGGATAAGGGTGAGTGTCATTTCTTCAACGGGACCGAGCGGGTGCGGTTCCTGCACAGATACATCTGTAACCAAGAGGAGGACGCGCGCTTCGACAGCGACGTGGGGGAGTACCGGGCTGTGACGGAGCTGGGGCGGCCTGACGCTGAGTACTGGAACAGCCGGAAGGACGTCCTGGAGCGGATCGGGGCCGCGGTGGACACC---TGCAGATAGGACTACGGGATTATAGAGAGCTTCATAGTGCAGCGGCGAG----------------------------------
>Gogo-DRB5*0403 N ke93
---------------------TTGAAGCAGGATAAGGCTGAGTGTCATTTCTTCAACGGGACCGAGCGGGTGCGGTTCCTGCACAGAGACATCTATAACCAAGAGGAGGACGCGCTCTTCGACAGCGACGTGGGGGAGTACCGGGTGGTGACGGAGCTGGGGCGGCCGGACGCGGAGTACTGGAACAGCCAGAAGGACATCCTGGAGCGGATGCGGGCCACGGTGGACACC---TGCAGATACGACTACGATATTATAGAGAGCTTC--------------------------------------------------
>Gogo-DRB5*0404 N ku92
-------------CACGTTTCTTGAAGCAGGATAAGGGTGAGTGTCATTTCTTCAACGGGACGGAGCGGGTGCGGTTCCTGCACAGATACATCTATAACCAAGAGGAGGACGCGCGCTTCGACAGCGACGTGGGGGAGTACCGGGCTGTGACGGAGCTGGGGCGGCCTGACGCTGAGTACTGGAACAGCCGGAAGGACGTCCTGGAGCGGATCGGGGCCGCGGTGGACACC---TGCAGATAGGACTACGGGATTATAGAGAGCTTCATAGTGCAGCGGCGAG----------------------------------
>Gogo-DRB5*0501 ku92
-------------CACGTTTCTTGAAGCAGGATAAGGGTGAGTGTCATTTCTTCAACGGGACGGAGCGGGTGCGGTTCCTGCACAGATACATCTATAACCAAGAGGAGGACGCGCGCTTCGACAGCGACGTGGGGGAGTACCGGGCGGTGACGGAGCTGGGGCGGCCTGCTGCCGAGTACTGGAACAGCCGGAAGGACGTCCTGGAGCGGAGGCGGGCCGAGGTGGACACCGTGTGCAGACACAACTACGGGGTTGTGGAGAGCTTCACAGTGCAGCGGCGAG----------------------------------
>Gogo-DRB5*0502 ku92
-------------CACGTTTCTTGAAGCAGGATAAGTGTGAGTGTCATTTCTTCAACGGGACGGAGCGGGTGCGGTATCTGCACAGACACATCTATAACCAAGAGGAGGACGCGCGCTTCGACAGCGACGTGGGGGAGTACCGGCTGGTGACGGAGCTGGGGCGGCCTGACGCCGAGTACTGGAACAGCCAGAAGGACGTCCTGGAGCGGAGGCGGGCCGAGGTGGACACCGTGTGCAGACACAACTACGGGGTTGTGGAGAGCTTCACAGTGCAGCGGCGAG----------------------------------
>Gogo-DRB5*0503 ku92
-------------CACGTTTCTTGAAGCAGGATAAGGGTGAGTGTCATTTCTTCAACGGGACGGAGCGGGTGCGGTTCCTGCACAGATACATCTATAACCAAGAGGAGGACGCGCGCTTCGACAGCGACGTGGGGGAGTACCGGGCGGTGACGGAGCTGGGGCGGCCTGCTGCCGAGTACTGGAACAGCCGGAAGGACGTCCTGGAGCGGAGGCGGGCCGAGGTGGACACCGTGTGCAGACACAACTACGGGGTTGGTGAGAGCTTCACAGTGCAGCGGCGAG----------------------------------
>Gogo-DRB5*0504 lu04
------------------TTCTTGAAGCAGGATAAGTGTGAGTGTCATTTCTTCAACGGGACGGAGCGGGTGCGGTATCTGCACAGACACATCTATAACCAAGAGGAGGACGCGCGCTTCGACAGCGACGTGGGGGAGTACCGGGCTGTGACGGAGCTGGGGCGGCCTGACGCCGAGTACTGGAACAGCCGGAAGGACGTCCTGGAGCGGAGGCGGGCCGAGGTGGACAATTAC-----------------------------------------------------------------------------------
>Gogo-DRB5*0505 lu04
------------------TTCCTGAAGCAGGATAAGTGTGAGTGTCATTTCTTCAACGGGACGGAGCGGGTGCGGTATCTGCACAGACACATCTATAACCAAGAGGAGGACGCGCGCTTCGACAGCGACGTGGGGGAGTACCGGGCTGTGACGGAGCTGGGGCGGCCTGACGCCGAGTACTGGAACAGCCGGAAGGACGTCCTGGAGCGGAGGCGGGCCGAGGTGGACAATTAC-----------------------------------------------------------------------------------
>Gogo-DRB5*0506 lu04
------------------TTCTTGAAGCAGGATAAGCATGAGTGTCATTTCTTCAACGGGACGGAGCGGGTGCGGTATCTGCACAGATACATCTATAACCAAGAGGAGGACGCGCGCTTCGACAGCGACGTGGGGGAGTACCGGGCGGTGACGGAGCTGGGGCGGCCTGCTGCCGAGTACTGGAACAGCCGGAAGGACGTCCTGGAGCGGAGGCGGGCCGAGGTGGACACCGTG-----------------------------------------------------------------------------------
>Gogo-DRB6*0101 gy91
---------------CGTTTCTTGGAGAAGGCTAAGTGTGAGTGTCATATCTTCAATGGGACGAAGCGGGTGCGGTACCTGAACAGATACATCCATAAATGGGAAGAGAACCTGCGCTTCGACAGCGACGTGGAGGAGTTCCAGGCAGTGACAGAACTGGGGCGGCCTGTCGCAGAGAACTGGAACAGCCAGAAGGGAATCCTGGAGGAGAATCGGGACAAGGTGGACACCTAC-----------------------------------------------------------------------------------
>Gogo-DRB6*0102 N co92
-------------CACGTTTCTTGGAGAAGGCTAAGTGTGAGTGTCATATCTTCAATGGGACGAAGCGGGTGCGGTACCTGAACAGATACATCCATAAATGGGAAGAGAACCTGCGCTTCGACAGCGACGTGGAGGAGTTCCAGGCAGTGACAGAACTGGGGCGGCCTGTCGCAGAGAACTGGAACAGCCAGAAGGGAATCCTGGAGGAGAATCGGGACAAGGTGGACA--TACTGCAGATACAATTACGGGGTTTTTGAGAGCTTCACAGTGCAGCCATCAG----------------------------------
>Gogo-DRB6*0103 N ke93
---------------------TTGGAGAAGGCTAAGTGTGAGTGTCATATCTTCAATGGGACGAAGCGGGTGCAGTACCTGAACAGATACATCCATAAACGGGAAGAGAACCTGCGCTTCGACAGCGACGTGGAGGAGTTCCAGGCGGTGACAGAACTGGGGCGGCCTGTCGCCGAGAACTGGAACAGCCAGAAGGGAATCCTGGAGGAGAAGCGGGACAAGGTGGACA--TACTGCAGATACAATTACGGGGTTTTTGAGAGCTTC--------------------------------------------------
>Gogo-DRB6*0104 lu04
------------------TTCTTGGAGAAGGCTAAGTGTGAGTGTCATATCTTCAATGGGACGAAGCGGGTGCTGTACCTGAACAGATACATCCATAAATGGGAAGAGAACCTGCGCTTCGACAGCGACGTGGAGGAGTTCCAGGCAGTGACAGAACTGGGGCGGCCTGTCGCAGAGAACTGGAACAGCCAGAAGGGAATCCTGGAGGAGAATCGGGACAAGGTGGACATAC-------------------------------------------------------------------------------------
>Gogo-DRB6*0201 gy91
---------------CGTTTCTTGGAGCAGGCTAAGTGTGAGTGTCATATCCTCAATGGGACGGAGCGGGTTCAGTACCTGAACAGATACATCCATAAACGGGAGGACAACCTGCGCTTCGACAGCGACGAGGGGGAGTTCCAGGCGGTAACGGAACTGGGGCGGCCTGTCGCAGAGAAATGGAACAGCCAGAAGGAAATCCTGGAGGAGAAGCGGGACAAGGTGGACACCTAC-----------------------------------------------------------------------------------
>Gogo-DRB6*0202 N ke93
-------------CACGTTTCTTGGAGCAGGCTAAGTGTGAGTGTCATATCCTCAATGGGACGGAGCGGGTTCAGTACCTGAACAGATACATCCATAAACGGGAGGAGAACCTGCGCTTCGACAGCGACGTAGGGGAGTTCCAGGCGGTAACGGAACTGGGGCGGCCTGTCGCAGAGAAATGGAACAGCCAGAAGGAAATCCTGGAGGAGAAGCGGGACAAGGTGGACACCTACTGCAGATACAGTTACGGGGTTTTTGAGAGCTTCACAGTACCGCGATGAG----------------------------------
>Gogo-DRB6*0203 N co92
------------------------GAGCAGGCTAAGTGTGAGTGTCATATCCTCAATGGGACGGAGCGGGTTCAGTACCTGAACAGATACATCCATAAACGGGAGGAGAACCTGCGCTTCGACAGCGACGTAGGGGAGTTCCAGGCGGTAACGGAACTGGGGCGGCCTGTCGCAGAGAAATGGAACAGCCAGAAGGAAATCCTGGAGGAGAAGCGGGACAAGGTGGACACCTACTGCAGATACAGTTACGGGGTTTTTGAGAGCTTCACAGTACTGCGATGAG----------------------------------
>Gogo-DRB6*0204 lu04
------------------TTCTTGGAGCAGGCTAAGTGTGAGTGTCATATCCTCAATGGGACGGAGCGGGTGCAGTACCTGAACAGATACATCCATAAACGGGAGGAGAACCTGCGCTTCGACAGCGACGTAGGGGAGTTCCAGGCGGTAACGGAACTGGGGCGGCCTGTCGCAGAGAAATGGAACAGCCAGAAGGAAATCCTGGAGGAGAAGCGGGACAAGGTGGACACCTAC-----------------------------------------------------------------------------------
>Gogo-DRB6*0401 gy91
---------------CGTTTCTTGGAACAGGCTAAGTGTGAGTGTCATATCTTCAATGGGACTAAGCGGGTGCGGTACCTGAACAGATACATCCATAAACGGGAGGAGAACCTGCTCTTCCACAGCGACCTGGGGGAGTTCCAGGCGGTGATGGAACTGGAGCGGCCTGTCGCGGAGAACTGGAACTGCCAGAAGGGCATCCTGGAGGAGAAGCGGGACAAGGTGGACACCTAC-----------------------------------------------------------------------------------
>Gogo-DRB*W1001 ku92
-------------CACGTTTCTTGGAGTACTCTACGTCTGAGTGTCATTTCTTCAATGGGACAGAGCGGGTGCGGTTCCTGGACAGATACTTCTATAACCAGGAGGAGTACGTGCGCTTCGACAGCGACGTGGAGGAGTTCCAGGCGGTGACGGAACTGGGGCAGCCTGTCGCCGAGAACTGGAACAGCCAGAAGGACCTCCTGGAGCAGAGGCGGGCCGACGTGGACACCTTCTGCAGACACAACTACAGGGTTGGTGAGAGGTTCACAGTGCAGCGGCAAG----------------------------------
>Gogo-DRB*W802 ku92
-------------CACGTTTCTTGTGGCAGACTAAGTCTGAGTGTCATTTCTTCAATGGGACGGAGCGGGTGCGGTACCTGGACAGATACTTCTATAACCAGGAGGAGACCGTGCGCTTCGACAGCGACGTGGGGGAGTACCGGGCGGTGACGGAGCTGGGGCGGCCTGATGCCGAGTACTGGAACAGCCAGAAGGACTTCCTGGAGCAGAAGCGGGGCCAGGTGGACAATTACTGCAGACACAACTACGGGGTTGGTGAGAGGTTCACAGTGCAGCGGCGAG----------------------------------
>Gogo-DRB*W801 gy91
---------------CGTTTCTTGTGGCAGACTAAGTCTGAGTGTCATTTCTTCAATGGGACGGAGCGGGTGCGGTACCTGGACAGATACTTCTATAACCAGGAGGAGACCGTGCGCTTCGACAGCGACGTGGGGGAGTACCGGGCGGTGACGGAGCTGGGGCGGCCTGATGCCGAGTACTGGAACAGCCAGAAGGACCTCCTGGAGCAGAGGCGGGCCGACGTGGACACCTAC-----------------------------------------------------------------------------------
>Haau-DRB*Wb01 go02
--------------------------------------------------------------GGAGCGGGTGCGGTTCCTGGACAGATACTTCTACAACCGGGAGGAGTACGCGCGCTTCGACAGCGACGTGGGGGAGTACCGGCCGGTGACGGAGCTGGGCCGGCGGAGCGCCGAGTACTGGAACAGCCAGGAGGACATCCTGGATGACGCGCGGGCCGCGGTGGACACGTACTGCAGACACAACTACGGGGTCGTGGAGAGC-----------------------------------------------------
>Haau-DRB*Wf01 go02
--------------------------------------------------------------GGAGCGGGTGCGGCTCCTGGACAGATACATCCACAACCGGGAGGAGTTCGCGCGCTTCGACAGCGACGTGGGGGAGTACCGGGCGGTGACGGAGCTGGGCCGGCCGGACGCCGAGTACTGGAACAGCCAGAAGGACATCCTGGATGACGCGCGGGCCGCGGTGGACACGTTCTGCAGACACAACTACGGGGTCGGCGAGAGC-----------------------------------------------------
>Haau-DRB*Wd01 go02
--------------------------------------------------------------GGAGCGGGTGCGGTTCCTGGAGAGATACTTCTACAACCGGGAGGAGTACGTGCGCTTCGACAGCGACGTGGGGGAGTACCGGGCGGTGACGGAGCTGGGCCGGGGGATCGCCGAGAACTTCAACAGCCTGAAGGACCGCCTGGATTACGCGCGGGCCGCGGTGGACACGTTCTGCAGACACAACTACGGGGTCTTCGAGAGC-----------------------------------------------------
>Haau-DRB*Wd02 go02
--------------------------------------------------------------GGAGCGGGTGCGGTTCCTGGAGAGATACTTCTACAACCGGGAGGAGTACGTGCGCTTCGACAGCGACGTGGGGGAGTACCGGGCGGTGACGGAGCTGGGCCGGGGGATCGCCGAGAACTTCAACAGCCTGAAGGACCGCCTGGATTACGCGCGGGCCGCGGTGGACACGTTCTGCAGACACAACTACGGGGTCGTCGAGAGC-----------------------------------------------------
>Haau-DRB*Wb02 go02
--------------------------------------------------------------GGAGCGGGTGCGGCTCCTGGACAGATACTTCTACAACCGGGAGGAGTACGCGCGCTTCGACAGCGACGTGGGGGAGTTCCGGCCGGTGACGGAGCTGGGCCGGCCGGACGCCGAGTACTGGAACAGCCAGAAGGACATCCTGGATTACTTGCGGGCCGCGGTGGACACCGTGTGCAGACACAACTACGGGGTCGTGGAGAGC-----------------------------------------------------
>Haau-DRB*Wb03 go02
--------------------------------------------------------------GGAGCGGGTGCGGTTCCTGGACAGATACTTCTACAACCGGGAGGAGTACGCGCGCTTCGACAGCGACGTGGGGGAGTTCCGGGCGGTGACGGAGCTGGGGCGGCCGGACGCCGAGTACTGGAACAGCCGGAAGGACATCCTGGATTACTTGCGGGCCGTGGTGGACACGGTGTGCAGACACAACTACGGGGGCGTGGAGAGC-----------------------------------------------------
>Haau-DRB*Wd03 go02
--------------------------------------------------------------GGAGCGGGTGCGGTTCCTGGAGAGACACTTCTACAACCGGGAGGAGTTCGTGCGCTTCGACAGCGACGTGGGGGAATACCGGGCGGTGACGGAGCTGGGCCGGCCGGACGCCGAGTACTGGAACAGCCAGAAGGACTTCCTGGATTACTTGCGGGGCGTGGTGGACACGGTGTGCAGACACAACTACGGGGTCGTCGAGAGC-----------------------------------------------------
>Hagg-DRB*Wc01 go02
--------------------------------------------------------------GGAGCGGGTGCGGTTCCTGGACAGATACTTCTACAACCGGGAGGAGTTCGTGCGCTTCGACAGCGACGTGGGGGAGTACCGGGCGGTGACGGAGCTGGGCCGGCCGATCGCCGAGTCCTGGAACAGCCAGAAGGACATCCTGGATGACGCGCGGGCCGCGGTGGACACGTTCTGCAGACACAACTACGGGGGCGTGGAGAGC-----------------------------------------------------
>Hagg-DRB*Wb01 go02
--------------------------------------------------------------GGAGCGGGTGCGGTTCCTGGACAGATACTTCTACAACCGGGAGGAGTACGCGCGCTTCGACAGCGACGTGGGGGAGTACCGGCCGGTGACGGAGCTGGGCCGGCGGAGCGCCGAGTACTGGAACAGCCAGGAGGACATCCTGGATGACGCGCGGGCCGCGGTGGACACGTACTGCAGACACAACTACGGGGTCGTGGAGAGC-----------------------------------------------------
>Hagg-DRB*Wb02 go02
--------------------------------------------------------------GGAGCGGGTGCGGCTCCTGGACAGATACTTCTACAACAGGGAGGAGTACGTGCGCTTCGACAGCGACGTGGGGGAGTACCGGGCGGTGACGGAGCTGGGCCGGCAGGACGCCGAGTACTGGAACAGCCAGAAGGACATCCTGGATGACGCGCGGGCCGCGGTGGACACGTTCTGCAGACACAACTACGGGGTCGTCGAGAGC-----------------------------------------------------
>Hagg-DRB*We01 go02
--------------------------------------------------------------GGAGCGGGTGCGGTTCCTGGAGAGACACATCCACAACCGGGAGGAGTACGTGCGCTTCGACAGCGACGTGGGGGAGTACCGGGCGGTGACGGAGCTGGGCCGGCCGGACGCCGAGTACTGGAACAGCCAGAAGGACCGCCTGGATTACGCGCGGGCCGCGGTGGACACGTACTGCAGTCACAACTACGGGGTCGGCGAGAGC-----------------------------------------------------
>Hagg-DRB*Wf01 go02
--------------------------------------------------------------GGAGCGGGTGCGGCTCCTGGACAGATACATCCACAACCGGGAGGAGTTGGTGCGCTTCGACAGCGACGTGGGGGAGTACCGGGCGGTGACGGAGCTGGGCCGGCGGAGCGCCGAGAACTGGAACAGCCAGAAGGACATCCTGGATGACGCGCGGGCCGCGGTGGACACGTTCTGCAGACACAACTACGGGGTCGGCGAGAGC-----------------------------------------------------
>Hagg-DRB*Wd01 go02
--------------------------------------------------------------GGAGCGGGTGCGGTTCCTGGAGAGATACTTCTACAACCGGGAGGAGTACGTGCGCTTCGACAGCGACGTGGGGGAGTACCGGGCGGTGACGGAGCTGGGCCGGGGGATCGCCGAGAACTTCAACAGCCTGAAGGACCGCCTGGATTACGCGCGGGCCGCGGTGGACACGTTCTGCAGACACAACTACGGGGTCTTCGAGAGC-----------------------------------------------------
>Hagg-DRB*Wd02 go02
--------------------------------------------------------------GGAGCGGGTGCGGTTCCTGGAGAGATACTTCTACAACCGGGAGGAGTACGTGCGCTTCGACAGCGACGTGGGGGAGTACCGGGCGGTGACGGAGCTGGGCCGGGGGATCGCCGAGAACTTCAACAGCCTGAAGGACCGCCTGGATTACGCGCGGGCCGCGGTGGACACGTTCTGCAGACACAACTACGGGGTCGTCGAGAGC-----------------------------------------------------
>Hagg-DRB*Wa01 go02
--------------------------------------------------------------GGAGCGGGTGCGGCTCCTGGTGAGATTCATCTACAACCGGGAGGAGTACGCGCGCTTCGACAGCGACGTGGGGGAGTTCCGGCCGGTGACGGAGCTGGGGCGGTCGACCGCCGAGTACTGGAACAGCCGGAAGGACACCCTGGATTACTTGCGGGCCGCGGTGGACACGGTGTGCAGACACAACTACGGGGTCGTGGAGAGC-----------------------------------------------------
>Hagg-DRB*Wd03 go02
--------------------------------------------------------------GGAGCGGGTGCGGTTCCTGGAGAGACACTTCTACAACCGGGAGGAGTTCGTGCGCTTCGACAGCGACGTGGGGGAATACCGGGCGGTGACGGAGCTGGGCCGGCCGGACGCCGAGTACTGGAACAGCCAGAAGGACTTCCTGGATTACTTGCGGGGCGTGGTGGACACGGTGTGCAGACACAACTACGGGGTCGTCGAGAGC-----------------------------------------------------
>Hagg-DRB*Wg01 go02
--------------------------------------------------------------GGAGCGGGTGCGGCTCCTGGACAGATACATCTCTAACGGAGAAGAGACCGTGCGCTTCGACAGCGACGTGGGGGAGTTCCGGGCGGTGACGGAGCTGGGCCGGCCGGACGCCGAGTACTGGAACAGCCAGAAGGACCGCCTGGATTACGCGCGGGCCGCGGTGGACACGTTCTGCAGATACAACTACGGGGTCGGCGAGAGC-----------------------------------------------------
>Hagg-DRB*Wg02 go02
--------------------------------------------------------------GGAGCGGGTGCGGTTCCTGGACAGATACATCTCTAACGGAGAAGAGACCGTGCGCTTCGACAGCGACGTGGGGGAGTTCCGGGCGGTGACGGAGCTGGGCCGGCCGGACGCCGAGAACTGGAACAGCCAGAAGGACATCCTGGATGACGAGCGGGCCTCGGTGGACACGTACTGCAGACACAACTACGGGGTCGTCGAGAGC-----------------------------------------------------
>Hagg-DRB*Wb03 N go02
--------------------------------------------------------------GGAGCGGGTGCGGTTCCTGGACAGATACTTCTACAACCGGGAGGAGCTCGTGCGCTTCGACAGCGACGTGGGGGAGTTCCGGGCGGTGACGGAGCTGGGCCGGCCGAACGCCGAGAACTGGAACAGCCAGAAGGACACCCTGGAGTAGAAGCGGGCCTCGGTGGACACGTTCTGCAGACACAACTACGGGGTCGTCGAGAGC-----------------------------------------------------
>Hagg-DRB*Wa02 go02
--------------------------------------------------------------GGAGCGGGTGCGGTTCCTGGTGAGATACATCTACAACCGGGAGGAGTTCGCGCGCTTCGACAGCGACGTGGGTGAGTTCCGGCCGGTGACGGAGCTGGGCCGGCCGATCGCCGAGTCCTGGAACAGCCGGAAGGACATCCTGGAGCAGAAGCGGGCCGAGGTGGACACGGTGTGCAGACACAACTACGGGGTCGTGGAGAGC-----------------------------------------------------
>Hagg-DRB*Wf02 go02
--------------------------------------------------------------GGAGCGGGTGCGGTTCCTGGAGAGATACATCCACAACCGGGAGGAGCTCGTGCGCTTCGACAGCGACGTGGGGGAGTACCGGACGGTGACGGAGCTGGGCCGGGGGATCGCCGAGAACTGGAACAGCCAGAAGGACCTCCTGGAGCGGAAGCGGGCTAATGTGGACACGTACTGCAGACACAACTACGGGGTCGGCGAGAGC-----------------------------------------------------
>Haga-DRB*Wd01 go02
--------------------------------------------------------------GGAGCGGGTGCGGTTCCTGGAGAGACACTTCTACAACCGGGAGGAGTTCGTGCGCTTCGACAGCGACGTGGGGGAGTACCGGGCGGTGACGGAGCTGGGCCGGGGGATCGCCGAGAACTGGAACAGCCAGAAGGACCTCCTGGAGCGGAGGCGGGCCGAGGTGGACACGGTGTGCAGACACAACTACGGGATCATCGAGAGC-----------------------------------------------------
>Haga-DRB*Wc01 Hagg-DRB*Wc02 go02
--------------------------------------------------------------GGAGCGGGTGCGGTTCCTGGACAGATACTTCTACAACCGGGAGGAGTTCGTGCGCTTCGACAGCGACGTGGGGGAGTACCGGGCGGTGACGGAGCTGGGCCGGCCGATCGCCGAGTCCTGGAACAGCCGGAAGGACCTCCTGGAGCAGAGACGGGCCGAGGTGGACACGTTCTGCAGACACAACTACGGGGTCGGCGAGAGC-----------------------------------------------------
>Haga-DRB*Wb01 go02
--------------------------------------------------------------GGAGCGGGTGCGGCTCCTGGACAGATACTTCTACAACCGGGAGGAGTACGTGCGCTTCGACAGCGACGTGGGGGAGTTCCGGCCGGTGACGGAGCTGGGCCGGCGGAGCGCCGAGTACTGGAACAGCCAGAAGGACTTCCTGGAGCAGAGGCGGGCCGAGGTGGACACGTACTGCAGACACAACTACGGGGTCGGCGAGAGC-----------------------------------------------------
>Hagg-DRB*Wa03 go02
--------------------------------------------------------------GGAGCGGGTGCGGCTCCTGGAGAGATACATCTACAACCGGGAGGAGTACGTGCGCTTCGACAGCGACGTGGGGGAGTACCGGGCGGTGACGGAGCTGGGCCGGCCGATCGCCGAGTCCTGGAACAGCCAGAAGGACATCCTGGAGCATAGACGGGCCGCGGTGGACACGTACTGCAGACACAACTACGGGGGCGTGGAGAGC-----------------------------------------------------
>Hagg-DRB*Wa04 go02
--------------------------------------------------------------GGAGCGGGTGCGGCTCCTGGAGAGATACATCTACAACCGGGAGGAGTTCGTGCGCTTCGACAGCGACGTGGGGGAGTACCGGGCGGTGACGGAGCTGGGCCGGCCGATCGCCGAGTCCTGGAACAGCCAGAAGGACATCCTGGAGCAGAGACGGGCCGCGGTGGACACGTACTGCAGACACAACTACGGGGGCGTGGAGAGC-----------------------------------------------------
>Hagg-DRB*Wa05 go02
--------------------------------------------------------------GGAGCGGGTGCGGCTCCTGAAGAGATACATCTACAACCGGGAGGAGCTCGTGCGCTTCGACAGCGACGTGGGGGAGTACCGGGCGGTGACGGAGCTGGGGCGGCCGAGCGCCGAGTACTGGAACAGCCAGAAGGACATCCTGGAGCAGAGGCGGGCCGAGGTGGACACGTACTGCAGACACAACTACGGGGTCGTGGAGAGC-----------------------------------------------------
>Hagg-DRB*Wc03 go02
--------------------------------------------------------------GGAGCGGGTGCGGTTCCTGGACAGATACTTCTACAACCGGGAGGAGTTCGTGCGCTTCGACAGCGACGTGGGGGAGTACCGGGCGGTGACGGAGCTGGGCCGGCCGATCGCCGAGTCCTGGAACAGCCAGAAGGACATCCTGGAGCAGAAGCGGGCCGCGGTGGACACGTTCTGCAGACACAACTACGGGGTCGTGGAGAGC-----------------------------------------------------
>Hagg-DRB*Wa06 go02
--------------------------------------------------------------GCAGCGGGTGCGGTTGCTGGAGAGATACATCTACAGCAGGGAGGAGTACGCGCGCTTCGACAGCGACGTGGGCGAGTACCGGGCGGTGACGGCGCTGGGCCGGCCGGACGCCAAGTACTGGAACAGCCAGAAGGACCTCCTGGAGCGGAAGCGGGCTAATGTGGACACGTACTGCAGACACAACTACGGGGTCGGCGAGAGC-----------------------------------------------------
>Hagg-DRB*Wh01 go02
--------------------------------------------------------------GGAGCGGGTGCGGTACCTGGCCAGATGCTACTACAACGGGGAGGAGTACGTGCGCTTCGACAGCGACGTGGGCGAGTTCCGGGCGGTGACGGAGCTGGGCCGGCCGAGCGCCAAGTACTGGAACAGCCTGAAGGACTTCATGGAGCAGAAGCGGGCCGAGGTGGACACGTACTGCAGACACAACTACGGGGTCGTCGAGAGC-----------------------------------------------------
>Hagg-DRB*We02 go02
--------------------------------------------------------------GGAGCGGGTGCGGTTCCTGGAGAGACACATCCACAACCGGGAGGAGTACGCGCGCTTCGACAGCGACGTGGGGGAGTACCGGCCGGTGACGGAGCTGGGGCGGCGGGACTCTGAGTACTGGAACAGCCAGGAGGACCTCCTGGAGCGGAAGCGGGCCGCGGTGGACACGTACTGCAGACACAACTACGGGGTCGTGGAGAGC-----------------------------------------------------
>Haga-DRB*We01 go02
--------------------------------------------------------------GGAGCGGGTGCGGTTCCTGGAGAGACACATCCACAACCGGGAGGAGTACGCGCGCTTCGACAGCGACGTGGGGGAGTACCGGCCGGTGACGGAGCTGGGGCGGCGGGACTCTGAGTACTGGAACAGCCAGGAGGACCTCCTGGAGCAGAGGCGGGCCGCGGTGGACACGTACTGCAGACACAACTACGGGGTCGTGGAGAGC-----------------------------------------------------
>Hagg-DRB*Wy01 N go02
--------------------------------------------------------------GGAG------CGGTACCTGTAAAGATACTTCTATAACCAAGAGGAGTACGTGCGCTTCAACAGCGACATGGGGGAGTTCCGGGCGGTGACTGAGCTGGGGCGGCCTGACGCTGAGTACTGGAACAGCCAGAAGGACATCCTGGAGCAGAAGCGGGCCGAAGTGGACAACTAATGCAGACACAACTATGGGGTTGTGGAGAGA-----------------------------------------------------
>Hasi-DRB*Wc01 go02
--------------------------------------------------------------GGAGCGGGTGCGGTTCCTGGACAGATACTTCTACAACCGGGAGGAGTTCGTGCGCTTCGACAGCGACGTGGGGGAGTACCGGGCGGTGACGGAACTGGGCCGGCCGATCGCCGAGTCCTGGAACAGCCAGAAGGACATCCTGGATGACGCGCGGGCCGCGGTGGACACGTTCTGCAGACACAACTACGGGGGCGTGGAGAGC-----------------------------------------------------
>Hasi-DRB*Wf01 go02
--------------------------------------------------------------GGAGCGGGTGCGGCTCCTGGACAGATACATCCACAACCGGGAGGAGTTGGTGCGCTTCGACAGCGACGTGGGGGAGTACCGGGCGGTGACGGAGCTGGGCCGGCGGAGCGCCGAGAACTGGAACAGCCAGAAGGACATCCTGGATGACGCGCGGGCCGCGGTGGACACGTTCTGCAGACACAACTACGGGGTCGGCGAGAGC-----------------------------------------------------
>Hasi-DRB*Wd01 go02
--------------------------------------------------------------GGAGCGGGTGCGGTTCCTGGAGAGACACTTCTACAACCGGGAGGAGTTCGTGCGCTTCGACAGCGACGTGGGGGAATACCGGGCGGTGACGGAGCTGGGCCGGCCGGACGCCGAGTACTGGAACAGCCAGAAGGACTTCCTGGATTACTTGCGGGGCGTGGTGGACACGGTGTGCAGACACAACTACGGGGTCGTCGAGAGC-----------------------------------------------------
>Hasi-DRB*Wb01 go02
--------------------------------------------------------------GGAGCGGGTGCGGTTCCTGGACAGATACTTCTACAACCGGGAGGAGTACGTGCGCTTCGACAGCGACGTGGGGGAGTTCCGGGCGGTGACGGAGCTGGGCCGGGGGATCGCCGAGAACTTGAACAGCCAGAAGGACACCCTGGATTACTTGCGGGCCGCGGTGGACACGTACTGCAGACACAACTACGGGGTCGTCGAGAGC-----------------------------------------------------
>Hasi-DRB*Wg01 go02
--------------------------------------------------------------GGAGCGGGTGCGGTTCCTGGACAGATACATCTCTAACGGAGAAGAGACCGTGCGCTTCGACAGCGACGTGGGGGAGTTCCGGCCGGTGACGGAGCTGGGCCGGCGGAGCGCCGAGTCCTGGAACAGCCAGAAGGACTTCCTGGAGCAGAGGCGGGCCGCGGTGGACACGTACTGCAGACACAACTACGGGGTCGGCGAGAGC-----------------------------------------------------
>Hasi-DRB*Wb02 go02
--------------------------------------------------------------GGAGCGGGTGCGGTTCCTGGACAGATACTTCTACAACCGGGAGGAGTACGTGCGCTTCGACAGCGACGTGGGGGAGTTCCGGCCGGTGACGGAGCTGGGCCGGCGGAGCGCCGAGTACTGGAACAGCCAGAAGGACTTCCTGGAGCAGAAGCGGGCCGAGGTGGACACCGTGTGCAGACACAACTACGGGGTCGGCGAGAGC-----------------------------------------------------
>Hasi-DRB*Wb03 go02
--------------------------------------------------------------GGAGCGGGTGCGGTTCCTGGACAGATACTTCTACAACCGGGAGGAGTACGTGCGCTTCGACAGCGACGTGGGGGAGTTCCGGCCGGTGACGGAGCTGGGCCGGCCGGACGCCGAGTACTGGAACAGCCAGAAGGACTTCCTGGAGCAGAAGCGGGCCGAGGTGGACACCGTGTGCAGACACAACTACGGGGTCGTGGAGAGC-----------------------------------------------------
>Hasi-DRB*Wd02 go02
--------------------------------------------------------------GGAGCGGGTGCGGTTCCTGGAGAGATACTTCTACAACCGGGAGGAGCTCGTGCGCTTCGACAGCGACGTGGGGGAGTACCGGGCGGTGACGGAGCTGGGCCGGGGGATCGCCGAGAACTGGAACAGCCAGAAGGACCTCCTGGAGCAGAAGCGGGCCGAGGTGGACACGTACTGCAGACACAACTACGGGGTCGTCGAGAGC-----------------------------------------------------
>Hasi-DRB*Wb04 go02
--------------------------------------------------------------GGAGCGGGTGCGGTTCCTGGACAGATACTTCTACAACCGGGAGGAGTACGTGCGCTTCGACAGCGACGTGGGGGAGTACCGGGCGGTGACGGAGCTGGGCCGGGGGATCGCCGAGAACTGGAACAGCCAGAAGGACCTCCTGGAGCAGAAGCGGGCCGAGGTGGACACGTACTGCAGACACAACTACGGGGTCGGCGAGAGC-----------------------------------------------------
>Hasi-DRB*Wb05 go02
--------------------------------------------------------------GGAGCGGGTGCGGTTCCTGGACAGATACTTCTACAACCGGGAGGAGGTCCTGCGCTTCGACAGCGACGTGGGGGAGTACCGGCCGGTGACGGAGCTGGGCCGGCGGAGCGCCGAGTCCTGGAACAGCCAGAAGGACTTCCTGGAGCAGAGGCGGGCCGCGGTGGACACGTACTGCAGACACAACTACGGGGTCGGCGAGAGC-----------------------------------------------------
>Leca-DRB*Wc01 go02
--------------------------------------------------------------GGAGCGGGTGCGGTTCCTGGACAGATACTTCTACAACCGGGAGGAGTTCGTGCGCTTCGACAGCGACGTGGGGGAGTACCGGGCGGTGACGGAGCTGGGCCGGCCGATCGCCGAGTCCTGGAACAGCCAGAAGGACATCCTGGATGACGCGCGGGCCGCGGTGGACACGTTCTGCAGACACAACTACGGGGGCGTGGAGAGC-----------------------------------------------------
>Leca-DRB*Wx01 go02
--------------------------------------------------------------GGAGCGGGTGCGGCTCCTGGTGAGACACTTCTACAACCAGGAGGAGTACGCGCGCTTCGACAGCGACGTGGGGGAGTACCGGGCGGTGACGGAGCTGGGCCGGCGGAGCGCCGAGTACTGGAACAGCCGGAAGGACGTCCTGGATGACGCGCGGGCCGCGGTGGACACGTTCTGCAGGCACAACTACGGGGTCGTGGAGAGC-----------------------------------------------------
>Leca-DRB*Wb01 go02
--------------------------------------------------------------GGAGCGGGTGCGGTTCCTGGACAGATACTTCTACAACCGGGAGGAGTACGCGCGCTTCGACAGCGACGTGGGGGAGTACCGGGCGGTGACGGAGCTGGGCCGGCCGGACGCCGAGTACTGGAACAGCCGGAAGGACATCCTGGATGACGCGCGGGCCGCGGTGGACACGTTCTGCAGGCACAACTACGGGGTCGTGGAGAGC-----------------------------------------------------
>Leca-DRB*Wc02 go02
--------------------------------------------------------------GGAGCGGGTGCGGTTCCTGGACAGATACTTCTACAACCGGGAGGAGTTCGTGCGCTTCGACAGCGACGTGGGGGAGTACCGGGCGGTGACGGAGCTGGGCCGGCGGAGCGCCGAGTACTGGAACAGCCAGAAGGACATCCTGGATGACGCGCGGGCCGCGGTGGACACGTTCTGCAGACACAACTACGGGGGCGTGGAGAGC-----------------------------------------------------
>Leca-DRB*Wf01 go02
--------------------------------------------------------------GGAGCGGGTGCGGCTCCTGGACAGATACATCCACAACCGGGAGGAGTTGGTGCGCTTCGACAGCGACGTGGGGGAGTACCGGGCGGTGACGGAGCTGGGCCGGCGGAGCGCCGAGAACTGGAACAGCCAGAAGGACATCCTGGATGACGCGCGGGCCGCGGTGGACACGTTCTGCAGACACAACTACGGGGTCGGCGAGAGC-----------------------------------------------------
>Leca-DRB*Wb02 go02
--------------------------------------------------------------GGAGCGGGTGCGGCTCCTGGACAGATACTTCTACAACCGGGAGGAGTACGCGCGCTTCGACAGCGACGTGGGGGAGTTCCGGCCGGTGACGGAGCTGGGCCGGCCGGACGCCGAGTACTGGAACAGCCAGAAGGACATCCTGGATTACTTGCGGGCCGCGGTGGACACCGTGTGCAGACACAACTACGGGGTCGTGGAGAGC-----------------------------------------------------
>Leca-DRB*Wd01 go02
--------------------------------------------------------------GGAGCGGGTGCGGTTCCTGGAGAGACACTTCTACAACCGGGAGGAGTTCGTGCGCTTCGACAGCGACGTGGGGGAATACCGGGCGGTGACGGAGCTGGGCCGGCCGGACGCCGAGTACTGGAACAGCCAGAAGGACTTCCTGGATTACTTGCGGGGCGTGGTGGACACGGTGTGCAGACACAACTACGGGGTCGTCGAGAGC-----------------------------------------------------
>Leca-DRB*Wf02 go02
--------------------------------------------------------------GGAGCGGGTGCGGTTCCTGCAGAGATACATCCACAACCGGGAGGAGCTCGTGCGCTTCGACAGCGACGTGGGGGAGTTCCGGGCGGTGACGGAGCTGGGCCGAGGGATCGCCGAGAACTGGAACAGCCAGAAGGACCTCCTGGATTACTTGCGGGGCGTGGTGGACACGGTGTGCAGACACAACTACGGAGGCGTCGAGAGC-----------------------------------------------------
>Leca-DRB*Wb03 go02
--------------------------------------------------------------GGAGCGGGTGCGGTTCCTGGACAGATACTTCTACAACCGGGAGGAGTACGCGCGCTTCGACAGCGACGTGGGGGAGTACCGGGCGGTGACGGAGCTGGGCCGGCCGGACGCCGAGTACTGGAACAGCCGGAAGGACATCCTGGATGACGCGCGGGCCGAGGTGGACACGTTCTGCAGACACAACTACGGGGTCGGCGAGAGC-----------------------------------------------------
>Leca-DRB*Wb04 go02
--------------------------------------------------------------GGAGCGGGTGCGGTTCCTGGACAGATACTTCTACAACCGGGAGGAGTACGCGCGCTTCGACAGCGACGTGGGGGAGTACCGGGCGGTGACGGAGCTGGGCCGGCCGAACGCCGAGTACTGGAACAGCCGGAAGGACATCCTGGATCACACACGGGCCGAGGTGGACACGTTCTGCAGACACAACTACTGGGTCGTCGAGAGC-----------------------------------------------------
>Leca-DRB*Wg01 go02
--------------------------------------------------------------GGAGCGGGTGCGGTTCCTGGACAGATACATCTCTAACGGAGAAGAGACCGTGCGCTTCGACAGCGACGTGGGGGAGTTCCGGGCGGTGACGGAGCTGGGCCGGCCGGACGCCGAGAACTGGAACAGCCAGAAGGACATCCTGGATGACGAGCGGGCCTCGGTGGACACGTACTGCAGACACAACTACGGGGTCGTCGAGAGC-----------------------------------------------------
>Leca-DRB*Wa01 go02
--------------------------------------------------------------GGAGCGGGTGCGGTTCCTGGACAGATACATCTACAACCGGGAGGAGTACGTGCGCTTCGACAGCGACGTGGGGGAGTACCGGGCGGTGACGGAGCTGGGCCGGCCGATCGCCGAGTCCTGGAACAGCCAGAAGGACTTCCTGGAGCAGAAGCGGGCCGAGGTGGACACGGTGTGCAGACACAACTACGGGGTCGGCGAGAGC-----------------------------------------------------
>Leca-DRB*Wd02 go02
--------------------------------------------------------------GGAGCGGGTGCGGTTCCTGGAGAGATACTTCTACAACCGGGAGGAGCTCGTGCGCTTCGACAGCGACGTGGGGGAGTACCGGGCGGTGACGGAGCTGGGCCGGGGGATCGCCGAGAACTGGAACAGCCAGAAGGACCTCCTGGAGCAGAAGCGGGCCGAGGTGGACACGTACTGCAGACACAACTACGGGGTCGTCGAGAGC-----------------------------------------------------
>Leca-DRB*Wf03 go02
--------------------------------------------------------------GGAGCGGGTGCGGTTCCTGGACAGATACATCCACAACCGGGAGGAGTTCGCGCGCTTCGACAGCGACGTGGGGGAGTACCGGGCGGTGACGGAGCTGGGCCGGGGGATCGCCGAGAACTGGAACAGCCAGAAGGACCTCCTGGAGCAGAGGCGGGCCGAGGTGGACACGTTCTGCAGACACAACTACGGGGTCGGCGAGAGC-----------------------------------------------------
>Leca-DRB*Wc03 go02
--------------------------------------------------------------GGAGCGGGTGCGGTTCCTGGACAGATACTTCTACAACCGGGAGGAGTTCGTGCGCTTCGACAGCGACGTGGGGGAGTACCGGGCGGTGACGGAGCTGGGCCGGCCGATCGCCGAGTCCTGGAACAGCCGGAAGGACCTCCTGGAGCAGAGACGGGCCGAGGTGGACACGTTCTGCAGACACAACTACGGGGTCGGCGAGAGC-----------------------------------------------------
>Leca-DRB*Wa02 go02
--------------------------------------------------------------GGAGCGGGTGCGGCTCCTGGAGAGATACATCTACAACCGGGAGGAGTACGTGCGCTTCGACAGCGACGTGGGGGAGTACCGGGCGGTGACGGAGCTGGGCCGGCCGATCGCCGAGTCCTGGAACAGCCAGAAGGACATCCTGGAGCAGAGACGGGCCGCGGTGGACACGTACTGCAGACACAACTACGGGGGCGTGGAGAGC-----------------------------------------------------
>Leca-DRB*Wa03 go02
--------------------------------------------------------------GGAGCGGGTGCGGCTCCTGGAGAGATACATCTACAACCGGGAGGAGTACGTGCGCTTCGACAGCGACGTGGGGGAGTACCGGGCGGTGACGGAGCTGGGCCGGCCGATCGCCGAGTCCTGGAACAGCCAGAAGGACATCCTGGAGCATAGACGGGCCGCGGTGGACACGTACTGCAGACACAACTACGGGGGCGTGGAGAGC-----------------------------------------------------
>Leca-DRB*Wa04 go02
--------------------------------------------------------------GGAGCGGGTGCGGCTCCTGGAGAGATACATCTACAACCGGGAGGAGTTCGTGCGCTTCGACAGCGACGTGGGGGAGTACCGGGCGGTGACGGAGCTGGGCCGGCCGATCGCCGAGTCCTGGAACAGCCAGAAGGACATCCTGGAGCAGAGACGGGCCGCGGTGGACACGTACTGCAGACACAACTACGGGGGCGTGGAGAGC-----------------------------------------------------
>Leca-DRB*Wa05 go02
--------------------------------------------------------------GGAGCGGGTGCGGCTCCTGGAGAGATACATCTACAACCGGGAGGAGTTCGTGCGCTTCGACAGCGACGTGGGGGAGTACCGGGCGGTGACGGAGCTGGGCCGGCGGAGCGCCGAGTACTGGAACAGCCGGAAGGACATCCTGGAGCAGAGACGGGCCGAGGTGGACACGTTCTGCAGGCACAACTACGGGGGCGTGGAGAGC-----------------------------------------------------
>Leca-DRB*Wc04 go02
--------------------------------------------------------------GGAGCGGGTGCGGTTCCTGGACAGATACTTCTACAACCGGGAGGAGTTCGTGCGCTTCGACAGCGACGTGGGGGAGTACCGGGCGGTGACGGAGCTGGGCCGGCCGATCGCCGAGTCCTGGAACAGCCAGAAGGACATCCTGGAGCAGAAGCGGGCCGCGGTGGACACGTTCTGCAGACACAACTACGGGGTCGTGGAGAGC-----------------------------------------------------
>Leca-DRB*Wc05 go02
--------------------------------------------------------------GGAGCGGGTGCGGTTCCTGGACAGATACTTCTACAACCGGGAGGAGTTCGTGCGCTTCGACAGCGACGTGGGGGAGTACCGGGCGGTGACGGAGCTGGGCCGGCCGATCACCAAGTCCTGGAACAGCCAGAAGGACATCCTGGAGCAGAAGCGGGCCGCGGTGGACACGTTCTGCAGACACAACTACGGGGTCGTGGAGAGC-----------------------------------------------------
>Leca-DRB*Wb05 go02
--------------------------------------------------------------GGAGCGGGTGCGGCTCCTGGACAGATACTTCTACAACCGGGAGGAGTTCGTGCGCTTCGACAGCGACGTGGGGGAGTACCGGGCGGTGACGGAGCTGGGCCGGCCGATCACCAAGTCCTGGAACAGCCAGAAGGACATCCTGGAGCAGAAGCGGGCCGCGGTGGACACGTTCTACAGACACAACTACGGGGTCGTGGAGAGC-----------------------------------------------------
>Leca-DRB*Wd03 go02
--------------------------------------------------------------GGAGCGGGTGCGGTTCCTGGAGAGATACTTCTACAACCGGGAGGAGTTCGTGCGCTTCGACAGCGACGTGGGGGAGTACCGGGCGGTGACGGAGCTGGGCCGGCCGATCACCAAGTCCTGGAACAGCCAGAAGGACATCCTGGAGCAGAGACGGGCCGCGGTGGACACGTACTGCAGACACAACTACGGGGGCGTGGAGAGC-----------------------------------------------------
>Leca-DRB*Wc06 go02
--------------------------------------------------------------GGAGCGGGTGCGGTTCCTGGACAGATACTTCTACAACCGGGAGGAGTTCGTGCGCTTCGACAGCGACGTGGGGGAGTACCGGGCGGTGACGGAGCTGGGCCGGCCGATCACCAAGTCCTGGAACAGCCAGAAGGACATCCTGGAGCAGAAGCGGGCCGCGGTGGACACGTACTGCAGACACAACTACGGGGGCGTGGAGAGC-----------------------------------------------------
>Leca-DRB*Wh01 go02
--------------------------------------------------------------GGAGCGGGTGCGGTACCTGGCCAGATGCTACTACAACGGGGAGGAGTACGTGCGCTTCGACAGCGACGTGGGCGAGTTCCGGGCGGTGACGGAGCTGGGCCGGCCGAGCGCCAAGTACTGGAACAGCCTGAAGGACTTCATGGAGCAGAAGCGGGCCGAGGTGGACACGTACTGCAGACACAACTACGGGGTCGGCGAGAGC-----------------------------------------------------
>Leca-DRB*Wh02 go02
--------------------------------------------------------------GGAGCGGGTGCGGTACCTGGCCAGATGCTACTACAACGGGGAGGAGTACGTGCGCTTCGACAGCGACGTGGGCGAGTTCCGGGCGGTGACGGAGCTGGGCCGGCCGAGCGCCAAGTACTGGAACAGCCTGAAGGACTTCATGGAGCAGAAGCGGGCCGAGGTGGACACGTACTGCAGACACAACTACGGGGTCGTCGAGAGC-----------------------------------------------------
>Leca-DRB*We01 go02
--------------------------------------------------------------GGAGCGGGTGCGGTTCCTGGAGAGACACATCCACAACCGGGAGGAGTACGCGCGCTTCGACAGCGACGTGGGGGAGTACCGGCCGGTGACGGAGCTGGGGCGGCGGGACTCTGAGTACTGGAACAGCCAGGAGGACCTCCTGGAGCAGAGGCGGGCCGCGGTGGACACGTACTGCAGACACAACTACGGGGTCGTGGAGAGC-----------------------------------------------------
>Lele-DRB*Wd01 go02
--------------------------------------------------------------GGAGCGGGTGCGGTTCCTGGAGAGATACTTCTACAACCGGGAGGAGTACGTGCGCTTCGACAGCGACGTGGGGGAGTACCGGGCGGTGACGGAGCTGGGCCGGGGGATCGCCGAGAACTTCAACAGCCTGAAGGACCGCCTGGATTACGCGCGGGCCGCGGTGGACACGTTCTGCAGACACAACTACGGGGTCGTCGAGAGC-----------------------------------------------------
>Lele-DRB*Wd02 go02
--------------------------------------------------------------GGAGCGGGTGCGGTTCCTGGAGAGACACTTCTACAACCGGGAGGAGTTCGTGCGCTTCGACAGCGACGTGGGGGAATACCGGGCGGTGACGGAGCTGGGCCGGCCGGACGCCGAGTACTGGAACAGCCAGAAGGACTTCCTGGATTACTTGCGGGGCGTGGTGGACACGGTGTGCAGACACAACTACGGGGTCGTCGAGAGC-----------------------------------------------------
>Lele-DRB*Wg01 go02
--------------------------------------------------------------GGAGCGGGTGCGGCTCCTGGACAGATACATCTCTAACGGGGAGGAGACCGTGCGCTTCGACAGCGACGTGGGGGAGTTCCAGGCGGTGACGGAGCGGGGCGTGCAGGACGCCGAGTACTGGAACAGCCAGCAGGACATCCTGGAGCGAAGGCGGGCCGAGGTGGACACGGTGTGCAGACACAACTACGGGGCCATCGAGAGC-----------------------------------------------------
>Lele-DRB*Wc01 go02
--------------------------------------------------------------GGAGCGGGTGCGGTTCCTGGACAGATACTTCTACAACCGGGAGGAGTTCGTGCGCTTCGACAGCGACGTGGGGGAGTACCGGGCGGTGACGGAGCTGGGCCGGCCGAACGCCGAGTCCTGGAACAGCCAGAAGGACATCCTGGAGCAGAAGCGGGCCGCGGTGGACACGTTCTGCAGACACAACTACGGGGTCGTGGAGAGC-----------------------------------------------------
>Lele-DRB*Wb01 go02
--------------------------------------------------------------GGAGCGGGTGCGGTTCCTGGACAGATACTTCTACAACCGGGAGGAGTACGTGCGCTTCGACAGCGACGTGGGGGAGTACCGGGCGGTGACGGAGCTGGGCCGGCCGGACGCCAAGTACTGGAACAGCCAGCAGGAAATCCTGGAGCGGAAGCGGGCCAACGTGGACACGTACTGCAGACACAACTACGGGGTCGGCGAGAGC-----------------------------------------------------
>Lota-DRB*W1201 fig94
-------------CACGTTTCTTGGAGCAGTTTAAGTATGAGTGTCTTCACCTCAACGGGACGGAGGGTGTACGGCTCCTGGTCAGATACATCTACAACCAGGAGGAGTATGTGCGCTTTGACAGCGACGTGGGGGAGTTCCGGGCGGTGACAGAGCTGGGGCGGCCTGCCGCAGAGTACTTCAACAGCCTGAAGGACTACATGGAGCAGACGCGGGCCGCGGTGGACACCGTGTG---------------------------------------------------------------------------------
>Lota-DRB*W2001 fig94
-------------CGCGTTTCTTGGAGCAGTTTAAGGCGGAGTGTCATTTCCACAACGGGACGCAGCGGGTGCGGCTCCTGGCCAGATACTTCCACAACCGGGAGGAGTACGTGCGCTTCGACAGCGACGTGGGGGAGTTCCGGGCGGTGACGGAGCTGGGGCGGCCGGTCGCCGAGTCCTGGAACAGCCGGAAGGACGTCCTGGAGGAGGCGCGGGCCGCGGTGGACACGTATTGCAGACACAACTACCAGATCTCAGACGGC-----------------------------------------------------
>Lota-DRB*W2002 fig94
-------------CGCGTTTCTTGGAGCAGCGGAAGGCGGAGTGTCATTTCTACAACGGGACGCAGCGGGTGCGGTACCTGGACAGATACTTCTATAACCGGCAGGAGTACGTCCGCTTCGACAGCGACGTGGGGGAGTATCGGGCGGTGACGGAGCTGGGGCGGCCGGACGCCGAGTACTGGAACAGCCTGAAGGACTTAATGGAGCGGAAGCGGACGGCGGTGGACTGGTTCTGCAGAGTCAGCTACCAGATCCCAGACGGC-----------------------------------------------------
>Lota-DRB*W2003 fig94
-------------CGCGTTTCTTGGAGCAGCGGAAGGCGGAGTGTCATTTCTACAACGGGACGCAGCGGGTGCGGTACCTGGACAGATACTTCTATAACCGGCAGGAGTACGTCCGCTTCGACAGCGACGTGGGGGGGTATCGGGCGGTGACGGAGCTGGGGCGGCCGGACGCCGAGTACTGGAACAGCCTGAAGGACTTAATGGAGCGGAAGCGGACGGCGGTGGACTGGTTCTGCAGAGTCAGCTACCAGATCTCAGACGGC-----------------------------------------------------
>Lota-DRB*W2004 fig94
-------------CGCGTTTCTTGGAGCAGGGTAACTCGGAGTGTCATTTCCACAACGGGACGCAGCGGGTGCGGTACCTGGACAAATACTTCTACAACCGGGAGGAGTACGTGCGCTTCGACAGCGACGTGGGGGAGTTCCGGGCGGTGACGGAGCTGGGGCGGCCGGACGCCGAGTCCTGGAACAGCCAGAAGGACGTCCTGGAGGAGGCGCGGGCCGCGGTGGACACGTATTGCAGACACAACTACCAGATCTCAGACGGC-----------------------------------------------------
>Lota-DRB*W2005 fig94
-------------CGCGTTTCTTGGAGCAGCTTCAGGCGGAGTGTCATTTCTACAACGGGACGCAGCGGGTGCGGTTCCTGGAGAGACACCTCTACAACCGGGAGGAGAACGTCCGCTTCGACAGCGACGTGGGGGAGTATCGGGCGGTGACGGAGCTGGGGCGGCCGTCCGCCGAGTACTGGAACAGCCAGAAGGACGTCCTGGAGGAGGCGCGGGCCGCGGTGGACACGTATTGCAGACACAACTACCAGATCTCAGACGGC-----------------------------------------------------
>Lota-DRB*W2006 fig94
-------------CGCGTTTCTTGGAGCAGCTTCAGGCGGAGTGTCATTTCTACAACGGGACGCAGCGGGTGCGGTTCCTGGAGAGACACCTCTACAACCGGGAGGAGAACGTCCGCTTCGACAGCGACGTGGGGGAGTATCGGGCGGTGACGGAGCTGGGGCGGCCGTCCGCCGAGTACTGGAACAGCCAGAAGGACGTCCTGGAGGAGGCGCGGGCCGCGGTGGACACGTATTGCAGACACAACTACCAGATCTTAGACGGC-----------------------------------------------------
>Lota-DRB*W2007 fig94
-------------CGCGTTTCTTGGAGCAGGCTAAGTCGGAGTGTCATTTCTACAACGGGACGCAGCGGGTGCGGTACCTGGACAGATACTTCTATAACCGGGAGGAGTACGTCCGCTTCGACAGCGACGTGGGGGAGTATCGGGCGGTGACGGAGCTGGGGCGGCCGGACGCCGAGTACTGGAACAGCCGGAAGGACGTCCTGGAGGAGGCGCGGGCCGCGGTGGACACGTATTGCAGACACAACTACCAGATCTCAGACGGC-----------------------------------------------------
>Lota-DRB*W2008 fig94
-------------CGCGTTTCTTGGAGCAGCGGAAGGCGGAGTGTCATTTCTACAACGGGACGCAGCGGGTGCGGTACCTGGACAGATACTTCTATAACCGGCAGGAGTACGTCCGCTTCGACAGCGACGTGGGGGAGTATCGGGCGGTGACGGAGCTGGGGCGGCCGGACGCCGAGTACTGGAACAGCCTGAAGGACTTAATGGAGCGGAAGCGGACGGCGGTGGACTGGTTCTGCAGAGTCAGCTACCAGATCTCAGACGGC-----------------------------------------------------
>Lota-DRB*W2009 N fig94
-------------CGCGTTTCTTGGAGCAGCTTCAGGCGGAGTGTCATTTCTACAACGGGACGCAGCGGGTGCGGTTCCTGGAGAGACACCTCTACAACCGGGAGGAGAACGTCCGCTTCGACAGCGACGTGGGGGAGTATCGGGCGGTGACGGAGCTGGGGCGGCCGTCCGCCGAGTACTGGAACAGCCAGAAGGATGTCCTGGAGGAGGCGCGGGCGCGGTGG-ACACGTATTGCAGAGGG---TACCAGCTCGAATTCGTA-----------------------------------------------------
>Maar-DRB*W601 N kr00
-------------CACGTTTCTTGAAGCAGGCTAAGGCTGAGTGTCACTTCTTCAACGGGACGGAGCGGGTGCGGTTCCTGGAGAGACACTTCTATAACCAGGAGGAGTACGTGCGCTTCGACAGCGACGTGGGGGAGTTCCGGGCGGTGACGGAGCTGGGGCGGCGT-ACGCCGAGTACTTCAACAGCCAGAAGGACTACCTCGAGCAGAGGCGGGCCGCCGTGGACACCTACTGCAGACACAACTACGGGGTTGTGGAGAGCTTCACAGTGCAGCGGCGAG----------------------------------
>Maar-DRB1*0301 kr00
-------------CACGTTTCTTGGAGTACTCTACATCTGAGTGTCACTTCTTCAACGGGACGGAGCGGGTGCGGTACCTGGACAGATACTTCTATAACCAGGAGGAGTACGTGCGCTTCGACAGCGACGTGGGGGAGCACCTGGCGGTGACGGAGCTGGGGCGGCCTGACGCCGAGTACTGGAACGGCCAGAAGGACATCCTGGAAGACCAGCGGGCCTCGGTGGACACCTACTGCAGACACAACTACCGGGTTGCGGAGAGCTTCACAGTGCAGCGGCGAG----------------------------------
>Maar-DRB1*0302 kr00
-------------CACGTTTCTTGGAGTACTCTACATCTGAGTGTCACTTCTTCAATGGGACGGAGCGGGTGCGGTACCTGGACAGATACTTCTATAACCAGGAGGGGTACGTGCGCTTCGACAGCGACGTGGGGGAGTACCGGGCGGTGACGGAGCTGGGGCGGCCTGACGCCGAGTACTGGAACGGCCAGAAGGACATCCTGGAGCGGAAGCGCGGCCAGGTGGACAATTACTGCAGATACAACTACGGGGTTGGTGAGAGCTTCACAGTGCAGCGGCGAG----------------------------------
>Maar-DRB1*0701 kr00
------------------------------------------TGCCACTTCTTCAACGGGACGGAGCGGGTGCGGTACCTGCAGAGACACTTCTATAACCAGGAGGAGTTCGTGCGCTTCGACAGCGACGTGCCGGAGTACCGGGCGGTGACGGAGCTGGGGCGGCCTGCAGCCGAGTACTGGAACGGCCAGAAGGACTTCCTGGAGCAGAGGCGGGCCTCGGTGGACAATTACTGCAGACACAACTACAGGGGTGTGGAGAGCTTCACAGTGCAGCGGCGAG----------------------------------
>Maar-DRB5*0301 kr00
-------------CACGTTTCTTGAAGCAGGATAAGTATGAGTGTCATTTCTCCAATGGGACGGAGCGGGTGCGGTTGCTGCACAGATCCATCTATAACCAAGAGGAGGACGCGCGCTTCGACAGCGACGTGGGGGAGTACCGGGCGGTGACGGAGCTGGGGCGGCCTGACGCCGAGTACTTCAACAGCCAGAAGGACATCCTGGAGCGGAGGCGGGCCGAGGTGGACACAGTGTGCAGACACAACTACAGGGGTGTGGAGAGCTTCACAGTGCAGCGGCGAG----------------------------------
>Mafa-DRB*W101 leu04 bla06 do06a
------------------TTCTTAGAGTACTGTAAGTTTGAGTGCCATTTCTTCAATGGGACGGAGCGGGTGCTGAACCTGATCAGATACTTCTATAACCAAGAGGAGTACGTGCGCTACGACAGCGACGTCGGGGAGTACCGGGCGGTGACGGAGCTGGGGCGGCCTGACGCCAAGTACTGGAACGGCCAGAAGGACCTCCTGGAGCAGAGGCGGGCCGAGGTGGACACCTACTGCAGACACAACTACCGGGTTGTTGAGAGCTTC--------------------------------------------------
>Mafa-DRB*W102 leu04 bla06 do06a
------------------TTCTTAGAGTACTGTAAGTTTGAGTGTCATTTCTTCAATGGGACGGAGCGGGTGCAGTACCTGATCAGATACTTCTATAACCAAGAGGAGTACGTGCGCTACGACAGCGACGTCGGGGAGTACCGGGCGGTGACGGAGCTGGGGCGGCCTGACGCCGAGTACTGGAACGGCCAGAAGGACCTCCTGGAGCAGAGGCGGGCCGAGGTGGACACCGTGTGCAGACACAACTACGGGGTTGTTGAGAGCTTC--------------------------------------------------
>Mafa-DRB*W103 leu04
---------------------TTAGAGTACTGTAAGTTTGAGTGCCATTTCTTCAATGGGACGGAGCGGGTGCTGAACCTGATCAGATACTTCTATAACCAAGAGGAGTACGTGCGCTACGACAGCGACGTCGGGGAGTACCGGGCGGTGACGGAGCTGGGGCGGCCTGACGCCAAGTACTGGAACGGCCAGAAGGACCTCCTGGAGCAGAGGCGGGCCGAGGTGGACACCTACTGCAGACACAACTACGGGGTTGTTGAGAGCTTC--------------------------------------------------
>Mafa-DRB*W104 bla06
------------------TTCTTAGAGTACTGTAAGTTTGAGTGTCATTTCTTCAATGGGACGGAGCTGATGCTGTACCTGATCAGATACTTCCATAACCAAGAGGAGTACGTGCGCTACGACAGCGACGTGGGGGAGTACCGGGCGGTGACGGAGCTGGGGCGGCCTGTCGCCGAGAACTGGAACAGCCAGAAGGACCTCCTGGAGCAGAGGCGGGCCGAGGTGGACACCTACTGCAGACACAACTACGGGGTTGGTGAGAG------------------------------------------------------
>Mafa-DRB*W2001 leu04
---------------------TTGGAGCAGTTTAAGTCTGAGTGTCACTTCTTCAACGGGACGGAGCGGGTGCGGTACCTGCAGAGATACTTCTATAACCAGGAGGAGTACGTGCGCTTCGACAGCGACGTGGGGGAGTTCCGGGCGGTGACGGAGCTGGGGCGGCCTGACGCCGAGTACTGGAACAGCCAGAAGGACTTCCTGGAGCGGAGGCGGGCCCAGGTGGACAACTACTGCAGACACAACTACGGGGTTGTGGAGAGCTTC--------------------------------------------------
>Mafa-DRB*W201 leu04
---------------------CTGGGGCATGCTAAGTCAGAGTGCCATTTCTTCAACGGGACGGAGCGGGTGCGGTTCCTGGACAGATACTTCCATAACCAGGAGGAGTTCGTGCGCTTCGACAGCGACGTGGGGGAGTTCCGGGCGGTGACGGAGCTGGGGCGGCCTGACGCCGAGTCCTGGAACACTCGGGAGGACATCCTGGAGCGGGAGCGGGCCCAGGTGGACACCTTCTGCAGACACAACTACGGGGTTGTGGAGAGCTTC--------------------------------------------------
>Mafa-DRB*W202 bla06
------------------TTCCTGGGGCATGCTAAGTCAGAGTGTCATTTCTTCAACGGGACGGAGCGGGTGCGGTTCCTGCAGAGATACATCTATAACCAGGAGGAGTTGGTGCGCTTCGACAGCGACGTGGGGGAGTTCCGGGCGGTGACGGAGCTGGGGCGGCCTGTCGCCGAGTCCTGGAACAGTCGGAAGGACTTCCTGGAGCGGGAGCGGGCCCAGGTGGACACCT---GCAGACACAACTACGGGGGTGTGGAGAG------------------------------------------------------
>Mafa-DRB*W2101 leu04 bla06
------------------TTCTTGGAGCAGGTTAAGTCTGAGTGTCATTTCTTCAATGGGACGGAGCGGGTGCGGTTCCTGGAGAGATACTTCTATAACCAGGAGGAGTACGTGCGCTTCGACAGCGACGTGGGGGAGTACCGGGCGGTGTCGGAGCTGGGGCGGCGTAGCGCCGAGTACTGGAACGGCCAGAAGGGCATCCTGGAGCAGAAGCGGGGCCAGGTTGACAACTACTGCAGACACAACTACGGGGTTGTGGAGAGCTTC--------------------------------------------------
>Mafa-DRB*W2102 leu04
---------------------TTGGAGCAGGTTAAGTCTGAGTGTCATTTCTTCAATGGGACGGAGCGGGTGCGGTTCCTGGAGAGATACTTCTATAACCAGGAGGAGTACGTGCGCTTCGACAGCGACGTGGGGGAGTTCCGGGCGGTGTCGGAGCTGGGGCGGCGTAGCGCCGAGTACTGGAACGGCCAGAAGGGCATCCTGGAGCAGAAGCGGGGCCAGGTTGACAACTACTGCAGACACAACTACGGGGTTGTGGAGAGCTTC--------------------------------------------------
>Mafa-DRB*W2103 leu04 ga97
------------------TTCTTGGAGCAGGTTAAGTCTGAGTGTCATTTCTTCAATGGGACGGAGCGGGTGCGGTTCCTGGAGAGATACTTCTATAACCAGGAGGAGTACGTGCGCTTCGACAGCGACGTGGGGGAGTACCGGGCGGTGTCGGAGCTGGGGCGGCGTAGCGCCGAGTACTGGAACGGCCAGAAGGGCTACCTGGAGCAGAAGCGGGGCCAGGTTGACAACTACTGCAGACACAACTACGGGGTTGTGGAGAGCTTC--------------------------------------------------
>Mafa-DRB*W2104 leu04
---------------------TTGGAGCAGGTTAAGTCTGAGTGTCATTTCTTCAATGGGACGGAGCGGGTGCGGTTCCTGGAGAGATACTTCTATAACCAGGAGGAGTACGTGCGCTTCGACAGCGACGTGGGGGAGTACCGGGCGGTGTCGGAGCTGGGGCGGCCTGACGCCGAGTACTGGAACGGCCAGAAGGGCTACCTGGAGCAGAAGCGGGGCCAGGTTGACAACTACTGCAGACACAACTACGGGGTTGGTGAGAGCTTC--------------------------------------------------
>Mafa-DRB*W2105 g97
------------------TTCTTGGAGCAGGTTAAGTCTGAGTGTCATTTCTTCAATGGGACGGAGCGGGTGCGGTTCCTGGAGAGATACTTCTATAACCAGGAGGAGTACGTGCGCTTCGACAGCGACGTGGGGGAGTACCGGGCGGTGTCGGAGCTGGGGCGGCGTAGCGCCGAGTACTGGAACGGCCAGAAGGGCTACCTGGAGCAGGAGCGGGGCCAGGTTGACACCTACTGCAGACACAACTACGGGGTTGTGGAG--------------------------------------------------------
>Mafa-DRB*W2501 leu04
---------------------TTGGAGCAGGCTAAGGCTGAGTGTCACTTCTTCAATGGGACGGAGCGGGTGCGGTTCCTGCAGAGACACATCAGTAACCAAGAGGAGAACGTGCGCTTCGACAGCGACGTGGGGGAGTTCCGGGCGGTGACGGAGCTGGGGCGGCCTGACGCCGAGTACTGGAACAGTCAGAAGGACTACCTGGAGGAGAAGCGGGCCGCGGTGGACACCTACTGCAGACACAACTACCGGATTGCGGAGAGCTTC--------------------------------------------------
>Mafa-DRB*W2502 do06a
---------------------TTGGAGCAGGCTAAGGCTGAGTGTCACTTCTTCAATGGGACGGAGCGGGTGCGGTTCCTGCAGAGACACATCAGTAACCAAGAGGAGAACGTGCGCTTCGACAGCGACGTGGGGGAGTTCCGGGCGGTGACGGAGCTGGGGCGGCCTGACGCCGAGTACTGGAACAGTCAGAAGGACTACCTGGAAGACACGCGGGCCGCAGTGGACAACTACTGCAGATACAACTACCGGATTGCGGAGAGCTTC--------------------------------------------------
>Mafa-DRB*W2504 do06a
-------------CACGTTTCTTGGAGCAGGCTAAGTATGAGTGTCACTTCTTCAATGGGACGGAGCGGGTGCGGTTCCTGGAGAGACACATCAGTAACCAAGAGGAGAACGTGCGCTTCGACAGCGACGTGGGGGAGTACCGGGCGGTGACGGAGCTGGGGCGGCCTGACGCCGAGTCCTGGAACAGCCAGAAGGACTTCCTGGAAGACAGGCGGGCCGCGGTGGACACCTTCTGCAGATACAACTACGGGGTTGGTGAGAGCTTCACAGTGCAGCGGCGAG----------------------------------
>Mafa-DRB*W2701 leu04
---------------------TTGGAGCAGGTTAAGTCTGAGTGTCACTTCTTCAACGGGACGGAGCGGGTGCGGTTCCTGCAGAGATACATCTATAACCAGGAAGAGTACGTGCGCTTCGACAGCGACGTGGGGGAGCACCGGGCGGTGACGGAGCTGGGGCGGCCTGACGCCGAGTACTTCAACAGCCAGAAGGACTTCCTGGAAGACCAGCGGGCCGCGGTGGACACCTACTGCAGATACAACTACGGGGTTGGTGAGAGCTTC--------------------------------------------------
>Mafa-DRB*W2702 leu04
---------------------TTGGAGCAGGTTAAGTCTGAGTGTCACTTCTTCAACGGGACGGAGCGGGTGCGGTTCCTGCAGAGATACATCTATAACCAGGAAGAGTACGTGCGCTTCGACAGCGACGTGGGGGAGCACCGGGCGGTGACGGAGCTGGGGCGGCGTAGCGCCGAGTACTTCAACAGCCAGAAGGACTTCCTGGAAGACCAGCGGGCCGCGGTGGACACCTACTGCAGACACAACTACGGGGTTGTGGAGAGCTTC--------------------------------------------------
>Mafa-DRB*W2703 g96
------------------TTCTTGGAGCAGGTTAAGTCTGAGTGTCACTTCTTCAACGGGACGGAGCGGGTGCGGTTCCTGCAGAGATACATCTATAACCAGGAAGAGTACGTGCGCTTCGACAGCGACGTGGGGGAGCACCGGGCGGTGACGGAGCTGGGGCGGCCTGACGCCGAGTACTGCAACAGCCAGAAGGACTTCCTGGAAGACCAGCGGGCCGCGGTGGACACCTACTGCAGATACAACTACGGGGTTGGTGAG--------------------------------------------------------
>Mafa-DRB*W2801 g97
------------------TTCTTGGGGCAGGCTAAACGTGAGTGTCACTTCTTCAACGGGACGGAGCGGGTGCGGTTCCTGGACAGATACTTCTATAACCAGGAGGAGTTCGTGCGCTTCGACAGCGACGTGGGGGAGTTCCGGGCGGTGACGGAACTGGGGAGGCCTGTCGCGGAGAACTGGAACAGTCGGAAGGACTACCTGGAGCAGGCGCGGGCCGCGGTGGACAATTACTGCAGATACAACTACGGGGTTGGTGAG--------------------------------------------------------
>Mafa-DRB*W2802 g97
------------------TTCTTGGAGCAGTTTAGGTCTGAGTGTCACTTCTTCAATGGGACGGAGCGGGTGCGGTTGCTGGACAGATACATCTATAACCAGGAGGAGTACGTGCGCTACGACAGCGACGTGGGGGAGTTCCGGGCGGTGACGGAACTGGGGAGGCCTGTCGCGGAGAACTTGAACAGCCAGAAGGACTACCTGGAAGACAGTCGGGCCGCGGTGGACACTTACTGCAGATACAACTACGGGGTTGGTGAG--------------------------------------------------------
>Mafa-DRB*W301 kr00 bla06
------------------TTCTTGGAGCAGGCTAAACGTGAGTGTCATTTCTTCAATGGGACGGAGCGGGTGCGGTTCCTGGACAGATACTTCCATAACCAGGAGGAGTACGCGCGCTTCGACAGCGACGTGGGGGAGTACCGGGCGGTGACGGAGCTGGGGCGGCGTAGCGCGGAGTACTTCAACAGCCAGAAGGACTTTCTGGAGCAGGCGCGGACCGCGGTGGACAACTACTGCAGACACAACTACGGGGTTGGCGAGAGCTTCACAGTGCAGCGGCGAG----------------------------------
>Mafa-DRB*W302 leu04
---------------------TTGGAGCAGGCTAAACGTGAGTGTCATTTCTTCAATGGGACGGAGCGGGTGCGGTTCCTGGACAGATACTTCCATAACCAGGAGGAGTACGCGCGCTTCGACAGCGACGTGGGGGAGTACCGGGCGGTGTCGGAGCTGGGGCGGCGTAGCGCGGAGTACTGGAACAGCCAGAAGGACTTTCTGGAGCAGGCGCGGACCGCGGTGGACAACTACTGCAGACACAACTACGGGGTTGGCGAGAGCTTC--------------------------------------------------
>Mafa-DRB*W303 do06a
-------------CACGTTTCTTGGAGCAGGCTAAACGTGAGTGTCATTTCTTCAATGGGACGGAGCGGGTGCGGTTCCTGGACAGATACTTCTATAACCAGGAGGAGTACGTGCGCTTCGACAGCGACGTGGGGGAGTTCCGGGCGGTGACGGAGCTGGGGCGGCGTAGCGCGGAGTACTGGAACGGCCAGAAGGACTTTCTGGAGCAGGCGCGGACCGCGGTGGACAACTACTGCAGACACAACTACGGGGTTGGTGAGAGCTTCACAGTGCAGCGGCGAG----------------------------------
>Mafa-DRB*W304 do06a
-------------CACGTTTCTTGGAGCAGGCTAAACGTGAGTGTCATTTCTTCAATGGGACGGAGCGGGTGCGGTTCCTGGACAGATACTTCCATAACCAGGAGGAGTACGCGCGCTTCGACAGCGACGTGGGGGAGTTCCGGGCGGTGACGGAGCTGGGGCGGCGTAGCGCGGAGTACTGGAACAGCCAGAAGGACTTTCTGGAGCAGGCGCGGACCGCGGTGGACAACTACTGCAGACACAACTACGGGGTTGGCGAGAGCTTCACAGTGCAGCGGCGAG----------------------------------
>Mafa-DRB*W305 do06a
-------------CACGTTTCTTGGAGCAGGCTAAGTCTGAGTGTCATTTCTTCAACGGGACGGAGCGGGTGCGGTTCCTGGATAGATACTTCCATAACCAGGAGGAGTTGGTGCGCTTCGACAGCGACGTGGGGGAGTTCCGGGCGGTGTCGGAGCTGGGGCGGCCTGAAGCCCAGTCCTGGAACAGCCGGAAGGACCTCCTGGAGCAGAGGCGGGCCGAGGTGGACACCTACTGCAGACACAACTACGGGGTTTTTGAGAGCTTCACAGTGCAGCGGCGAG----------------------------------
>Mafa-DRB*W306 do06a
-------------CACGTTTCTTGGAGCAGGCTAAACGTGAGTGTCATTTCTTCAATGGGACGGAGCGGGTGCGGTTCCTGGACAGATACTTCCATAACCAGGAGGAGTACGCGCGCTTCGACAGCGACGTGGGGGAGTTCCGGGCGGTGACGGAGCTGGGGCGGCGTAGCGCGGAGTACTTCAACAGCCAGAAGGACTTTCTGGAGCAGGCGCGGACCGCGGTGGACAACTACTGCAGACACAACTACGGGGTTGGCGAGAGCTTCACAGTGCAGCGGCGAG----------------------------------
>Mafa-DRB*W307 bla06
-----------------TTTCTTGGAGCAGGCTAAACGTGAGTGTCATTTCTTCAATGGGACGGAGCGGGTGCGGTTCCTGGACAGATACTTCCATAACCAGGAGGAGTACGTGCGCTTCGACAGCGACGTGGGGGAGTTCCGGGCGGTGACGGAGCTGGGGCGGCGTAGCGCGGAGTACTGGAACGGCCAGAAGGACTTTCTGGAGCAGGCGCGGACCGCGGTGGACAACTACTGCAGACACAACTACGGGGTTGGTGAGAG------------------------------------------------------
>Mafa-DRB*W308 g96
------------------TTCTTGGAGCAGGCTAAACGTGAGTGTCACTTCTTCAATGGGACGGAGCGGGTGCGGTTCCTGGACAGATACTTCTATAACCAGGAGGAGTACGTGCGCTTCGACAGCGACGTGGGGGAGTTCCGGGCGGTGACGGGGCTGGGGCGGCGTAGCGCGGAGTACTGGAACGGCCAGAAGGACTATCTGGAGCAGGCGCGGACCGCGGTGGACAACTACTGCAGACACAACTACGGGGTTGGTGAG--------------------------------------------------------
>Mafa-DRB*W3301 k00 bla06
-------------CACGTTTCTTGGAGCAGGCTAAGTCTGAGTGTCATTTCTTCAACGGGACGGAGCGGGTGCGGTTCCTGGATAGATACATCCATAACCAAGAGGAGAACCTGCGCTTCGACAGCGACGTAGGGGAGTTCCGGGCGGTGACGGAGCTGGGGCGGCCTGACGCCGAGTACTGGAACAGCCAGAAGGACTTCCTGGAGCAGAGGCGGGCCGCGGTGGACACCTACTGCAGACACAACTACGGGGCTGTGGAGAGCTTCACAGTGCAGCGGCGAG----------------------------------
>Mafa-DRB*W3302 bla06
-----------------TTTCTTGGAGCAGGCTAAGTCTGAGTGTCATTTCTTCAACGGGACGGAGCGGGTGCGGTTCCTGGATAGATACATCCATAACCAAGAGGAGAACCTGCGCTTCGACAGCGACGTAGGGGAGTTCCGGGCGGTGACGGAGCTGGGGCGGCCTGACGCCGAGTACTGGAACGGCCAGAAGGACTTCCTGGAGCAGAGGCGGGCCGCGGTGGACACCTACTGCAGACACAACTACGGGGCTGTGGAGAG------------------------------------------------------
>Mafa-DRB*W3303 g97
------------------TTCTTGGAGCAGGCTAAGTCTGAGTGTCATTTCTTCAACGGGACGGAGCGGGTGCGGTTCCTGGATAGATACATCCATAACCAAGAGGAGAACCTGCGCTTCGACAGCGACGTAGGGGAGTTCCGGGCGGTGACGGAGCTGGGGCGGCCTGTCGCCGAGTACTGGAACAGCCAGAAGGACTTCCTGGAGCAGAGGCGGGCCGCGGTGGACACCTACTGCAGACACAACTACGGGGCTGTGGAG--------------------------------------------------------
>Mafa-DRB*W3601 N leu04 bla06 do06a
------------------TTCTTCGAGTACTGTACGCATGAGTGTCATTTCTTCAACGGGACGGAGCGGGTGCGGTACCTAGTCAGATTTTTCTATAACCGAGAGGAGTATGTGCGCTTCGACAACGACGTGGGGGAGTTCCAGGCGGTGACGGAGCTGGGGCGGCCTGAAGCCGAGTACTGGAACGGCCAGAAGGACCTCCTCGAGAAGGTGCGGGCCGAGGTGGACATCT---GCAGACACAACTACGGTGTTGTGGAGAGCTTC--------------------------------------------------
>Mafa-DRB*W3603 bla06
------------------TTCTTCGAGTACTGTACGCATGAGTGTCATTTCTTCAACGGGACGGAGCGGGTGCGGTACCTAGTCAGATTTTTCTATAACCGAGAGGAGTATGTGCGCTTCGACAGCGACGTGGGGGAGTACCGGGCGGTGTCGGAGCTGGGGCGGCGTAGCGCCGAGTACTGGAACGGCCAGAAGGACTTCCTGGAAGACAGGCGGGCCGCGGTGGACACCTACTGCAGACACAACTACCGGATTGGTGAGAG------------------------------------------------------
>Mafa-DRB*W3701 b do06a
---------------------TTGGAGCAGGCTAAGTCTGAGTGTCATTTCTTCAACGGGACGGAGCGGGTGCGGTTCCTGGATAGATACATCCATAACCAAGAGGAGAACGTGCGCTTCGACAGCGACGTGGGGGAGTTCCGGGCGGTGACGGAGCTGGGGCGGCCTGACGCCGAGTACTGGAACGGCCAGAAGGACATCCTGGAGCGGAAGCGGGCCGAGGTGGACACCGTGTGCAGACACAACTACGGGGTTTTTGAGAGCTTC--------------------------------------------------
>Mafa-DRB*W4001 b do06a
---------------------TTGTGTCAGTTTAAGTATGAGTGTCATTTCTTCAACGGGACGGAGCGGGTGCGGTACCTGGAGAGACACCTCTATAACCAGGAGGAGCTCCTGCGCTTCGACAGCGACGTGGGGGAGTACCGGGCGGTGACGGAGCTGGGGCGGCCTGAAGCCCAGTCCTGGAACAGTCGGAAGGACATCCTGGAAGACGCGAGGACCGCGGTGGACACCTACTGCAGACACAACTACGGGGTTGGTGAGAGCTTC--------------------------------------------------
>Mafa-DRB*W4002 g97
------------------TTCTTGTGTCAGTTTAAGTATGAGTGTCATTTCTTCAACGGGACGGAGCGGGTGCGGTACCTGGAGAGACACCTCTATAACCAGGAGGAGCTCCTGCGCTTCGACAGCGACGTGGGGGAGTACCGGGCGGTGACGGAGCTGGGGCGGCCTGAAGCCCAGTCCTGGAACAGCCGGAAGGACTACCTGGAAGACGCGAGGACCGCGGTGGACACCTACTGCAGACACAACTACGGGGTTGGTGAG--------------------------------------------------------
>Mafa-DRB*W401 leu04 bla06
------------------TTCTTGTGGCAGTTTAAGCCTGAGTGTCATTTCTTCAACGGGACGGAGCGGGTGCGGTTGCTGGAGAGACACTTCTATAACCAGGAGGAGCTCCTGCGCTTCGACAGCGACGTGGGGGAGTTCCGGGCGGTGTCGGAGCTGGGGCGGCCTGAAGCCCAGTCCTGGAACAGCCAGAAGGACTTCCTGGAGCAAAGGCGGGCTGCGGTGGACACCTACTGCAGACACAACTACGGGGGTGTGGAGAGCTTC--------------------------------------------------
>Mafa-DRB*W402 leu04 bla06
------------------TTCTTGGAGCACGTTAAGTCTGAGTGTCATTTCTTCAATGGGACGGAGCGGGTGCGGTTCCTGGAGAGACACTTCTATAACCAGGAGGAGTTCCTGCGCTTCGACAGCGACGTGGGGGAGTACCGGGCGGTGACGGAGCTGGGGCGGCCTGAAGCCCAGTCCTGGAACAGCCAGAAGGACTTCCTGGAGCAGAAGCGGGGCCAGGTGGACAACTACTGCAGATACAACTACGGGATTGGTGAGAGCTTC--------------------------------------------------
>Mafa-DRB*W403 we06
-------------------------------------CTGAGTGTCATTTCTTCAACGGGACGGAGCGGGTGCGGTTCCTGGAGAGACACTTCTATAACCAGGAGGAGAACCTGCGCTTCGACAGCGACGTGGGGGAGTACCGGGCGGTGACGGAGCTGGGGCGGCCTGACGCCGAGAACTGGAACAGCCAGAAGGACATCCTGGAGGAGAAGCGGGCCCGGGTGGACAATTACTGCAGACACAACTACC-------------------------------------------------------------------
>Mafa-DRB*W404 do06a
-------------CACGTTTCTTGGAGTACCTTACCTCTGAGTGTCATTTCTTCAACGGGACGGAGCGGGTGCGGTTCCTGGAGAGATACTTCCATAACCAGGAGGAGTTGGTGCGCTTCGACAGCGACGTGGGGGAGTACCGGGCGGTGACGGAGCTGGGGCGACCTGAAGCCGAGTCCTGGAACAGCCAGAAGGACATCCTGGAGCAGAAGCGGGCCCAGGTGGACAACTACTGTAGACACAACTACCGGGTTGGTGAGAGCTTCACAGTGCAGCGGCGAG----------------------------------
>Mafa-DRB*W4901 bla06 do06a
------------------TTCTTGGAGCAGGTTAAACATGAGTGTCACTTCTTCAACGGGACGGAGCGGGTGCGGTACCTGATCAGATACATCCATAACCAAGAGGAGAACGCGCGCTTCGACAGCGACGTGGGGGAGTACCGGGCGGTGACGGAGCTGGGGCGGCCTGACGCCGAGTACTGGAACGGCCAGAAGGACCTCCTGGAGCGGAGGCGGGCCCAGGTGGACACCTACTGCAGATACAACTACGGGGTTGTGGAGAG------------------------------------------------------
>Mafa-DRB*W4902 bla06
-----------------TTTCTTGGAGCAGGTTAAACATGAGTGTCACTTCTTCAACGGGACGGAGCGGGTGCGGTACCTGATCAGATACATCCATAACCAAGAGGAGAACGCGCGCTTCGACAGCGACGTGGGGGAGTACCGGGCGGTGACGGAGCTGGGGCGGCCTGACGCCGAGTACTGGAACGGCCAGAAGGACCTCCTGGAGCGGAGGCGGGCCCAGGTGGACACCTACTGCAGACACAACTACGGGGTTGTGGAGAG------------------------------------------------------
>Mafa-DRB*W501 leu04 bla06
------------------TTCTTGGAGCAGGCTAAGTCTGAGTGTCACTTCTTCAACGGGACGGAGCGGGTGCGGTACCTGGACAGATACATCTATAACCAGGAGGAGTACGTGCGCTTCGACAGCGACGTGGGGGAGCACCGGGCGGTGACGGAGCTGGGGCGGCCTGACGCCGAGTACTGGAACAGCCAGAAGGACTTCCTGGAAGACCAGCGGGCCGCGGTGGACAACTACTGCAGACACAACTACGGGGTTGGTGAGAGCTTC--------------------------------------------------
>Mafa-DRB*W5301 bla06
------------------TTCTTGGAGCAGCATAAGTTTGAGTGTCATTTCTTCAACGGGACGGAGCGGGTGCGGTTGCTGGACAGATACATCCATAACCAGGAGGAGTTCGCGCGCTTCGACAGCGACGTGGGGGAGTTCCGGGCGGTGACGGAGCTGGGGCGGCCTGTCGCCGAGTCCTGGAACACTCGGGAGGACCTCCTGGAGCGGGAGCGGGCCCAGGTGGACACCGTGTGCAGACACAACTACAGGGGTGGTGAGAG------------------------------------------------------
>Mafa-DRB*W601 do06a
-------------CACGTTTCTTGAAGCAGGCTAAGGCTGAGTGTCACTTCTTCAACGGGACGGAGCGGGTGCGGTTCCTGGAGAGACACTTCTATAACCAGGAGGAGTACGTGCGCTTCGACAGCGACGTGGGGGAGTTCCGGGCGGTGACGGAGCTGGGGCGGCGTAGCGCCGAGTACTTCAACAGCCAGAAGGGCTACCTGGAGCAGAGGCGGGCCGCGGTGGACACCTACTGCAGACACAACTACGGGGTTGTGGAGAGCTTCACAGTGCAGCGGCGAG----------------------------------
>Mafa-DRB*W602 bla06
------------------TTCTTGAAGCAGGCTAAGGCTGAGTGTCACTTCTTCAACGGGACGGAGCGGGTGCGGTTCCTGGAGAGACACTTCTATAACCAGGAGGAGTACGTGCGCTTCGACAGCGACGTGGGGGAGTACCGGGCGGTGACGGAGCTGGGGCGGCGTAGCGCGGAGTACTTCAACAGCCAGAAGGGCTACCTGGAGCAGGCGCGGGCCGCGGTGGACACCTACTGCAGACACAACTACAGGGGTGTGGAGAG------------------------------------------------------
>Mafa-DRB*W60301 bla06
------------------TTCTTGAAGCAGACTAAGGCTGAGTGTCATTTCTTCAACGGGACGGAGCGGGTGCGGTTGCTGGAGAGACACTTCTATAACCAGGAGGAGTACGTGCGCTATGACAGCGACGTGGGGGAGTACCGGGCGGTGACGGAGCTGGGGCGGCGTAGCGCGGAGTACTGGAACAGCCAGAAGGACTTCCTGGAAGACAGGCGGGCCGCGGTGGACACCTACTGCAGACACAACTACCGGATTGGTGAGAG------------------------------------------------------
>Mafa-DRB*W60302 bla06
-----------------TTTCTTGAAGCAGACTAAGGCTGAGTGTCATTTCTTCAACGGGACGGAGCGGGTGCGGTTGCTGGAGAGACACTTCTATAACCAGGAGGAGTACGTGCGCTATGACAGCGACGTGGGGGAGTACCGGGCGGTGACGGAGCTGGGGCGGCGTAGCGCGGAGTACTGGAACAGCCAGAAGGACTTCCTGGAAGACAGGCGGGCCGCGGTGGACACCTACTGCAGACACAACTACAGGATTGGTGAGAG------------------------------------------------------
>Mafa-DRB*W604 ga97 bla06
------------------TTCTTGAAGCAGACTAAGGCTGAGTGTCATTTCTTCAACGGGACGGAGCGGGTGCGGTTGCTGGACAGACACTTCTATAACCAGGAGGAGTACGTGCGCTATGACAGCGACGTGGGGGAGTACCGGGCGGTGACGGAGCTGGGGCGGCGTAGCGCGGAGTACTGGAACAGCCAGAAGGACTTCCTGGAAGACAGGCGGGCCGCGGTGGACACCTACTGCAGACACAACTACCGGATTGGTGAGAG------------------------------------------------------
>Mafa-DRB*W701 leu04
---------------------TTGCAGCAGCAAAAGGCTGAGTGTCGTTTCTTCAACGGGACAGAGCGGGTGCGGTTGCTGGAGAGATACATCTATAACCAGGAGGAGTACGCGCGCTACGACAGCGACGTGGGGGAGTACCGGGCGGTGTCGGAGCTGGGGCGGCGTAGCGCCGAGTACTGGAACAGCCAGAAGGACCTCCTGGAGCAGAGGCGGACCCAGGTGGACACCTACTGCAGACACAACTACGGGGTTGGTGAGAGCTT---------------------------------------------------
>Mafa-DRB*W702 do06a
-------------CACGTTTCTTGCAGCAGCAAAAGGCTGAGTGTCGTTTCTTCAACGGGACAGAGCGGGTGCGGTTGCTGGAGAGATACATCTATAACCAGGAGGAGTACGCGCGCTACGACAGCGACGTGGGGGAGTACCGGGCGGTGTCGGAGCTGGGGCGGCCTGACGCCGAGTACTGGAACAGCCAGAAGGACCTCCTGGAGCAGAGGCGGACCCAGGTGGACACCTACTGCAGACACAACTACGGGGTTGGTGAGAGCTTCACAGTGCAGCGGCGAG----------------------------------
>Mafa-DRB*W703 ga96
------------------TTCTTGCAGCAGCAAAAGGCTGAGTGTCGTTTCTTCAATGGGACAGAGCGGGTGCGGTTGCTGGAGAGATACATCTATAACCAGGAGGAGTACGTGCGCTACGACAGCGACGTGGGGGAGTACCGGGCGGTGACGGAGCTGGGGCGGCCTGACGCCGAGTACTGGAACAGCCAGAAGGACCTCCTGGAGCAGAGGCGGACCCAGGTGGACACCTACTGCAGACACAACTACGGGGTTGGTGAG--------------------------------------------------------
>Mafa-DRB1*0301 leu04
---------------------TTGGAGTACTCTACATCTGAGTGTCACTTCTTCAATGGGACGGAGCGGGTGCGGTTCCTGGACAGATACTTCTATAACCAGGAGGAGAACCTGCGCTTCGACAGCGACGTGGGGGAGTTCCGGGCGGTGTCGGAGCTGGGGCGGCCTGACGCCGAGTACTGGAACAGTCAGAAGGACTTCCTGGAGCAGAGGCGGGCCGCGGTGGACAACTACTGCAGATACAACTACCGGGTTGGTGAGAGCTTC--------------------------------------------------
>Mafa-DRB1*0302 leu04 bla06
------------------TTCTTGGAGTACTCTACATCTGAGTGTCACTTCTTCAATGGGACGGAGCGGGTGCGGTACCTGGACAGATACTTCTATAACCAGGAGGAGTACGTGCGCTTCGACAGCGACGTGGGGGAGTACCGGGCGGTGTCGGAGCTGGGGCGGCCTGACGCCGAGTACTGGAACGGCCAGGAGGACATCCTGGAGCTGAAGCGGGGCCAGGTGGACAATTACTGCAGACACAACTACGGGGTTTTTGAGAGCTTC--------------------------------------------------
>Mafa-DRB1*0303 leu04
---------------------TTGGAGTACTCTACATCTGAGTGTCATTTCTTCAACGGGACGGAGCGGGTGCGGTACCTGGACAGATACTTCTATAACCAGGAGGAGTACGTGCGCTTCGACAGCGACGTGGGGGAGTACCGGGCGGTGTCGGAGCTGGGGCGGCCTGACGCCGAGAACTGGAACAGCCAGAAGGACATCCTGGAGCAGAAGCGGGCCCGGGTGGACAATTACTGCAGACACAACTACCGGGTTGGTGAGAGCTTC--------------------------------------------------
>Mafa-DRB1*0304 leu04
---------------------TTGGAGTACTCTACATCTGAGTGTCACTTCTTCAACGGGACGGAGCGGGTGCGGTTCCTGGACAGATACTTCTATAACCAGGAGGAGTACGTGCGCTTCGACAGCGACGTCGGGGAGTACCGGGCGGTGACGGAGCTGGGGCGGCCTGACGCCGAGTACTGGAACGGCCAGAAGGACATCCTGGAAGACGCGCGGGCCGCGGTGGACACCTACTGCAGACACAACTACGGGGTTTTTGAGAGCTTC--------------------------------------------------
>Mafa-DRB1*0305 leu04
---------------------TTGGAGTACTCTACATCTGAGTGTCACTTCTTCAACGGGACGGAGCGGGTGCGGTTCCTGGACAGATACTTCTATAACCAGGAGGAGTACGTGCGCTTCGACAGCGACGTCGGGGAGTACCGGGCGGTGACGGAGCTGGGGCGGCCTGACGCCGAGTACTGGAACGGCCAGAAGGACATCCTGGAAGACGCGCGGGCCGCGGTGGACACCTACTGCAGACACAACTACGGGGTTGGCGAGAGCTTC--------------------------------------------------
>Mafa-DRB1*0306 leu04
---------------------TTGGAGTACTCTACATCTGAGTGTCACTTCTTCAACGGGACGGAGCGGGTGCGGTACCTGGACAGATACTTCTATAACCAGGAGGAGGACGTGCGCTTCGACAGCGACGTGGGGGAGTACCGGGCGGTGTCGGAGCTGGGGCGGCCTGTCGCCGAGTACTGGAACAGCCAGAAGGACATCCTGGAAGACCAGCGGGCCTCGGTGGACACCTTCTGCAGACACAACTACCGGGTTGCGGAGAGCTTC--------------------------------------------------
>Mafa-DRB1*0307 bla06
------------------TTCTTGGAGTACTCTACATCTGAGTGTCACTTCTTCAACGGGACGGAGCGGGTGCGGTTCCTGGACAGATACTTCTATAACCAGGAGGAGTACGTGCGCTTCGACAGCGACGTGGGGGAGTACCGGGCGGTGTCGGAGCTGGGGCGGCGTAGCGCCGAGTACTGGAACGGCCAGAAGGACATCCTGGAAGACGCGCGGGCCGCGGTGGACACCTACTGCAGACACAACTACCGGATTGGTGAGAG------------------------------------------------------
>Mafa-DRB1*0308 ga97
------------------TTCTTGGAGTACTCTACATCTGAGTGTCACTTCTTCAACGGGACGGAGCGGGTGCGGTACCTGGACAGATACTTCTATAACCAGGAGGAGGACGTGCGCTTCGACAGCGACGTGGGGGAGTACCGGGCGGTGTCGGAGCTGGGGCGGCCTGTCGCCGAGTACTGGAACAGCCAGAAGGACTACCTGGAGCAGAGGCGGGCCGCGGTGGACAACTACTGCAGATACAACTACCAGGTTGGTGAG--------------------------------------------------------
>Mafa-DRB1*0309 ga96
------------------TTCTTGGAGTACTCTACATCTGAGTGTCACTTCTTCAATGGGACGGAGCGGGTGCGGTACCTGGACAGATACTTCTATAACCAAGAGGAGAACGTGCGCTTCGACAGCGACGTGGGGGAGTACCGGGCGGTGACGGAGCTGGGGCGGCCTGACGCCGAGTACTGGAACAGCCAGAAGGACATCCTGGAGCAGAAGCGGGCCCGGGTGGACAACTACTGCAGACACAACTACGGGGTTTTTGAG--------------------------------------------------------
>Mafa-DRB1*0313 do06a
-------------CACGTTTCTTGGAGTACTCTACATCTGAGTGTCACTTCTTCAACGGGACGGAGCGGGTGCGGTTCCTGGACAGATACTTCTATAACCAGGAGGAGTACGTGCGCTTCGACAGCGACGTGGGGGAGTACCGGGCGGTGACGGAGCTGGGGCGGCGTAGCGCCGAGTACTGGAACGGCCAGAAGGACCTCCTGGAAGACAGGCGGGCCGCGGTGGACAACTACTGCAGACACAACTACCGGATTGGTGAGAGCTTCACAGTGCAGCGGCGAG----------------------------------
>Mafa-DRB1*0314 do06a
-------------CACGTTTCTTGGAGTACTCTACATCTGAGTGTCACTTCTTCAACGGGACGGAGCGGGTGCGGTTCCTGGACAGATACTTCTATAACCAGGAGGAGTACGTGCGCTTCGACAGCGACGTCGGGGAGTACCGGGCGGTGACGGAGCTGGGGCGGCGTAGCGCCGAGTACTGGAACGGCCAGAAGGACATCCTGGAAGACGCGCGGGCCGCGGTGGACACCTACTGCAGACACAACTACGGGGTTTTTGAGAGCTTCACAGTGCAGCGGCGAG----------------------------------
>Mafa-DRB1*0315 do06a
-------------CACGTTTCTTGGAGTACTCTACATCTGAGTGTCACTTCTTCAATGGGACGGAGCGGGTGCGGTTCCTGGACAGATACTTCTATAACCAGGAGGAGTACGTGCGCTTCGACAGCGACGTGGGGGAGTTCCGGGCGGTGTCGGAGCTGGGGCGGCCTGACGCCGAGTACTGGAACAGTCAGAAGGACTTCCTGGAGCAGAGGCGGGCCGCGGTGGACAACTACTGCAGATACAACTACCGGGTTGGTGAGAGCTTCACAGTGCAGCGGCGAG----------------------------------
>Mafa-DRB1*0316 do06a
-------------CACGTTTCTTGGAGTACTCTACATCTGAGTGTCACTTCTTCAACGGGACGGAGCGGGTGCGGTACCTGGACAGATACTTCTATAACCAGGAAGAGTACGTGCGCTTCGACAGCGACGTGGGGGAGCACCGGGCGGTGTCGGAGCTGGGGCGGCCTGACGCCGAGTACTGGAACAGCCAGAAGGACATCCTGGAAGACCAGCGGGCCTCGGTGGACACCTTCTGCAGACACAACTACCGGGTTGCGGAGAGCTTCACAGTGCAGCGGCGAG----------------------------------
>Mafa-DRB1*0317 do06a
-------------CACGTTTCTTGGAGTACTCTACATCTGAGTGTCACTTCTTCAACGGGACGGAGCGGGTGCGGTACCTGGACAGATACTTCTATAACCAGGAGGAGAACGTGCGCTTCGACAGCGACGTGGGGGAGTACCGGGCGGTGTCGGAGCTGGGGCGGCCTGACGCCGAGTACTGGAACAGCCAGAAGGACATCCTGGAAGACCAGCGGGCCTCGGTGGACACCTTCTGCAGACACAACTACCGGGTTGCGGAGAGCTTCACAGTGCAGCGGCGAG----------------------------------
>Mafa-DRB1*0318 bla06
------------------TTCTTGGAGTACTCTACATCTGAGTGTCACTTCTTCAACGGGACGGAGCGGGTGCGGTTCCTGGACAGATACTTCTATAACCAGGAGGAGTACGTGCGCTTCGACAGCGACGTGGGGGAGTACCGGGCGGTGTCGGAGCTGGGGCGGCGTAGCGCCGAGTACTGGAACGGCCAGAAGGACTTCCTGGAAGACAGGCGGGCCGCGGTGGACACCTACTGCAGACACAACTACCGGATTGGTGAGAG------------------------------------------------------
>Mafa-DRB1*0319 bla06
------------------TTCTTGGAGTACTCTACATCTGAGTGTCACTTCTTCAATGGGACGGAGCGGGTGCGGTTCCTGGACAGATACTTCTATAACCAGGAGGAGTACGTGCGCTTCGACAGCGACGTGGGGGAGTACCGGGCGGTGTCGGAGCTGGGGCGGCCTGACGCCGAGAACTGGAACAGTCGGAAGGACATCCTGGAGCAGAGGCGGGCCGCGGTGGACAACTACTGCAGATACAACTACCGGGTTGGTGAGAG------------------------------------------------------
>Mafa-DRB1*0320 bla06
------------------TTCTTGGAGTACTCTACATCTGAGTGTCACTTCTTCAATGGGACGGAGCGGGTGCGGTTCCTGGACAGATACTTCTATAACCAGGAGGAGTACGTGCGCTTCGACAGCGACGTGGGGGAGTACCGGGCGGTGTCGGAGCTGGGGCGGCCTGACGCCGAGAACTGGAACAGTCGGAAGGACATCCTGGAGCAGAGGCGGGCCGCGGTGGACAACTACTGCAGACACAACTACGGGGTTTTTGAGAG------------------------------------------------------
>Mafa-DRB1*0321 bla06
------------------TTCTTGGAGTACTCTACATCTGAGTGTCACTTCTTCAACGGGACGGAGCGGGTGCGGTTCCTGGACAGATACTTCTATAACCAGGAGGAGTACGTGCGCTTCGACAGCGACGTCGGGGAGTACCGGGCGGTGACGGAGCTGGGGCGGCCTGACGCCGAGTACTGGAACGGCCAGGAGGACATCCTGGAAGACGCGCGGGCCGCGGTGGACACCTACTGCAGACACAACTACGGGGTTTTTGAGAG------------------------------------------------------
>Mafa-DRB1*0322 bla06
------------------TTCTTGGAGTACTCTACATCTGAGTGTCACTTCTTCAACGGGACGGAGCGGGTGCGGTTCCTGCAGAGATACATCTATAACCAGGAGGAGTTGGTGCGCTTCGACAGCGACGTGGGGGAGTTCCGGGCGGTGACGGAGCTGGGGCGGCCTGTCGCCGAGTCCTGGAACAGTCGGAAGGACTTCCTGGAGCGGGAGCGGGCCCAGGTGGACACCT---GCAGACACAACTACGGGGGTGTGGAGAG------------------------------------------------------
>Mafa-DRB1*0401 leu04 ga96 bla06 do06a
------------------TTCTTGGAGCAGGTTAAACATGAGTGTCGTTTCTTCAACAGGACGGAGCGGGTGCGGTACCTGGAGAGACACTTCTATAACCAGGAGGAGTTCCTGCACTTCGACAGTGACCTGGGGGAGTTCCGGGCGGTGACGGAGCTGGGGCGGCCTGACGCCCAGTACTTGAACAGTCAGAAGGACCTCCTGGAAGACAGGCGGGCCCGGGTGGACACCTACTGCAGACACAACTACGGGGTTGCGGAGAGCTTC--------------------------------------------------
>Mafa-DRB1*0402 leu04 ga96 bla06
------------------TTCTTGGAGCAGGTTAAACATGAGTGTCACTTCTTCAATGGGACGGAGCGGGTGCGGTTCCTGGACAGATACTTCTATAACCAGGAGGAGTACGTGCGCTTCGACAGCGACGTGGGGGAGTTCCGGGCGGTGACGGAGCTGGGGCGGCGTAGCGCCGAGTACTGGAACAGCCAGAAGGACTTCCTGGAAGACAGGCGGGCCGTGGTGGACACCGTGTGCAAACACAACTACGGGGTTGGTGAGAGCTTC--------------------------------------------------
>Mafa-DRB1*0403 do06a
---------------------TTGGAGGAGGTTAAATATAAATGTCATTTCTTCAACGGGACGGAGCGGGTGCGGTTCCTGGAGAGACTCTTCTATAACCAGGAGGAGTTCGTGCGCTTCGACAGCGACGTGGGGGAGTTCCGGGCGGTGACGGAGCTGGGGCGGCCTGTCGCCGAGAACTGGAACAGTCGGAAGGACCTCCTGGAAGACAGGCGGGCCCAGGTGGACACCGTGTGCAGACACAACTACCGGGTTTTTGAGAGCTTC--------------------------------------------------
>Mafa-DRB1*0404 bla06
-----------------TTTCTTGGAGCAGGTTAAACATGAGTGTCGTTTCTTCAACGGGACGGAGCGGGTGCGGTACCTGGAGAGACTCTTCTATAACCAGGAGGAGTTCCTGCACTTCGACAGTGACCTGGGGGAGTTCCGGGCGGTGACGGAGCTGGGGCGGCCTGACGCCCAGTACTTGAACAGTCGGAAGGACCTCCTGGAAGACAGGCGGGCCGCGGTGGACACCTACTGCAGACACAACTACGGGGCTGTGGAGAG------------------------------------------------------
>Mafa-DRB1*0701 do06a
-------------CACGTTTCTTGTGGCAGGCTAGGGCTAAGTGCCACTTCTTCAACGGGACGGAGCGGGTGCGGTACCTGCAGAGACACTTCTATAACCAGGAGGAGTTCGTGCTCTTCGACAGCGACGTGGGGGAGTTCCGGGCGGTGACGGAGCTGGGGCGGCCTGCAGCCGAGTACTGGAACGGCCAGAAGGACTTCCTGGAGCAGAGGCGGGCCTCGGTGGACACTTACTGCAGACACAACTACAGGGGTGTGGAGAGCTTCACAGTGCAGCGGCGAG----------------------------------
>Mafa-DRB1*1001 leu04
---------------------TTGGAATACGTTAAGTTTGAGTGTCATTTCTTCAACGGGACGGAGCGGGTGCGGTTCCTGATCAGAGTCTTCTATAACCGAGAGGAGTACGCGCGCTTCGACAGCGACGTGGGGGAGTTCCGGGCGGTGACGGAGCTGGGGCGGCGTAGCGCCGAGTCCTGGAACAGCCAGAAGGACTTCCTGGAGCAGAATCGGGCCGCGGTGGACACCTACTGCAGACACAACTACCGGGTTGGTGAGAGCTTC--------------------------------------------------
>Mafa-DRB1*1002 leu04 bla06 do06a
------------------TTCTTGGAGCAGGTTAAGTTTGAGTGTCGTTTCTTCAATGGGACGGAGCGGGTGCGGTTCCTGGAGAGACGCGTCCATAACCAAGAGGAGTACGCGCGCTTCGACAGCGACGTCGGGGAGTACCGGGCGGTGACAGAGCTGGGGCGGCCTGACGCCGAGTACTGGAACGGCCAGAAGGACCTCCTGGAAGACAGGCGGGCCTCGGTGGACACCTACTGCAGACACAACTACCGGGTTGGTGAGAGCTTC--------------------------------------------------
>Mafa-DRB1*1003 g96
------------------TTCTTGGAGTACGTTAAGTTTGAGTGTCATTTCTTCAACGGGACGGAGCGGGTGCGGTACCTGATCAGAGTCTTCTATAACCAGGAGGAGTATGTGCGCTTCGACAGCGACGTGGGGGAGTTCCGGGCGGTGTCGGAGCTGGGGCGGCCTGACGCCGAGTACTTCAACAGCCAGAAGGACTTCCTGGAGCAGAAGCGGGCCGCGGTGGACACCTACTGCAGACACAACTACGGGGTTGGTGAG--------------------------------------------------------
>Mafa-DRB1*1004 g96
------------------TTCTTGGAATACGTTAAGTTTGAGTGTCATTTCTTCAACGGGACGGAGCGGGTGCGGTTCCTGATCAGAGTCTTCCATAACCAGGAGGAGTACGCGCGCTTCGACAGCGACGTGGGGGAGTTCCGGGCGGTGACGGAGCTGGGGCGGCCTGACGCCGAGTACTGGAACAGCCAGAAGGACATCCTGGAGCAGAAGCGGGCCCGGGTGGACAACTACTGCAGACACAACTACGGGGTTTTTGAG--------------------------------------------------------
>Mafa-DRB1*1005 bla06
------------------TTCTTGGAGCAGGTTAAGTTTGAGTGTCATTTCTTCAATGGGACGGAGCGGGTGCGGTTCCTGGAGAGACGCGTCCATAACCAAGAGGAGTACGCGCGCTTCGACAGCGACGTGGGGGAGTACCGGGCGGTGACAGAGCTGGGGCGGCCTGACGCCGAGTACTGGAACGGCCAGAAGGACCTCCTGGAGCAGAGGCGGGCCGCGGTGGACAACTACTGCAGACACAACTACGGGGTTGTGGAGAG------------------------------------------------------
>Mafa-DRB1*1006 bla06
------------------TTCTTGGAATACGTTAAGTTTGAGTGTCATTTCTTCAACGGGACGGAGCGGGTGCGGTTCCTGATCAGAGTCTTCCATAACCGAGAGGAGTACGCGCGCTTCGACAGCGACGTGGGGGAGTTCCGGGCGGTGACGGAGCTGGGGCGGCCTGCAGCCGAGTACTTGAACAGTCAGAAGGACTTCCTGGAGGAGAAGCGGGCCGCGGTGGACACCTACTGCAGACACAACTACCGGGTTGTTGAGAG------------------------------------------------------
>Mafa-DRB1*1007 bla06
------------------TTCTTGGAGTACGTTAAGTTTGAGTGTCATTTCTTCAACGGGACGGAGCGGGTGCGGTACCTGATCAGAGTCTTCTATAACCGAGAGGAGTATGTGCGCTTCGACAGCGACGTGGGGGAGTTCCGGGCGGTGTCGGAGCTGGGGCGGCCTGACGCCGAGTACTTCAACAGCCAGAAGGACTTCCTGGAGCAGAAGCGGGCCGCGGTGGACACCTACTGCAGACACAACTACGGGGTTGGTGAGAG------------------------------------------------------
>Mafa-DRB1*1008 ga96
------------------TTCTTGGAATACGTTAAGTTTGAGTGTCATTTCTTCAACGGGACGGAGCGGGTGCGGTTCCTGATCAGAGTCTTCCATAACCAGGAGGAGTACGCGCGCTTCGACAGCGACGTGGGGGAGTTCCGGGCGGTGACGGAGCTGGGGCGGCCTGTCGCCGAGTACTTGAACAGTCAGAAGGACTTCCTGGAGGAGAAGCGGGCCGCGGTGGACACCTACTGCAGACACAACTACCGGGTTGGTGAG--------------------------------------------------------
>Mafa-DRB3*0401 do06a
-------------CACGTTTCTTGGAGCAGGCTAAGTCTGAGTGTCACTTCTTCAACGGGACGGAGCGGGTGCGGTACCTGCAGAGATACTTCTATAACCAGGAGGAGTTCGTGCGCTTCGACAGCGACGTGGGGGAGTTCCGGGCGGTGACGGAGCTGGGGCGGCCTGTCGCCGAGTCCTGGAACAGCCAGAAGGACTTCCTGGAGCAGAAGCGGGGCCGGGTGGACAACTACTGCAGACACAACTACAGGGGTGTGGAGAGCTTCACAGTGCAGCGGCGAG----------------------------------
>Mafa-DRB3*0402 ga97 bla06
------------------TTCTTGGAGCAGGGTAAGTCTGAGTGTCATTTCTTCAACGGGACGGAGCGGGTGCGGTACCTGCAGAGACACTTCTATAACCAGGAGGAGTTCGTGCGCTTCGACAGCGACGTGGGGGAGTTCCGGGCGGTGTCGGAGCTGGGGCGGCCTGTCGCCGAGTCCTGGAACAGCCAGAAGGACTACCTGGAGCAGAGGCGGGCCGCGGTGGACAACTACTGCAGATACAACTACCAGGTTGGTGAGAG------------------------------------------------------
>Mafa-DRB4*0101 leu04 bla06 do06a
------------------TTCTTGTGGCAGGGTAAGGCTGAGTGTCACTTCTTCAACGGGACGGAGCGGGTGCGGTACCTGATCAGATACATCTATAACCAGGAGGAGAACGCGCGCTTCGACAGCGACGTGGGGGAGTACCGGGCGGTGACGGAGCTGGGGCGGCCTGACGCCGAGTACTGGAACAGCCAGAAGGACCTCCTGGAGCGGAGGCGGGCCGAGGTGGACACCTACTGCAGATACAACTACGGGGTTGGTGAGAGCTTC--------------------------------------------------
>Mafa-DRB4*0102 leu04 bla06 do06a
------------------TTCTTGTGGCAGGGTAAGGCTGAGTGTCACTTCTTCAACGGGACGGAGCGGGTGCGGTACCTGATCAGATACATCTATAACCAGGAGGAGTACGTGCGCTTCGACAGCGACGTGGGGGAGTACCGGGCGGTGACGGAGCTGGGGCGGCCTGACGCCGAGTACTTGAACAGCCAGAAGGACCTCCTGGAGCGGAGGCGGGCCCAGGTGGACACCTACTGCAGATACAACTACGGGGTTGGTGAGAGCTTC--------------------------------------------------
>Mafa-DRB4*0103 do06a
-------------CACGTTTCTTGTGGCAGGGTAAGGCTGAGTGTCACTTCTTCAACGGGACGGAGCGGGTGCGGTACCTGATCAGATACATCTATAACCAAGAGGAGAACGCGCGCTTCGACAGCGACGTGGGGGAGTACCGGGCGGTGTCGGAGCTGGGGCGGCCTGACGCCGAGTACTGGAACAGCCAGAAGGACCTCCTGGAGCGGAGGCGGGCCCAGGTGGACACCTACTGCAGATACAACTACGGGGTTGTGGAGAGCTTCACAGTGCAGCGGCGAG----------------------------------
>Mafa-DRB5*0301 leu04 bla06 do06a
------------------TTCTTGAAGCAGGATAAGTTTGAGTGTCATTTCTTCAACGGGACCGAGCGGGTGCGGTTCCTGCACAGAGACATCTACAACCAAGAGGAGGACTTGCGCTTCGACAGCGACGTGGGGGAGTACCGGGCGGTGACGGAGCTGGGGCGGCCTGACGCCGAGTACTGGAACGGCCAGAAGGACATCCTGGAGCGGAGGCGGGCCGAGGTGGACACAGTGTGCAGACACAACTACGGGGTTTTTGAGAGCTTC--------------------------------------------------
>Mafa-DRB5*030102 do06a
-------------CACGTTTCTTGAAGCAGGATAAGTTTGAGTGTCATTTCTTCAACGGGACCGAGCGGGTGCGGTTCCTGCACAGAGACATCTACAACCAAGAGGAGGACTTGCGCTTCGACAGCGACGTGGGGGAGTACCGGGCGGTGACGGAGCTGGGGCGGCCTGACGCCGAGTACTGGAACGGCCAGAAGGACATCCTGGAGCGGAGGCGGGCCGAGGTGGACACCGTGTGCAGACACAACTACGGGGTTTTTGAGAGCTTCACAGTGCAGCGGCGAG----------------------------------
>Mafa-DRB5*0302 leu04 bla06
-----------------TTTCTTGAAGCAGGATAAGTCTGAGTGTCACTTCTTCAACGGGACGGAGCGGGTGCGGTACCTGCACAGAGACATCTACAACCAAGAGGAGGACTTGCGCTTCGACAGCGACGTGGGGGAGTACCGGGCGGTGACGGAGCTGGGGCGCCCTGACGCCGAGTACTGGAACAGCCAGAAGGACCTCCTGGAGCGGAGGCGGGCCGCGGTGGACACCTTCTGCAGACACAACTACCGGGTTGGTGAGAGCTTC--------------------------------------------------
>Mafa-DRB5*0303 do06a
-------------CACGTTTCTTGAAGCAGGATAAGTTTGAGTGTCATTTCTTCAACGGGACGGAGCGGGTGCGGTTGCTGCACAGATACATCTATAACCAAGAGGAGGACGCGCGCTTCGACAGCGACGTGGGGGAGTACCGGGCGGTGACGGAGCTGGGGCGGCCTGACGCCGAGTACTGGAACGGCCAGAAGGACCTCCTGGAGCGGAGGCGGGCCGAGGTGGACACCGTGTGCAGACACAACTACGGGGTTTTTGAGAGCTTCACAGTGCAGCGGCGAG----------------------------------
>Mafa-DRB5*0304 do06a
-------------CACGTTTCTTGAAGCAGGATAAGTATGAGTGTCATTTCTTCAACGGGACGGAGCGGGTGCGGTTGCTGCACAGATACATCTATAACCAAGAGGAGGACGCGCGCTTCGACAGCGACGTGGGGGAGTACCGGGCGGTGACGGAGCTGGGGCGGCCTGACGCCGAGTACTTCAACAGCCAGAAGGACATCCTGGAGCGGAGGCGGGCCGAGGTGGACACCGTGTGCAGACACAACTACAGGGGTGTGGAGAGCTTCACAGTGCAGCGGCGAG----------------------------------
>Mafa-DRB5*0305 do06a
-------------CACGTTTCTTGAAGCAGGATATGCATGAGTGTCATTTCTTCAACGGGACCGAGCGGGTGCGGTACCTGCACAGAGACATCTACAACCAAGAGGAGGACTTGCGCTTCGACAGCGACGTGGGGGAGTACCGGGCGGTGACGGAGCTGGGGCGGCCTGACGCCGAGTACTGGAACAGCCAGAAGGACATCCTGGAGCGGAGGCGGGCCGCGGTGGACACCTTCTGCAGACACAACTACCGGGTTGGTGAGAGCTTCACAGTGCAGCGGCGAG----------------------------------
>Mafa-DRB5*0306 do06a
-------------CACGTTTCTTGAAGCAGGATAAGTATGAGTGTCATTTCTTCAACGGGACGGAGCGGGTGCGGTTGCTGCACAGATACATCTATAACCAAGAGGAGGACGCGCGCTTCGACAGCGACGTGGGGGAGTACCGGGCGGTGACGGAGCTGGGGCGGCCTGACGCCGAGTACTGGAACGGCCAGAAGGACATCCTGGAGCGGAGGCGGGCCGAGGTGGACACAGTGTGCAGACACAACTACCGGGTTGGTGAGAGCTTCACAGTGCAGCGGCGAG----------------------------------
>Mafa-DRB5*0307 bla06
------------------TTCTTGAAGCAGGATAAGTTTGAGTGTCATTTCTTCAACGGGACCGAGCGGGTGCGGTTCCTGCACAGAGACATCTACAACCAAGAGGAGGACTTGCGCTTCGACAGCGACGTGGGGGAGTACCGGGCGGTGACGGAGCTGGGGCGGCCTGACGCCGAGTACTGGAACGGCCAGAAGGACATCCTGGAGCGGAGGCGGGCCGAGGTGGACACATTGTGCAGACACAACTACGGGGTTTTTGAGAG------------------------------------------------------
>Mafa-DRB5*0308 ga96
------------------TTCTTGAAGCAGGATAAGTTTGAGTGTCATTTCTTCAACGGGACCGAGCGGGTGCGGTTCCTGCACAGAGACATCTACAACCAAGAGGAGGACTTGCGCTTCGACAGCGACGTGGGGGAGTACCGCGCGGTGACGGAGCTGGGGCGGCCTGACGCCGAGTACTGGAACGGCCAGAAGGACATCCTGGAGCGGAGGCGGGCCGAGGTGGACACAGTGTGCAGACACAACTACGGGGTTTTTGAG--------------------------------------------------------
>Mafa-DRB6*0101 N leu04 bla06
------------------TTCTTGGAGCAGGGTAAGTCTGAGTGTCAAATCTTCAACGGGAGGGAGCGGGTGCGGTACCTGAACAGATACATCCATAAACGGGAGGAGAACCTGCGCTTCGACAGCGACGTGGGGGAGTTCCAGGCGGTGACGGAACTGGGGCGGCCTGTCGCGGAGAACTGGAACAGCCAGAAGGGCATCCTGGAGGAGAAGCGGGACAAGGTGGACACCTACTGCAGATACAATTAACGGGTTTTTGAGAGCTTC--------------------------------------------------
>Mafa-DRB6*0102 do06a
-------------CACGTTTCTTGGAGCAGGTTAAGTGTAAGTGTCGTATCTTCAATGGGACTGAGCGGGTGCAGTACCTGAACAGAAACATCCATAAACGGGAGGAGAACCTGCGCTTCCACAGCAACCTGGGGGAGTTCCAGGCGGTGACGGAACTGGGGCGGCCTGTCGCGGAGAACTGGAACAGCCAGAAGGGCATCCTGGAGGAGAAGCCGGACAAGGTGGACACCTACTGCAGATACAATTACGGGGTTTTTGAGAGCTTCACAGTGCAGCGGCGAG----------------------------------
>Mafa-DRB6*0103 N bla06
------------------TTCTTGGAGCAGGCTAAGTGTGACTGTCATATCTTTAATGGGACTGAGCGGGTGCGGTACCTGAACAGATACATCCATAAAAGGGAGGAGAACCTGCGCTACAACAGCGACCTGGGGGAGTTCCAGGCGGTGACGGAACTGGGGTGGCCTGTCACAGAG--------------------------------------------------------------TTACAATTATGGGGTTTTTGAG--------------------------------------------------------
>Mafa-DRB6*0104 N bla06
------------------TTCTTGGAGCAGGCTAAGTGTGAGTGTCATATCTTCAATGGGTCTGAGCAGGTGCAGTACCTGAACAGAAACATCCATAAACGGGGGGAGAACCTGGGCTTCCACAGCGACGTGGGGGAGTTCCAGGCGGTGACGCAACTGGGGCGGCCTGTCACAGAG---------------------------------------------------------------TACAATTACCGGGTTTTTGAG--------------------------------------------------------
>Mafa-DRB6*0105 N bla06
------------------TTCTTGAAGCAGGCTAAGTGTGAGTGTCATATCTTCAATGGGACTGAGCCGGTGCAGTACCTGAACAGATACATCCATAAACGGGAAGAGAACCTGCGCTTCCACAGCGACGTGGGGGAGTTCCAGGCGGTGACAGAACTGGAGTGGCCTGTCGCGGAGAACTGGAACAGCCGGATGGGCATCCTAGAG---AAGCGGGACAAGGTGGACTCCTACTGCAGATACAATTACGGGGTTTTTGAGAG------------------------------------------------------
>Mafa-DRB6*0106 N g96
------------------TTCTTGGAGCAGGCTAAATATGAGTGTCATATCTTCAATGGGACTGAGCGGGTGCAGTACCTAAACAGAAACATCCATAAAGGGGAGAAGAACCTGCGCTTCCAGAGCGACGTCGGGGAGTTCCAGGCGGTGATGGAACTGGGGTGGCCTGTCACAGAG--------------------------------------------------------------TTACAATTACGGGGTTTTTGAGAG------------------------------------------------------
>Mafa-DRB6*0107 N g97
------------------TTCTTGGAGCAGGCTAAATATGAGTGTCATATCTTCAATGGGACTGAGCGGGTGCAGTACCTAAACAGAAACATCCATAAAGGGGAGAAGAACCTGCGCTTCCAGAGCGACCTCGGGGAGTTCCAGGCGGTGACTGAACCGGAGCCGCCTGTCGCGGAGAACTGGAACAGCCAGAAGGGCATCCTGGAGGAGAAGCAGGACAAGGTGGACACCTACTGCAGAAACAATTACGGGGTTTTTGAG--------------------------------------------------------
>Mafa-DRB6*0108 N g96
------------------TTCTTGGAGCAGGGTAAGTCTGAGTGTCAAATCTTCAACGGGAGGGAGCGGGTGCGGTACCTGAACAGATACATCCATAAACGGGAGGAGAACCTGCCCTTCGACAGCGACGTGGGGGAGTTCCAGGCGGTGACGGAACTGGGGCGGCCTGTCGCGGAGAACTGGAACAGCCAGAAGGGCATCCTGGAGGAGAAGCGGGACAAGGTGGACACCTACTGCAGATACAATTAACGGGTTTTTGAGAG------------------------------------------------------
>Mafa-DRB6*0109 N g97
------------------TTCTTGGAGCAGGCTAAGTCTGAGTGTCGTATCTTCAACGGGACGGAGCGGGTGCAGTACCCGAACAGATACATCCATAACCGGGAGAAGAACCTGCGCTTCCACAGCGACCTAGGGGAGTTCCAGGCGGTGATGGAACTGGGGTGGCCTGTCACAGAG--------------------------------------------------------------TTACAACTACGGGGTTTTGGAG--------------------------------------------------------
>Mafa-DRB6*0110 N g97
------------------TTCTTGGAGCAGGCTAAGTCTGACTGTCATATCTTTAACGGGACTGAGCGGGTGCGGTACCTGAACAGATACATCCATAAAAGGGAGAAGAACCTGCGCTACAACAGCGACCTAGGGGAGTTCCAGGCGGTGACGGAACTGGGGTGGCCTGTCACAGAG--------------------------------------------------------------TTACAATTACGGGGTTTTGGAG--------------------------------------------------------
>Male-DRB1 0301 gy91
---------------CGTTTCTTGGAGTACTCTACATCTGAGTGTCACTTCTTCAACGGGATGGAGCGGGTGCGGTTCCTGGACAGATACTTCTATAACCAGGAGGAGTACGTGCGCTTCGACAGCGACGTGGGGGAGTTCCGGGCGGTGTCGGAGCTGGGGCGGCGTAGCGCGGAGTACTGGAACAGCCGGAAGGACATCCTGGAAGACGAGCGGGCCGCGGTGGACACCTAC-----------------------------------------------------------------------------------
>Male-DRB1 0401 gy91
---------------CGTTTCTTGGAGCAGGTTAAACATGAGTGTCACTTCTTCAATGGGACGGAGCGGGTGCGGTTCCTGGAGAGATACTTCTATAACCAGGAGGAGTACGTGCGCTTCGACAGCGACGTGGGGGAGCACCGGGCGGTGACGGAGCTGGGGCGGCCTAGCGCCGAGTACTGGAACAGCCAAAAGGACATCCTGGAAGACCAGCGGGCCGCGGTGGACACCTAC-----------------------------------------------------------------------------------
>Male-DRB6 0401 gy91
---------------CGTTTCTTGGAACAGGCTAAGTGTGAGTGTCATATCTTCAATGGGACTAAGCGGGTGCGGTACCTGAACAGATACATCCATAAACGGGAGGAGAACCTGCGCTTCCACAGCGACCTGGGGGAGTTCCAAGCGGTGACGGAACTGGGGCGGCCTGTCCCGGAGAACTGGAACAGCCAGAAGGGCATCCTGGAGGAGAAGCGGGACAAGGTTGACACCTAC-----------------------------------------------------------------------------------
>Mamu-DRB*W101 dgr04 sl92
-------------CACGTTTCTTAGAGTACTGTAAGTTTGAGTGTCATTTCTTCAATGGGACGGAGCTGATGCTGTACCTGATCAGATACTTCCATAACCAAGAGGAGTACGTGCGCTACGACAGCGACGTGGGGGAGTACCGGGCGGTGACGGAGCTGGGGCGGCCTGTCGCCGAGAACTGGAACAGCCAGAAGGACCTCCTGGAGCAGAGGCGGGCCGAGGTGGACACCTACTGCAGACACAACTACGGGGTTGGTGAGAGCTTCACAGTGCAGCGGCGAG----------------------------------
>Mamu-DRB*W102 ot00
---------------------TTAGAGTACTGTAAGTTTGAGTGCCATTTCTTCAATGGGACGGAGCGGGTGCAGTACCTGATCAGATACTTCTATAACCAAGAGGAGTACGTGCGCTACGACAGCGACGTCGGGGAGTACCGGGCGGTGACGGAGCTGGGGCGGCCTGACGCCGAGTACTGGAACGGCCAGAAGGACCTCCTGGAGCAGAGGCGGGCCGAGGTGGACACCGTGTGCAGACACAACTACGGGGTTGTTGAGAGCTTC--------------------------------------------------
>Mamu-DRB*W2001 sl94
---------------------TTGGAGCAGTTTAAGTCTGATTGTCACTTCTTCAATGGGACGGAGCGGGTGCGGTTCCTGGAGAGATACCTCTATAACCAGGAGGAGTACCTGCGCTTTGACAGCGACGTCGGGGAGTACCGGGCGGTGTCGGAGCTGGGGCGGCCTACCGCCGAGTCCTGGAACAGCCAGAAGGACTACCTGGAGCAGAAGCGGGCCGAGGTGGACAACTACTGCAGACACAACTACGGGGTTGTTGAGAGCTTC--------------------------------------------------
>Mamu-DRB*W2002 kn97
---------------------TTGGAGCAGTTTAAGTCTGATTGTCACTTCTTCAATGGGACGGAGCGGGTGCGGTTCCTGGAGAGATACCTCTATAACCAGGAGGAGTACCTGCGCTTTGACAGCGACGTCGGGGAGTACCGGGCGGTGTCGGAGCTGGGGCGGCCTACCGCCGAGTCCTGGAACAGCCAGAAGGACTACCTGGAGCAGAAGCGGGGCCAGGTGGACAACTACTGCAGACACAACTACGGGGTTGTGGAGAGCTTC--------------------------------------------------
>Mamu-DRB*W2003 ot00
---------------------TTGGAGCAGTTTAAGTCTGAGTGTCACTTCTTCAACGGGACGGAGCGGGTGCGGTACCTGCAGAGATACTTCTATAACCAGGAGGAGTACGTGCGCTTCGACAGCGACGTGGGGGAGTTCCGGGCGGTGACGGAGCTGGGGCGGCGTAGCGCCGAGTACTTCAACAGCCAGAAGGACTTCCTGGAGCGGAGGCGGGCCCAGGTGGACAACTACTGCAGACACAACTACGGGGTTGTGGAGAGCTTC--------------------------------------------------
>Mamu-DRB*W201 lek95 sl92
-------------CACGTTTCCTGGGGCATGCTAAGTCAGAGTGCCATTTCTTCAACGGGACGGAGCGGGTGCGGTTCCTGCAGAGATACATCTATAACCAGGAGGAGTTCGTGCGCTTCGACAGCGACGTGGGGGAGTTCCGGGCGGTGACGGAGCTGGGGCGGCCTGACGCCGAGTCCTGGAACACTCGGGAGGACATCCTGGAGCGGGAGCGGGCCCAGGTGGACACCTTCTGCAGACACAACTACGGGGTTGGTGAGAGCTTCACAGTGCAGCGGCGAG----------------------------------
>Mamu-DRB*W202 sauUP
---------------------CTGGGGCATGCTAAGTCAGAGTGCCATTTCTTCAACGGGACGGAGCGGGTGCGGTTCCTGCAGAGATACATCTATAACCAGGAGGAGTTCGTGCGCTTCGACAGCGACGTGGGGGAGTTCCGGGCGGTGACGGAGCTGGGGCGGCCTGACGCCGAGTCCTGGAACACTCGGGAGGACATCCTGGAGCGGGAGCGGGCCCAGGTGGACACCTTCTGCAGACACAACTACGGGGTTTTTGAGAGCTTC--------------------------------------------------
>Mamu-DRB*W203 N sauUP
---------------------CTGGGGCATGCTAAGTCAGAGTGCCATTTCTTCAACGGGACGGAGCGGGTGCGGTTCCTGCAGAGATACATCTATAACCAGGAGGAGTTCGTGCGCTTCGACAGCGACGTGGGGGAGTTCCGGGCGGTGACGGAGCTGGGGCGGCCTGTCGCCGAGTCCTGGAACAGTCGGAAGGACTTCCTGGAGCGGGAGCGGGCCCAGGTGGACACC---TGCAGACACAACTACGGGGTTGGTGAGAGCTTC--------------------------------------------------
>Mamu-DRB*W2101 sl94
---------------------TTGGAGCAGGTTAAGTCTGAGTGTCATTTCTTCAATGGGACGGAGCGGGTGCGGTTCCTGGAGAGATACTTCTATAACCAGGAGGAGTACGTGCGCTTCGACAGCGACATGGGGGAGTACCGGGCGGTGTCGGAGCTGGGGCGGCCTGACGCCGAGTACTGGAACGGCCGGAAGGGCTACCTGGAGCAGAAGCGGGGCCAGGTTGACAACTACTGCAGATACAACTACCGGGTTGGTGAGAGCTTC--------------------------------------------------
>Mamu-DRB*W2102 sl94
---------------------TTGGAGCAGGTTAAGTCTGAGTGTCATTTCTTCAATGGGACGGAGCGGGTGCGGTTCCTGGAGAGATACTTCTATAACCAGGAGGAGTACGTGCGCTTCGACAGCGACATGGGGGAGTACCGGGCGGTGACGGAGCTGGGGCGGCCTGACGCCGAGTACTGGAACGGCCAGAAGGGCTACCTGGAGCAGAAGCGGGGCCAGGTTGACAACTACTGCAGATACAACTACCGGGTTGGTGAGAGCTTC--------------------------------------------------
>Mamu-DRB*W2103 kn97
---------------------TTGGAGCAGGTTAAGTCTGAGTGTCACTTCTTCAATGGGACGGAGCGGGTGCGGTTCCTGGAGAGATACTTCTATAACCAGGAGGAGTACGTGCGCTTCGACAGCGACATGGGGGAGTACCGGGCGGTGTCGGAGCTGGGGCGGCCTGACGCCGAGTACTGGAACGGCCGGAAGGGCTACCTGGAGCAGAAGCGGGGCCAGGTTGACAACTACTGCAGATACAACTACCGGGTTGGTGAGAGCTTC--------------------------------------------------
>Mamu-DRB*W2104 ot00 dgr04
---------------------TTGGAGCAGGTTAAGTCTGAGTGTCATTTCTTCAATGGGACGGAGCGGGTGCGGTTCCTGGAGAGATACTTCTATAACCAGGAGGAGTACGTGCGCTTCGACAGCGACATGGGGGAGTACCGGGCGGTGTCGGAGCTGGGGCGGCCTGACGCCGAGTACTGGAACGGCCAGAAGGGCTACCTGGAGCAGAAGCGGGGCCAGGTTGACAACTACTGCAGATACAACTACCGGGTTGGTGAGAGCTTC--------------------------------------------------
>Mamu-DRB*W2501 kn97
---------------------TTGGAGCAGGCTAAGGCTGAGTGTCACTTCTTCAATGGGACGGAGCGGGTGCGGTTCCTGGAGAGACACTTCTATAACCAGGAGGAGTTAGTGCGCTTCGACAGCGACGTGGGGGAGTACCGGGCGGTGACGGAGCTGGGGCGGCCTACCGCCGAGTCCTGGAACAGTCGGAAGGACGTCCTGGAGCGGGCGCGGACCGCAGCGGACACCTACTGCAGACACAACTACCGGGGTGGTGAGAGCTTC--------------------------------------------------
>Mamu-DRB*W2502 kn97
---------------------TTGGAGCAGGCTAAGGCTGAGTGTCACTTCTTCAATGGGACGGAGCGGGTGCGGTTCCTGCAGAGACACATCAGTAACCAAGAGGAGAACGTGCGCTTCGACAGCGACGTGGGGGAGTACCGGGCGGTGACGGAGCTGGGGCGGCCTACCGCCGAGTACTGGAACAGTCAGAAGGACTTCCTGGAGGAGAAGCGGGCCGACGCGGACACCTACTGCAGACACAACTACCGGATTCGTGAGAGCTTC--------------------------------------------------
>Mamu-DRB*W2503 kn97
---------------------TTGGAGCAGGCTAAGGCTGAGTGTCACTTCTTCAATGGGACGGAGCGGGTGCGGTTCCTGGAGAGACACTTCTATAACCAGGAGGAGTTCGTGCGCTTCGACAGCGACGTGGGGGAGTACCGGGCGGTGACGGAGCTGGGGCGGCCTACCGCCGAGTCCTGGAACAGTCAGAAGGACGTCCTGGAGCAGGCGCGGGACGCAGTGGACACCTACTGCAGACACAACTACCGGGTTGGTGAGAGCTTC--------------------------------------------------
>Mamu-DRB*W2504 kn97
---------------------TTGGAGCAGGCTAAGGCTGAGTGTCACTTCTTCAATGGGACGGAGCGGGTGCGGTTCCTGGAGAGACACTTCTATAACCAGGAGGAGTTAGTGCGCTTCGACAGCGACGTGGGGGAGTACCGGGCGGTGACGGAGCTGGGGCGGCCTACCGCCGAGTCCTGGAACAGTCGGAAGGACGTCCTGGAGCGGGCGCGGACCGAGGCGGACACCTACTGCAGACACAACTACGGGGTTGTGGAGAGCTTC--------------------------------------------------
>Mamu-DRB*W2505 ot00
---------------------TTGGAGCAGGCTAAGGCTGAGTGTCACTTCTTCAATGGGACGGAGCGGGTGCGGTTCCTGCAGAGACACATCAGTAACCAAGAGGAGAACGTGCGCTTCGACAGCGACGTGGGGGAGTTCCGGGCGGTGACGGAGCTGGGGCGGCCTGACGCCGAGTACTGGAACAGTCAGAAGGACTACCTGGAGGAGAAGCGGGCCGCGGTGGACACCTACTGCAGACACAACTACCGGATTGCGGAGAGCTTC--------------------------------------------------
>Mamu-DRB*W2506 sauUP
---------------------TTGGAGCAGGCTAAGTATGAGTGTCACTTCTTCAATGGGACGGAGCGGGTGCGGTTCCTGGAGAGACACATCAGTAACCAAGAGGAGAACGTGCGCTTCGACAGCGACGTGGGGGAGTACCGGGCGGTGACGGAGCTGGGGCGGCCTGACGCCGAGTCCTGGAACAGCCAGAAGGACATCCTGGAAGACAATCGGGCCGCGGTGGACACCTTCTGCAGATACAACTACGGGGTTGGTGAGAGCTTC--------------------------------------------------
>Mamu-DRB*W2507 do03 dgr04
---------------------TTGGAGCAGGCTAAGGCTGAGTGTCACTTCTTCAATGGGACGGAGCGGGTGCGGTTCCTGCAGAGACACATCAGTAACCAAGAGGAGAACGTGCGCTTCGACAGCGACGTGGGGGAGTTCCGGGCGGTGACGGAGCTGGGGCGGCCTGACGCCGAGTACTGGAACAGTCAGAAGGACTACCTGGAAGACACGCGGGCCGCAGTGGACAACTACTGCAGATACAACTACCGGATTGCGGAGAGCTTC--------------------------------------------------
>Mamu-DRB*W2508 sauUP
---------------------TTGGAGCAGGCTAAGGCTGAGTGTCACTTCTTCAATGGGACGGAGCGGGTGCGGTTCCTGGAGAGACACTTCTATAACCAGGAGGAGTTCCTGCGCTTCGACAGCGACGTGGGGGAGTACCGGGCGGTGACGGAGCTGGGGCGGCCTACCGCCGAGTCCTGGAACAGTCGGAAGGACGTCCTGGAGCGGGCGCGGACCGCAGCGGACACCTACTGCAGACACAACTACCGGGGTGGTGAGAGCTTC--------------------------------------------------
>Mamu-DRB*W2509 sauUP
---------------------TTGGAGCAGGCTAAGGCTGAGTGTCACTTCTTCAATGGGACGGAGCGGGTGCGGTTCCTGCAGAGACACATCAGTAACCAAGAGGAGAACGTGCGCTTCGACAGCGACGTGGGGGAGTTCCGGGCGGTGACGGAGCTGGGGCGGCCTGACGCCGAGTACTGGAACAGTCAGAAGGACATCCTGGAGCAGAAGCGGGCCGCGGTGGACACCTACTGCAGACACAACTACCGGATTGCGGAGAGCTTC--------------------------------------------------
>Mamu-DRB*W2601 kn97
---------------------TTGGAGCAGCCTAAGTCTGAGTGTCACTTCTTCAATGGGACGGAGCGGGTGCGGTTCCTGGAGAGACACTTCTATAACCAGGAGGAGTTCGTGCGCTTCGACAGCGACGTGGGGGAGTACCGGGCGGTGACGGAACTGGGGAGGCCTGCAGCCGAGTTCTGGAACAGCCAGAAGGACTTCCTGGAAGAGAGGCGGGCCCAGGTGGACACCTACTGCAGACACAACTACGGGGTTGTGGAGAGCTTC--------------------------------------------------
>Mamu-DRB*W2602 kn97
---------------------TTGGAGCAGGCTAAGTGTGAGTGTCACTTCTTCAATGGGACGGAGCGGGTGCGGTTCCTGGAGAGACACTTCTATAACCAGGAGGAGTTCGTGCGCTTCGACAGCGACGTGGGGGAGTACCGGGCGGTGACGGAACTGGGGAGGCCTGCAGCCGAGTACTGGAACAGCCAGAAGGACTTCCTGGAAGACAGGCGGGCCCAGGTGGACACCGTCTGCAGACACAACTACGGGGTTTTTGAGAGCTTC--------------------------------------------------
>Mamu-DRB*W2603 ot00 dgr04
---------------------TTGGAGCAGGCTAAGTGTGAGTGTCACTTCTTCAATGGGACGGAGCGGGTGCGGTTCCTGGAGAGACACTTCTATAACCAGGAGGAGTTCGTGCGCTTCGACAGCGACGTGGGGGAGTACCGGGCGGTGACGGAACTGGGGAGGCCTGCAGCCGAGTACTGGAACGGCCAGAAGGACTTCCTGGAAGACAGGCGGGCCCAGGTGGACACCGTGTGCAGACACAACTACGGGGTTTTTGAGAGCTTC--------------------------------------------------
>Mamu-DRB*W2701 ot00
---------------------TTGGAGCAGGCTAAGTCTGAGTGTCATTTCTTCAACGGGACGGAGCGGGTGCGGTACCTGCAGAGATACATCTATAACCAGGAGGAGTACGTGCGCTTCGACAGCGACGTGGGGGAGCACCGGGCGGTGACGGAGCTGGGGCGGCTTAGCGCCGAGTACTGGAACGGCCAGAAGGACATCCTGGAAGACCAGCGGGCCGCGGTGGACACCTTCTGCAGATACAACTACCGGGTTTTTGAGAGCTTC--------------------------------------------------
>Mamu-DRB*W2702 ot00
---------------------TTGGAGCAGGCTAAGTCTGAGTGTCATTTCTTCAACGGGACGGAGCGGGTGCGGTACCTGCAGAGATACATCTATAACCAGGAGGAGTACGTGCGCTTCGACAGCGACGTGGGGGAGCACCGGGCGGTGACGGAGCTGGGGCGGCCTGACGCCGAGTACTGGAACGGCCAGAAGGACATCCTGGAAGACCAGCGGGCCGCGGTGGACACCTTCTGCAGATACAACTACCGGGTTTTTGAGAGCTTC--------------------------------------------------
>Mamu-DRB*W2703 sauUP
---------------------TTGGAGCAGGCTAAGTCTGAGTGTCATTTCTTCAACGGGACGGAGCGGGTGCGATACCTGGACAGATATATCCATAACCAGGAGGAGAACGTGCGCTTCGACAGCGACGTGGGGGAGCACCGGGCGGTGACGGAGCTGGGGCGGCCTGACGCCGAGTACTGGAACAGTCAGAAGGACATCCTGGAAGACCAGCGGGCCGCGGTGGACACCTACTGCAGACACAACTACCGGGTTTTTGAGAGCTTC--------------------------------------------------
>Mamu-DRB*W2801 kh99
---------------------TTGGGGCAGGCTAAACGTGAGTGTCACTTCTTCAACGGGACGGAGCGGGTGCGGTTCCTGGACAGATACTTCTATAACCAGGAGGAGTTCGTGCGCTTCGACAGCGACGTGGGGGAGTTCCGGGCGGTGACGGAACTGGGGAGGCCTGTCGCGGAGAACTTGAACAGTCGGAAGGACATCCTGGAGCGGGCGCGGGCCGCGGTGGACAATTACTGCAGACACAACTACGGGGTTGGTGAGAGCTTC--------------------------------------------------
>Mamu-DRB*W301 sl92
---------------------TTGGAGCAGGCTAAACGTGAGTGTCATTTCTTCAATGGGACGGAGCGGGTGCGGTTCCTGGACAGATACTTCCATAACCAGGAGGAGTACGCGCGCTTCGACAGCGACGTGGGGGAGTTCCGGGCGGTGACGGAGCTGGGGCGGCCTAGCGCGGAGTCCTGGAACAGCCAGAAGGACTTTCTGGAGCAGGGGCGGACCGCGGTAGACAACTACTGCAGACACAACTACGGGGTTGCTGAGAGCTTC--------------------------------------------------
>Mamu-DRB*W302 sl92
---------------------TTGGAGCAGGCTAAACGTGAGTGTCATTTCTTCAATGGGACGGAGCGGGTGCGGTTCCTGGACAGATACTTCCATAACCAGGAGGAGTACGCGCGCTTCGACAGCGACGTGGGGGAGTTCCGGGCGGTGACGGAGCTGGGGCGGCGTAGCGCCGAGTACTGGAACAGCCAGAAGGACTTTCTGGAGCAGGGCCGGACCGCGGTGGACACCTACTGCAGACACAACTACGGGGTTGGCGAGAGCTTC--------------------------------------------------
>Mamu-DRB*W303 sl92 dgr04
-------------CACGTTTCTTGGAGCAGGCTAAACGTGAGTGTCATTTCTTCAATGGGACGGAGCGGGTGCGGTTCCTGGACAGATACTTCCATAACCAGGAGGAGTACGCGCGCTTCGACAGCGACGTGGGGGAGTTCCGGGCGGTGACGGAGCTGGGGCGGCGTAGCGCGGAGTCCTGGAACAGCCAGAAGGACTTTCTGGAGCAGGCGCGGACCGCGGTAGACAACTACTGCAGACACAACTACGGGGTTGGCGAGAGCTTCACAGTGCAGCGGCGAG----------------------------------
>Mamu-DRB*W304 sl92
---------------------TTGGAGCAGGCTAAGTCTGAGTGTCATTTCTTCAACGGGACGGAGCGGGTGCGGTTCCTGGATAGATACTTCCATAACCAGGAGGAGTTGGTGCGCTTCGACAGCGACGTGGGGGAGTTCCGGGCGGTGTCGGAGCTGGGGCGGCCTGAAGCCGAGTCCTGGAACAGCCGGAAGGACCTCCTGGAGCAGAGGCGGGCCGAGGTGGACACCTACTGCAGACACAACTACGGGGTTTTTGAGAGCTTC--------------------------------------------------
>Mamu-DRB*W305 sl92 dgr04
-------------CACGTTTCTTGGAGCAGGCTAAGTCTGAGTGTCATTTCTTCAACGGGACGGAGCGGGTGCGGTTCCTGGATAGATACTTCCATAACCAGGAGGAGTTGGTGCGCTTCGACAGCGACGTGGGGGAGTTCCGGGCGGTGTCGGAGCTGGGGCGGCCTGAAGCCCAGTCCTGGAACAGCCGGAAGGACCTCCTGGAGCAGAGGCGGGCCGAGGTGGACACCTACTGCAGACACAACTACGGGGTTTTTGAGAGCTTCACAGTGCAGCGGCGAG----------------------------------
>Mamu-DRB*W306 sl92
---------------------TTGGAGCAGGCTAAGTCTGAGTGTCATTTCTTCAACGGGACGGAGCGGGTGCGGTTCCTGGATAGATACTTCCATAACCAGGAGGAGTTGGTGCGCTTCGACAGCGACGTGGGGGAGTTCCGGGCGGTGACGGAGCTGGGGCGGCCTGAAGCCCAGTCCTGGAACAGCCGGAAGGACCTCCTGGAGCAGAGGCGGGCCGAGGTGGACACCTACTGCAGACACAACTACGGGGTTTTTGAGAGCTTC--------------------------------------------------
>Mamu-DRB*W307 sl94
---------------------TTGGAGCAGGCTAAACGTGAGTGTCATTTCTTCAATGGGACGGAGCGGGTGCGGTTCCTGGACAGATACTTCCATAACCAGGAGGAGTACGCGCGCTTCGACAGCGACGTGGGGGAGTTCCGGGCGGTGACGGAGCTGGGGCGGCGTAGCGCGGAGTACTGGAACAGCCAGAAGGACTTTCTGGAGCAGGCGCGGACCGCGGTGGACACCTACTGCAGACACAACTACGGGGTTGGCGAGAGCTTC--------------------------------------------------
>Mamu-DRB*W308 sl94
---------------------TTGGAGCAGGCTAAGTCTGAGTGTCATTTCTTCAACGGGACGGAGCGGGTGCGGTTCCTGGATAGATACTTCCATAACCAGGAGGAGTTGGTGCGCTTCGACAGCGACGTGGGGGAGTTCCGGACGGTGTCGGAGCTGGGGCGGCCTGAAGCCCAGTCCTGGAACAGCCGGAAGGACCTCCTGGAGCAGAGGCGGGCCGAGGTGGACACCTACTGCAGACACAACTACGGGGTTTTTGAGAGCTTC--------------------------------------------------
>Mamu-DRB*W309 sl94
---------------------TTGGAGCAGGCTAAACGTGAGTGTCATTTCTTCAATGGGACGGAGCGGGTGCGGTTCCTGGACAGATACTTCCATAACCAGGAGGAGTACGCGCGCTTCGACAGCGACGTGGGGGAGTTCCGGGCGGTGACGGAGCTGGGGCGGCGTAGCGCGGAGTACTGGAACAGCCAGAAGGACTTTCTGGAGCAGACGCGGACCGCGGTGGACACCTACTGCAGACACAACTACGGGGTTGGCGAGAGCTTC--------------------------------------------------
>Mamu-DRB*W310 kn97
---------------------TTGGAGCAGGCTAAGTCTGAGTGTCATTTCTTCAATGGGACGGAGCGGGTGCGGTTCCTGGACAGATACTTCCATAACCAGGAGGAGTACGCGCGCTTCGACAGCGACGTGGGGGAGTTCCGGGCGGTGACGGAGCTGGGGCGGCGTAGCGCGGAGTACTGGAACAGCCAGAAGGACTTTCTGGAGCAGGCGCGGACCCGGCTGGACACCTACTGCAGACACAACTACGGGGTTGGCGAGAGCTTC--------------------------------------------------
>Mamu-DRB*W3101 N ot00
---------------------TTGTGGCAGGCTAAGGGTGAGTGTCATTTCTTCAATGGGACTGAGCGGGTGCGGTACCTGGAGAGATACTTCTATAACCAGGAGGAGTTCGTGCGCTTCGACAGCGACGTGGGGGAGTTCCGGGCGGTGACGGAGCTGGGGCGGCCTGACGCCGAGTACTGGAACAGCCAGAAGGACCTCCTGGAGCGGAGGCGGGCCGTGGTGGACACC---TGCAGATACGACTACGGGGTTGGTGAGAGCTTC--------------------------------------------------
>Mamu-DRB*W311 kn97
---------------------TTGGAGCAGGCTCAGTCTGAGTGTCATTTCTTCAACGGGACGGAGCGGGTGCGGTTCCTGGATAGATACTTCCATAACCAGGAGGAGTTGGTGCGCTTCGACAGCGACGTGGGGGAGTTCCGGGCGGTGTCGGAGCTGGGGCGGCCTGAAGCCCAGTCCTGGAACAGCCGGAAGGACCTCCTGGAGCAGAGGCGGGCCGAGGTGGACACCTACTGCAGACACAACTACGGGGTTTTTGAGAGCTTC--------------------------------------------------
>Mamu-DRB*W312 kn97
---------------------TTGGAGCAGCCTAAACGTGAGTGTCATTTCTTCAATGGGACGGAGCGGGTGCGGTTCCTGGACAGATACTTCCATAACCAGGAGGAGTACGCGCGCTTCGACAGCGACGTGGGGGAGTTCCGGGCGGTGACGGAGCTGGGGCGGCGTAGCGCGGAGTACTGGAACAGCCAGAAGGACTTTCTGGAGCAGGCGCGGACCGCGGTGGACACCTACTGCAGACACAACTACGGGGTTGGCGAGAGCTTC--------------------------------------------------
>Mamu-DRB*W313 ot00
---------------------TTGGAGCAGGCTAAACGTGAGTGTCATTTCTTCAATGGGACGGAGCGGGTGCGGTTCCTGGACAGATACTTCCATAACCAGGAGGAGTACGCGCGCTTCGACAGCGACGTGGGGGAGTACCGGGCGGTGACGGAGCTGGGGCGGCGTAGCGCGGAGTACTGGAACAGCCAGAAGGACATCCTGGAGCAGGCGCGGACCGCGGTGGACAACTACTGCAGACACAACTACGGGGTTGGTGAGAGCTTC--------------------------------------------------
>Mamu-DRB*W314 pe05
---------------------TTGGAGCAGGCTAAGTCTGAGTGTCATTTCTTCAACGGGACGGAGCGGGTGCGGTTCCTGGATAGATACTTCCATAACCAGGAGGAGTTGGTGCGCTTCGACAGCGACGTGGGGGAGTTCCGGGCGGTGTCGGAGCTGGGGCGGCCTGTCGCCGAGTCCTGGAACAGCCGGAAGGACCTCCTGGAGCAGAGGCGGGCCGAGGTGGACACCTACTGCAGACACAACTACGGGGTTTTTGAGAGCTTC--------------------------------------------------
>Mamu-DRB*W3601 N sauUP
---------------------TTCGAGTACTGTACGCATGAGTGTCATTTCTTCAACGGGACGGAGCGGGTGCGGTACCTAGTCAGATTTTTCTATAACCGAGAGGAGTATGTGCGCTTCGACAACGACGTGGGGGAGTTCCAGGCGGTGACGGAGCTGGGGCGGCCTGAAGCCGAGTACTGGAACAGTCAGAAGGACCTCCTCGAGAAGGTGCGGGCCGAGGTGGACATC---TGCAGACACAACTACGGTGTTGTGGAGAGCTTC--------------------------------------------------
>Mamu-DRB*W3602 N sauUP
---------------------TTCGAGTACTGTACGCATGAGTGTCATTTCTTCAACGGGACGGAGCGGGTGCGGTACCTAGTCAGATTTTTCTATAACCGAGAGGAGTATGTGCGCTTCGACAACGACGTGGGGGAGTTCCAGGCGGTGACGGAGCTGGGGCGGCCTGAAGCCGAGTACTGGAACAGCCAGAAGGACCTCCTCGAGAAGGTGCGGGCCGAGGTGGACATC---TGCAGACACAACTACGGTGTTGTGGAGAGCTTC--------------------------------------------------
>Mamu-DRB*W3701 sauUP
---------------------TTGGAGCAGGCTAAGTCTGAGTGTCATTTCTTCAACGGGACGGAGCGGGTGCGGTTCCTGGATAGATACATCCATAACCAAGAGGAGAACGTGCGCTTCGACAGCGACGTGGGGGAGTTCCGGGCGGTGACGGAGCTGGGGCGGCCTGACGCCGAGTACTGGAACAGCCAGAAGGACATCCTGGAGCGGAAGCGGGCCGAGGTGGACACCGTGTGCAGACACAACTACGGGGTTTTTGAGAGCTTC--------------------------------------------------
>Mamu-DRB*W401 sl92 dgr04
-------------CACGTTTCTTGCATCAGTTTAAGCCTGAGTGTCATTTCTTCAACGGGACGGAGCGGGTGCGGTTCCTGGAGAGACACTTCTATAACCAGGAGGAGAACCTGCGCTTCGACAGCGACGTGGGGGAGTACCGGGCGGTGTCGGAGCTGGGGCGGCCTGAAGCCCAGTCCTGGAACAGCCAGAAGGACTTCCTGGAGCAGAGGCGGGCCGCGGTGGACACCTACTGCAGACACAACTACCGGGTTGTTGAGAGCTTCACAGTGCAGCGGCGAG----------------------------------
>Mamu-DRB*W402 kn97 kr00
-------------CACGTTTCTTGGAGCACGTTAAGTCTGAGTGTCATTTCTTCAACGGGACGGAGCGGGTGCGGTTCCTGGAGAGACACTTCTATAACCAGGAGGAGAACCTGCGCTTCGACAGCGACGTGGGGGAGTACCGGGCGGTGACGGAGCTGGGGCGGCCTGACGCCGAGAACTGGAACAGCCAGAAGGACATCCTGGAGGAGAAGCGGGCCCGGGTGGACAATTACTGCAGACACAACTACCGGGTTGGTGAGAGCTTCACAGTGCAGCGGCGAG----------------------------------
>Mamu-DRB*W403 ot00
---------------------TTGGAGCACGTTAAGTCTGAGTGTCATTTCTTCAATGGGACGGAGCGGGTGCGGTTCCTGGAGAGACACTTCTATAACCAGGAGGAGTTCCTGCGCTTCGACAGCGACGTGGGGGAGTACCGGGCGGTGACGGAGCTGGGGCGGCCTGAAGCCCAGTCCTGGAACAGCCAGAAGGACTTCCTGGAGCAGAAGCGGGGCCAGGTGGACAACTACTGCAGATACAACTACGGGGTTGGTGAGAGCTTC--------------------------------------------------
>Mamu-DRB*W404 do03
---------------------TTGTGGCAGTTTAAGCCTGAGTGTCATTTCTTCAACGGGACGGAGCGGGTGCGGT?CCTGGACAGATACTTCTATAACCAGGAGGAGCTCCTGCGCTTCGACAGCGACGTGGGGGAGTACCGGGCGGTGTCGGAGCTGGGGCGGCCTGTCGCCGAGTCCTGGAACAGCCAGAAGGACTACCTGGAGCAAAGGCGGGCTGCGGTGGACACCTACTGCAGACACAACTACGGGG?TGTGGAGAGCTTC--------------------------------------------------
>Mamu-DRB*W4001 sauUP
---------------------TTGTGTCAGTTTAAGTATGAGTGTCATTTCTTCAACGGGACGGAGCGGGTGCGGTACCTGGAGAGACACCTCTATAACCAGGAGGAGCTCCTGCGCTTCGACAGCGACGTGGGGGAGTACCGGGCGGTGACGGAGCTGGGGCGGCCTGAAGCCCAGTCCTGGAACAGTCGGAAGGACATCCTGGAAGACGCGAGGACCGCGGTGGACACCTACTGCAGACACAACTACGGGGTTGGTGAGAGCTTC--------------------------------------------------
>Mamu-DRB*W4002 sauUP
---------------------TTGTGTCAGTTTAAGTATGAGTGTCATTTCTTCAACGGGACGGAGCGGGTGCGGTTGCTGGAGAGACACTTCTATAACGAGGAGGAGCTCCTGCGCTTCGACAGCGACGTGGGGGAGTACCGGGCGGTGTCGGAGCTGGGGCGGCCTGAAGCCGAGTCCTGGAACAGCCAGAAGGACTTCCTGGAGCAGAGGCGGGCCGCGGTGGACACCTACTGCAGACACAACTACGGGGTTGGTGAGAGCTTC--------------------------------------------------
>Mamu-DRB*W501 sl92 dgr04
-------------CACGTTTCTTGGAGCAGGCTAAGTCTGAGTGTCACTTCTTCAATGGGACGGAGCGGGTGCGGTTCCTGGACAGATACATCTATAACCAGGAGGAGTACGTGCGCTTCGACAGCGACGTGGGGGAGCACCGGGCGGTGACGGAGCTGGGGCGGCCTGACGCCGAGTACTGGAACAGCCAGAAGGACTTCCTGGAAGACCAGCGGGCCGCGGTGGACACCTTCTGCAGATACAACTACGGGGTTGGTGAGAGCTTCACAGTGCAGCGGCGAG----------------------------------
>Mamu-DRB*W502 do03
---------------CGTTTCTTGGAGCAGGCTAAGTCTGAGTGTCACTTCTTCAATGGGACGGAGCGGGTGCGGTTCCTGGACAGATACATCTATAACCAGGAGGAGTACGTGCGCTTCGACAGCGACGTGGGGGAGCACCGGGCGGTGACGGAGCTGGGGCGGCGTAGCGCCGAGTACTGGAACAGCCAGAAGGACTTCCTGGAAGACCAGCGGGCCGCGGTGGACACCTTCTGCAGATACAACTACGGGGTTGGTGAGAGCTTC--------------------------------------------------
>Mamu-DRB*W601 sl92
---------------------TTGAAGCAGACTAAGGCTGAGTGTCATTTCTTCAACGGGACGGAGCGGGTGCGGTTGCTGGACAGACACTTCTATAACCAGGAGGAGTACGTGCGCTATGACAGCGACGTGGGGGAGTACCGGGCGGTGACGGAGCTGGGGCGGCGTAGCGCCGAGTACTTCAACAGCCAGAAGGGCTACCTGGAGCAGGCGCGGGCCGCGGTGGACACCTACTGCAGACACAACTACAGGATTGTTGAGAGCTTC--------------------------------------------------
>Mamu-DRB*W602 sl92
---------------------TTGAAGCAGACTAAGGCTGAGTGTCATTTCTTCAACGGGACGGAGCGGGTGCGGTTGCTGGAGAGACACTTCTATAACCAGGAGGAGTACGTGCGCTATGACAGCGACGTGGGGGAGTTCCGGGCGGTGACGGAGCTGGGGCGGCGTAGCGCGGAGTACTGGAACAGCCAGAAGGACTTCCTGGAAGACAGGCGGGCCGCGGTGGACACCTACTGCAGACACAACTACCGGATTGGTGAGAGCTTC--------------------------------------------------
>Mamu-DRB*W603 sl92
---------------------TTGAAGCAGACTAAGGCTGAGTGTCATTTCTTCAACGGGACGGAGCGGGTGCGGTTGCTGGACAGACACTTCTATAACCAGGAGGAGTACGTGCGCTATGACAGCGACGTGGGGGAGTACCGGGCGGTGACGGAGCTGGGGCGGCGTAGCGCGGAGTACTTCAACAGCCAGAAGGGCTACCTGGAGCAGAGGCGGGCCGCGGTGGACACCTACTGCAGACACAACTACCGGATTGGTGAGAGCTTC--------------------------------------------------
>Mamu-DRB*W604 sl94 dgr04
-------------CACGTTTCTTGAAGCAGGCTAAGGCTGAGTGTCACTTCTTCAACGGGACGGAGCGGGTGCGGTTCCTGGAGAGACACTTCTATAACCAGGAGGAGTACGTGCGCTTCGACAGCGACGTGGGGGAGTACCGGGCGGTGACGGAGCTGGGGCGGCGTAGCGCCGAGTACTTCAACAGCCAGAAGGGCTACCTGGAGCAGGCGCGGGCCGCGGTGGACACCTACTGCAGACACAACTACAGGGGTGTGGAGAGCTTCACAGTGCAGCGGCGAG----------------------------------
>Mamu-DRB*W605 sl94
---------------------TTGAAGCAGACTAAGGCTGAGTGTCATTTCTTCAACGGGACGGAGCGGGTGCGGTTGCTGGACAGACACTTCTATAACCAGGAGGAGTACGTGCGCTATGACAGCGACGTGGGGGAGTACCGGGCGGTGACGGAGCTGGGGCGGCGTAGCGCGGAGTACTTCAACAGCCAGAAGGGCTACCTGGAGCAGGCGCGGGCCGCGGTGGACACCTACTGCAGACACAACTACCGGATTGGTGAGAGCTTC--------------------------------------------------
>Mamu-DRB*W606 sl94 dgr04
---------------------TTGAAGCAGGCTAAGGCTGAGTGTCACTTCTTCAACGGGACGGAGCGGGTGCGGTTCCTGGAGAGACACTTCTATAACCAGGAGGAGTACGTGCGCTTCGACAGCGACGTGGGGGAGTACCGGGCGGTGACGGAGCTGGGGCGGCGTAGCGCCGAGTACTTCAACAGCCAGAAGGGCTACCTGGAGCAGGCGCGGGCCGCGGTGGACAACTACTGCAGACACAACTACGGGGTTGTGGAGAGCTTC--------------------------------------------------
>Mamu-DRB*W607 sl94
---------------------TTGAAGCAGACTAAGGCTGAGTGTCATTTCTTCAACGGGACGGAGCGGGTGCGGTTCCTGGAGAGACACTTCTATAACCAGGAGGAGTACGTGCGCTATGACAGCGACGTGGGGGAGTACCGGGCGGTGACGGAGCTGGGGCGGCGTAGCGCGGAGTACTTCAACAGCCAGAAGGGCTACCTGGAGCAGGCGCGGGCCGCGGTGGACACCTACTGCAGACACAACTACCGGATTGGTGAGAGCTTC--------------------------------------------------
>Mamu-DRB*W608 kn97
---------------------TTGAAGCAGGCTAAGGCTGAGTGTCACTTCTTCAACGGGACGGAGCGGGTGCGGTTGCTGGACAGACACTTCTATAACCAGGAGGAGTACGTGCGCTTCGACAGCGACGTGGGGGAGTACCGGGCGGTGACGGAGCTGGGGCGGCCTGACGCCGAGTACTGGAACAGCCAGAAGGACATCCTGGAAGACACGCGGGCCGCGGTGGACACCTACTGCAGACACAACTACGGGGTTGGCGAGAGCTTC--------------------------------------------------
>Mamu-DRB*W609 kn97 dgr04
-------------CACGTTTCTTGAAGCAGGCTAAGGCTGAGTGTCATTTCTTCAACGGGACGGAGCGGGTGCGGTTCCTGGAGAGACACTTCTATAACCAGGAGGAGTACGTGCGCTTCGACAGCGACGTGGGGGAGTTCCGGGCGGTGACGGAGCTGGGGCGGCGTAGCGCCGAGTACTTCAACAGCCAGAAGGGCTACCTGGAGCAGGCGCGGGCCGCGGTGGACACCTACTGCAGACACAACTACAGGGGTGTGGAGAGCTTCACAGTGCAGCGGCGAG----------------------------------
>Mamu-DRB*W610 sueUP
---------------------TTGAAGCAGACTAAGGCTGAGTGTCATTTCTTCAACGGGACGGAGCGGGTGCGGTTGCTGGACAGACACTTCTATAACCAGGAGGAGTTCGTGCGCTATGACAGCGACGTCGGGGAGTACCGGGCGGTGACGGAGCTGGGGCGGCCTGACGCCGAGTACTGGAACAGCCAGAAGGACATCCTGGAAGACAGGCGGGCCGCGGTGGACACCGTGTGCAGACACAACTACCGGATTGGTGAGAGCTTC--------------------------------------------------
>Mamu-DRB*W611 do07
---------------------TTGAAGCAGACTAAGGCTGAGTGTCATTTCTTCAACGGGACGGAGCGGGTGCGGTTGCTGGACAGACACTTCTATAACCAGGAGGAGTACGTGCGCTATGACAGCGACGTGGGGGAGTACCGGGCGGTGACGGAGCTGGGGCGGCGTAGCGCGGAGTACTTCAACAGCCAGAAGGGCTACCTGGAGCAGGCGCGGGCCGCGGTGGACACCTACTGCAGACACAACTACCGGATTGGTGAGAGCTTCACAGTGCAGCGGCGAG----------------------------------
>Mamu-DRB*W701 sl92
---------------------TTGCAGCAGCAAAAGGCTGAGTGTCGTTTCTTCAACGGGACAGAGCGGGTGCGGTTGCTGGAGAGATACATCTATAACCAGGAGGAGTACGCGCGCTACGACAGCGACGTGGGGGAGTACCGGGCGGTGTCGGAGCTGGGGCGGCCTGACGCCGAGTACTGGAACAGCCAGAAGGACCTCCTGGAGCAGAGGCGGACCCAGGTGGACACCTACTGCAGACACAACTACGGGGTTGGTGAGAGCTTC--------------------------------------------------
>Mamu-DRB*W702 sl92 dgr04
-------------CACGTTTCTTGCAGCAGCAAAAGGCTGAGTGTCGTTTCTTCAACGGGACGGAGCAGGTGCGGTTCCTGGAGAGATACATCTATAACCAGGAGGAGTACGTGCGCTTCGACAGCGACGTGGGGGAGTACCGGGCGGTGACGGAGCTGGGGCGGCGTAGCGCCGAGTACTGGAACAGCCAGAAGGACGCCCTGGAGGAGAGGCGGGCCCGGGTGGACACCTACTGCAGACACAACTACGGGGTTGGTGAGAGCTTCACAGTGCAGCGGCGAG----------------------------------
>Mamu-DRB1*0303 sl92 dgr04
-------------CACGTTTCTTGGAGTACTCTACATCTGAGTGTCACTTCTTCAACGGGACGGAGCGGGTGCGGTACCTGGACAGATACTTCTATAACCAGGAGGAGTACGTGCGCTTCGACAGCGACGTGGGGGAGCACCGGGCGGTGTCGGAGCTGGGGCGGCCTGACGCCGAGTACTGGAACAGCCAGAAGGACATCCTGGAAGACCAGCGGGCCTCGGTGGACACCTTCTGCAGACACAACTACCGGGTTGCGGAGAGCTTCACAGTGCAGCGGCGAG----------------------------------
>Mamu-DRB1*0304 sl92
---------------------TTGGAGTACTCTACATCTGAGTGTCACTTCTTCAACGGGACGGAGCGGGTGCGGTTCCTGGACAGATACTTCTATAACCAGGAGGAGTACGTGCGCTTCGACAGCGACGTGGGGGAGTACCGGGCGGTGACGGAGCTGGGGCGGCGTAGCGCCGAGTACTGGAACGGCCAGAAGGACATCCTGGAAGACGGCCGGGCCGCGGTGGACACCTACTGCAGACACAACTACCGGATTGGTGAGAGCTTC--------------------------------------------------
>Mamu-DRB1*0305 sl92
---------------------TTGGAGTACTCTACATCTGAGTGTCACTTCTTCAATGGGACGGAGCGGGTGCGGTACCTGGACAGATACTTCTATAACCAAGAGGAGAACGTGCGCTTCGACAGCGACGTGGGGGAGTACCGGGCGGTGACGGAGCTGGGGCGGCCTGACGCCGAGTACTGGAACAGCCAGAAGGACATCCTGGAGCAGAAGCGGGCCCGGGTGGACAACTACTGCAGACACAACTACGGGGTTTGTGAGAGCTTC--------------------------------------------------
>Mamu-DRB1*0306 sl92 lek95
-------------CACGTTTCTTGGAGTACTCTACATCTGAGTGTCACTTCTTCAATGGGACGGAGCGGGTGCGGTACCTGGACAGATACTTCTATAACCAAGAGGAGAACGTGCGCTTCGACAGCGACGTGGGGGAGTACCGGGCGGTGACGGAGCTGGGGCGGCCTGACGCCGAGTACTGGAACAGCCAGAAGGACATCCTGGAGCAGAAGCGGGCCCGGGTGGACAACTACTGCAGACACAACTACGGGGTTTTTGAGAGCTTCACAGTGCAGCGGCGAG----------------------------------
>Mamu-DRB1*0307 sl92
---------------------TTGGAGTACTCTACATCTGAGTGTCACTTCTTCAATGGGACGGAGCGGGTGCGGTACCTGGACAGATACTTCTATAACCAAGAGGAGAACGTGCGCTTCGACAGCGACGTGGGGGAGTACCGGGCGGTGACGGAGCTGGGGCGGCCTGACGCCGAGTACTGGAACAGCCAGAAGGACATCCTGGAGCAGAGGCGGGCCGGGGTGGACAACTACTGCAGACACAACTACGGGGTTTTTGAGAGCTTC--------------------------------------------------
>Mamu-DRB1*0308 sl92
---------------------TTGGAGTACTCTACGTCTGAGTGTCATTTCTTCAATGGGACGGAGCGGGTGCGGTACCTGGACAGATACTTCCATAACCAGGAGGAGAACGTGCGCTTCGACAGCGACGTGGGGGAGTTCCGGGCGGTGACGGAGCTGGGGCGGCCTGATGCCGAGTACTGGAACAGCCAGAAGGACCTCCTGGAGCAGAAGCGGGCCGGGGCGGACAACTACTGCAGACACAACTACGGGGTTTGTGAGAGCTTC--------------------------------------------------
>Mamu-DRB1*0309 sl92
---------------------TTGGAGTACCTTACCTCTGAGTGTCATTTCTTCAACGGGACGGAGCGGGTGCGGTTCCTGGAGAGATACTTCCATAACCAGGAGGAGTTGGTGCGCTTCGACAGCGACGTGGGGGAGTACCGGGCGGTGACGGAGCTGGGGCGACCTGAAGCCGAGTCCTGGAACAGCCAGAAGGACATCCTGGAGCAGAAGCGGGCCCAGGTGGACAACTACTGTAGACACAACTACCGGGTTGGTGAGAGCTTC--------------------------------------------------
>Mamu-DRB1*0310 sl94 dgr04
-------------CACGTTTCTTGGAGTACTCTACATCTGAGTGTCATTTCTTCAACGGGACGGAGCGGGTGCGGTACCTGGACAGATACTTCTATAACCAGGAGGAGTACGTGCGCTTCAACAGCGACGTGGGGGAGTACCGGGCGGTGACGGAGCTGGGGCGGCCTGCAGCCGAGTACTGGAACGGCCAGAAGGACATCCTGGAGCAGAAGCGGGCCCGGGTGGACAATTACTGCAGACACAACTACAGGGTTGGTGAGAGCTTCACAGTGCAGCGGCGAG----------------------------------
>Mamu-DRB1*0311 sl94
---------------------TTGGAGTACTCTACATCTGAGTGTCACTTCTTCAACGGGACGGAGCGGGTGCGGTACCTGGACAGATACTTCTATAACCAGGAGGAGTACGTGCGCTTCGACAGCGACGTGGGGGAGTCCCGGGCGGTGTCGGAGCTGGGGCGGCCTGAGGCCCAGTACTGGAACAGCCAGAAGGACATCCTGGAAGACCAGCGGGCCTCGGTGGACACCTTCTGCAGACACAACTACGGGGTTGGCGAGAGCTTC--------------------------------------------------
>Mamu-DRB1*0312 sl94 dgr04
-------------CACGTTTCTTGGAGTACTCTACATCTGAGTGTCACTTCTTCAACGGGACGGAGCGGGTGCGGTACCTGGACAGATACTTCTATAACCAGGAGGAGTACGTGCGCTTCGACAGCGACGTGGGGGAGCACCGGGCGGTGACGGAGCTGGGGCGGCCTGACGCCGAGTACTGGAACAGCCAGAAGGACATCCTGGAAGACCAGCGGGCCTCGGTGGACACCTTCTGCAGACACAACTACCGGGTTGCGGAGAGCTTCACAGTGCAGCGGCGAG----------------------------------
>Mamu-DRB1*0313 sl94
---------------------TTGGAGTACTCTACATCTGAGTGTCACTTCTTCAACGGGACGGAGCGGGTGCGGTTCCTGGACAGATACTTCTATAACCAGGAGGAGTACGTGCGCTTCGACAGCGACGTCGGGGAGTACCGGGCGGTGACGGAGCTGGGGCGGCCTGACGCCGAGTACTGGAACGGCCAGAAGGACATCCTGGAAGACGCGCGGGCCGCGGTGGACACCTACTGCAGACACAACTACGGGGTTGGTGAGAGCTTC--------------------------------------------------
>Mamu-DRB1*0314 sl94
---------------------TTGGAGTACTCTACATCTGAGTGTCACTTCTTCAACGGGACGGAGCGGGTGCGGTACCTGGACAGATACTTCTATAACCAGGAGGAGTACGTGCGCTTCGACAGCGACGTGGGGGAGTACCGGGCGGTGTCGGAGCTGGGGCGGCCTGACGCCGAGTACTGGAACAGCCAGAAGGACATCCTGGAAGACCAGCGGGCCTCGGTGGACACCTTCTGCAGACACAACTACCGGGTTGCGGAGAGCTTC--------------------------------------------------
>Mamu-DRB1*0315 kn97
---------------------TTGGAGTACTCTACATCTGAGTGTCATTTCTTCAACGGGACGGCGCGGGTGCGGTACCTGGACAGATACTTCTATAACCAGGAGGAGTACGTGCGCTTCAACAGCGACGTGGGGGAGTTCCAGGCGGTGACCGAACTGGGGCGGCCTGCAGCCGAGTACTGGAACGGCCAGAAGGACATCCTGGAGCAGAAGCGGGCCCGGGTGGACAATTACTGCAGACACAACTACGGGGTTGGTGAGAGCTTC--------------------------------------------------
>Mamu-DRB1*0317 kn97
---------------------TTGGAGTACTCTACATCTGAGTGTCACTTCTTCAACGGGACGGAGCGGGTGCGGTACCTGGACAGATACTTCTATAACCAGGAGGAGAACGTGCGCTTCGACAGCGACGTGGGGGAGTACCGGGCGGTGTCGGAGCTGGGGCGGCCTGACGCCGAGTACTGGAACAGCCAGAAGGACATCCTGGAAGACCAGCGGGCCTCGGTGGACACCTACTGCAGACACAACTACCGGATTGGTGAGAGCTTC--------------------------------------------------
>Mamu-DRB1*0318 dgr04
---------------------TTGGAGTACTCTACATCTGAGTGTCACTTCTTCAACGGGACGGAGCGGGTGCGGTTCCTGGACAGATACTTCTATAACCAGGAGGAGTACGTGCGCTTCGACAGCGACGTCGGGGAGTACCGGGCGGTGACGGAGCTGGGGCGGCCTGACGCCGAGTACTGGAACGGCCAGAAGGACATCCTGGAAGACGCGCGGGCCGCGGTGGACACCTACTGCAGACACAACTACGGGGTTGGCGAGAGCTTC--------------------------------------------------
>Mamu-DRB1*0319 kh99
---------------------------------------GAGTGTCACTTCTTCAATGGGACGGAGCGGGTGCGGTACCTGGACAGATACTTCTATAACCAAGAGGAGAACGTGCGCTTCGACAGCGACGTGGGGGAGTACCGGGCGGTGACGGAGCTGGGGCGGCCTGACGCCGAGTACTGGAACAGCCAGAAGGACATCCTGGAGCAGAAGCGGGCCCAGGTGGACAACTACTGCAGACACAACTACGGGGTTTTTGAGAGCTTC--------------------------------------------------
>Mamu-DRB1*0320 sauUP
---------------------TTGGAGTACTCTACATCTGAGTGTCACTTCTTCAACGGGACGGAGCGGGTGCGGTTCCTGGACAGATACTTCTATAACCAGGAGGAGTACGTGCGCTTCGACAGCGACGTGGGGGAGTACCGGGCGGTGACGGAGCTGGGGCGGCGTAGCGCCGAGTACTGGAACGGCCAGAAGGACATCCTGGAAGACGCGCGGGCCGCGGTGGACACCTACTGCAGACACAACTACCGGATTGGTGAGAGCTTC--------------------------------------------------
>Mamu-DRB1*0321 do03 dgr04
---------------------TTGGAGTACTCTACATCTGAGTGTCACTTCTTCAACGGGACGGAGCGGGTGCGGTTCCTGGACAGATACTTCTATAACCAGGAGGAGTACGTGCGCTTCGACAGCGACGTCGGGGAGTACCGGGCGGTGACGGAGCTGGGGCGGCGTAGCGCCGAGTACTGGAACGGCCAGAAGGACATCCTGGAAGACGCGCGGGCCGCGGTGGACACCTACTGCAGACACAACTACGGGGTTTTTGAGAGCTTC--------------------------------------------------
>Mamu-DRB1*0322 do03
---------------------TTGGAGTACTCTACATCTGAGTGTCACTTCTTCAATGGGACGGAGCGGGTGCGGTTCCTGGACAGATACTTCTATAACCAGGAGGAGTACGTGCGCTTCGACAGCGACGTGGGGGAGTTCCGGGCGGTGTCGGAGCTGGGGCGGCCTGACGCCGAGTACTGGAACAGTCAGAAGGACTTCCTGGAGCAGAGGCGGGCCGCGGTGGACAACTACTGCAGATACAACTACCGGGTTGGTGAGAGCTTC--------------------------------------------------
>Mamu-DRB1*0323 do03 dgr04
---------------CGTTTCTTGGAGTACTCTACATCTGAGTGTCACTTCTTCAATGGGACGGAGCGGGTGCGGTTCCTGGACAGATACTTCTATAACCAGGAGGAGAACCTGCGCTTCGACAGCGACGTGGGGGAGTTCCGGGCGGTGTCGGAGCTGGGGCGGCCTGACGCCGAGTACTGGAACAGTCAGAAGGACTTCCTGGAGCAGAGGCGGGCCGCGGTGGACAACTACTGCAGATACAACTACCGGGTTGGTGAGAGCTTC--------------------------------------------------
>Mamu-DRB1*0324 sauUP
---------------------TTGGAGTACTCTACATCTGAGTGTCACTTCTTCAACGGGACGGAGCGGGTGCGGTACCTGGACAGATACTTCTATAACCAGGAGGAGAACGTGCGCTTCGACAGCGACGTGGGGGAGTACCGGGCGGTGTCGGAGCTGGGGCGGCCTGACGCCGAGTACTGGAACAGCCAGAAGGACATCCTGGAAGACCAGCGGGCCTCGGTGGACACCTTCTGCAGACACAACTACCGGGTTGCGGAGAGCTTC--------------------------------------------------
>Mamu-DRB1*0325 sauUP
---------------------TTGGAGTACTCTACATCTGAGTGTCATTTCTTCAACGGGACGGAGCGGGTGCGGTACCTGGACAGATACTTCTATAACCAGGAGGAGTACGTGCGCTTCGACAGCGACGTGGGGGAGTACCGGGCGGTGTCGGAGCTGGGGCGGCCTGACGCCGAGAACTGGAACAGCCAGAAGGACCTCCTGGAGCAGAAGCGGGCCCGGGTGGACAATTACTGCAGACACAACTACCGGGTTGGTGAGAGCTTC--------------------------------------------------
>Mamu-DRB1*0402 sl92
---------------------TTGGAGCAGGTTAAACATGAGTGTCGTTTCTTCAACGGGACGGAGCGGGTGCGGTACCTGGAGAGACACTTCTATAACCAGGAGGAGTTCCTGCACTTCGACAGTGACCTGGGGGAGTTCCGGGCGGTGACGGAGCTGGGGCGGCCTGACGCCGAGTACTTGAACAGTCAGAAGGACCTCCTGGAAGACAGGCGGGCCGGGGTGGACACCTACTGCAGACACAACTACGGGGTTGCGGAGAGCTTC--------------------------------------------------
>Mamu-DRB1*0403 sl92 dgr04
-------------CACGTTTCTTGGAGCAGGTTAAACATGAGTGTCACTTCTTCAATGGGACGGAGCGGGTGCGGTTCCTGGACAGATACTTCTATAACCAGGAGGAGTACGTGCGCTTCGACAGCGACGTGGGGGAGTACCGGGCGGTGACGGAGCTGGGGCGGCGTAGCGCCGAGTACTGGAACAGCCAGAAGGACATCCTGGAAGACAGGCGGGCCATGGTGGACACCTACTGCAGACACAACTACGGGGTTGGTGAGAGCTTCACAGTGCAGCGGCGAG----------------------------------
>Mamu-DRB1*0404 sl92 lek95
-------------CACGTTTCTTGGAGCAGGTTAAACATGAGTGTCACTTCTTCAACGGGACGGAGCGGGTGCGGTTCCTGGACAGATACTTCTATAACCAGGAGGAGTACGTGCGCTTCGACAGCGACGTGGGGGAGTACCGGGCGGTGACGGAGCTGGGGCGGCCTGACGCTGAGTACTGGAACAGCCAGAAGGACTTCCTGGAAGACAGGCGGGCCCAGGTGGACACCGTGTGCAGACACAACTACGGGGTTGTGGAGAGCTTCACAGTGCAGCGGCGAG----------------------------------
>Mamu-DRB1*0405 sl94
---------------------TTGGAGCAGGTTAAACATGAGTGTCGTTTCTTCAACGGGACGGAGCGGGTGCGGTACCTGGAGAGACACTTCTATAACCAGGAGGAGTTCCTGCACTTCGACAGTGACCTGGGGGAGTTCCGGGCGGTGACGGAGCTGGGGCGGCCTGACGCCCAGTACTTGAACAGTCAGAAGGACCTCCTGGAAGACAGGCGGGCCGGGGTGGACACCTACTGCAGACACAACTACGGGGTTTTTGAGAGCTTC--------------------------------------------------
>Mamu-DRB1*0406 kn97 dgr04
-------------CACGTTTCTTGGAGCAGGTTAAACATGAGTGTCGTTTCTTCAACGGGACGGAGCGGGTGCGGTACCTGGAGAGACACTTCTATAACCAGGAGGAGTTCCTGCACTTCGACAGTGACCTGGGGGAGTTCCGGGCGGTGACGGAGCTGGGGCGGCCTGACGCCCAGTACTTGAACAGTCAGAAGGACCTCCTGGAAGACAGGCGGGCCCGGGTGGACACCTACTGCAGACACAACTACGGGGTTGCGGAGAGCTTCACAGTGCAGCGGCGAG----------------------------------
>Mamu-DRB1*0407 ot00
---------------------TTGGAGCAGGTTAAGTATGAGTGTCATTTCTTCAACGGGACGGAGCGGGTGCGGTACCTGGAGAGACTCTTCTATAACCAGGAGGAGTTCCTGCGCTTCGACAGCGACGTGGGGGAGTTCCGGGCGGTGACGGAGCTGGGGCGGCCTGACGCCGAGTCCTGGAACAGTCGGAAGGACCTCCTGGAAGACAGGCGGGCCTCGGTGGACACCTACTGCAGACACAACTACGGGGTTGGTGAGAGCTTC--------------------------------------------------
>Mamu-DRB1*0408 kh99
---------------------------------------GAGTGTCACTTCTTCAATGGGACGGAGCGGGTGCGGTTCCTGGACAGATACTTCTATAACCAGGAGGAGTACGTGCGCTTCGACAGCGACGTGGGGGAGTTCCGGGCGGTGACGGAGCTGGGGCGGCCTGACGCCGAGTACTGGAACAGCCAGAAGGACATCCTGGAAGACAGGCGGGCCGTGGTGGACACCTACTGCAGACACAACTACGGGGTTGTGGAGAGCTTC--------------------------------------------------
>Mamu-DRB1*0409 sauUP
---------------------TTGGAGCAGGTTAAACATGAGTGTCACTTCTTCAACGGGACGGAGCGGGTGCGGTTCCTGGACAGATACTTCTATAACCAGGAGGAGTACGTGCGCTTCGACAGCGACGTGGGGGAGTACCGGGCGGTGACGGAGCTGGGGCGGCGTAGCGCCGAGTACTGGAACAGCCAGAAGGACATCCTGGAAGACAGGCGGGCCGTGGTGGACACCTACTGCAGACACAACTACGGGGTTGGTGAGAGCTTC--------------------------------------------------
>Mamu-DRB1*0410 sauUP
---------------------TTGGAGCAGGTTAAACATGAGTGTCACTTCTTCAATGGGACGGAGCGGGTGCGGTTCCTGGACAGATACTTCTATAACCAGGAGGAGTACGTGCGCTTCGACAGCGACGTGGGGGAGTTCCGGGCGGTGACGGAGCTGGGGCGGCGTAGCGCCGAGTACTTCAACAGCCAGAAGGACATCCTGGAGCGGAAGCGGGCCGAGGTGGACACCGTGTGCAAACACAACTACGGGGTTGGTGAGAGCTTC--------------------------------------------------
>Mamu-DRB1*0411 sauUP
---------------------TTGGAGCAGGTTAAACATGAGTGTCGTTTCTTCAACGGGACGGAGCGGGTGCGGTACCTGGAGAGACACTTCTATAACCAGGAGGAGTTCCTGCACTTCGACAGTGACCTGGGGGAGTTCCGGGCGGTGACGGAGCTGGGGCGGCCTGACGCCCAGTACTTGAACAGTCAGAAGGACCTCCTGGAAGACAGGCGGGCCCGGGTGGACACCTACTGCAGACACAACTACGGGGTTTTTGAGAGCTTC--------------------------------------------------
>Mamu-DRB1*0412 sauUP
---------------------TTGGAGGAGGTTAAATATAAATGTCATTTCTTCAACGGGACGGAGCGGGTGCGGTTCCTGGAGAGACTCTTCTATAACCAGGAGGAGTTCGTGCGCTTCGACAGCGACGTGGGGGAGTTCCGGGCGGTGACGGAGCTGGGGCGGCCTGTCGCCGAGAACTGGAACAGTCGGAAGGACCTCCTGGAAGACAGGCGGGCCCAGGTGGACACCGTGTGCAGACACAACTACCGGGTTGTGGAGAGCTTC--------------------------------------------------
>Mamu-DRB1*0414 sauUP
---------------------TTGGAGCAGGTTAAACATGAGTGTCACTTCTTCAATGGGACGGAGCGGGTGCGGTTCCTGGACAGATACTTCTATAACCAGGAGGAGTACGTGCGCTTCGACAGCGACGTGGGGGAGTTCCGGGCGGTGACGGAGCTGGGGCGGCCTGACGCCGAGTACTGGAACAGCCAGAAGGACATCCTGGAGCAGAAGCGGGCCGCGGTGGACAATTACTGCAGACACAACTACGGGGTTGCGGAGAGCTTC--------------------------------------------------
>Mamu-DRB1*0415 sauUP
---------------------TTGGAGCAGGTTAAACATGAGTGTCACTTCTTCAACGGGACGGAGCGGGTGCGGTTCCTGGACAGATACTTCTATAACCAGGAGGAGTACGTGCGCTTCGACAGCGATGTGGGGGAGTACCGGGCGGTGACGGAGCTGGGGCGGCCTGACGCGGAGTACTGGAACAGCCAGAAGGACATCCTGGAAGACAGGCGGGCCCAGGTGGACACCGTGTGCAGACACAACTACGGGGTTGTGGAGAGCTTC--------------------------------------------------
>Mamu-DRB1*0416 sauUP
---------------------TTGGAGCAGGTTAAACATGAGTGTCATTTCTTCAACGGGACGGAGCGGGTGCGGTTCCTGGATAGATACTTCCATAACCAGGAGGAGTTCGTGCGCTTCGACAGCGACGTGGGGGAGTACCGGGCGGTGACAGAGCTGGGGCGGCCTGACGCCCAGTCCTGGAACAGCCAGAAGGACATCCTGGAAGACGCGCGGGCCGCGGTGGACACCTACTGCAGATACAACTACGGGGTTGTTGAGAGCTTC--------------------------------------------------
>Mamu-DRB1*0701 sl94
---------------------TTGTGGCAGGCTAAGGCTAAGTGCCACTTCTTCAACGGGACGGAGCGGGTGCGGTACCTGCAGAGACACTTCTATAACCAGGAGGAGTTCGTGCGCTTCGACAGCGACGTGGGGGAGTTCCGGGCGGTGACGGAGCTGGGGCGGCCTGCAGCCGAGTACTGGAACGGCCAGAAGGACTTCCTGGAGCAGAGGCGGGCCTCGGTGGACAATTACTGCAGACACAACTACAGGGGTGTGGAGAGCTTC--------------------------------------------------
>Mamu-DRB1*0702 ot00
---------------------TTGTGGCAGGCTAAGGCTAAGTGTCACTTCTTCAACGGGACGGAGCGGGTGCGGTACCTGCAGAGACACTTCTATAACCAGGAGGAGTTCGTGCGCTTCGACAGCGACGTGGGGGAGTTCCGGGCGGTAACGGAGCTGGGGCGGCCTGTCGCCGAGAACTGGAACAGCCAGAAGGACTTCCTGGAGCAGAGGCGGGCCTCGGTGGACAATTACTGCAGACACAACTACGGGGGTGTGGAGAGCTTC--------------------------------------------------
>Mamu-DRB1*07031 ot00
---------------------TTGTGGCAGGCTAAGGCTAAGTGTCACTTCTTCAACGGGACGGAGCGGGTGCGGTACCTGGAGAGACACTTCTATAACCAGGAGGAGTTAGTGCGCTTCGACAGCGACGTGGGGGAGTACCGGGCGGTGACGGAGCTGGGGCGGCCTGTCGCCGAGAACTGGAATGGCCAGAAGGACTACCTGGAGCAGAAGCGGGCTGCGGTGGACAACTACTGCAGATACAACTACCGGGTTGGTGAGAGCTTC--------------------------------------------------
>Mamu-DRB1*07032 ot00
---------------------TTGTGGCAGGCTAAGGCTAAGTGTCACTTCTTCAACGGGACGGAGCGGGTGCGGTACCTGGAGAGACACTTCTATAACCAGGAGGAGTTAGTGCGCTTCGACAGCGACGTGGGGGAGTACCGGGCGGTGTCGGAGCTGGGGCGGCCTGTCGCCGAGAACTGGAATGGCCAGAAGGACTACCTGGAGCAGAAGCGGGCCGCGGTGGACAACTACTGCAGATACAACTACCGGGTTGGTGAGAGCTTC--------------------------------------------------
>Mamu-DRB1*0704 sauUP
---------------------TTGTGGCAGGCTAAGGCTAAGTGTCACTTCTTCAACGGGACGGAGCGGGTGCGGTACCTGGAGAGACACTTCTATAACCAGGAGGAGTTAGTGCGCTTCGACAGCGACGTGGGGGAGTACCGGGCGGTGTCGGAGCTGGGGCGGCCTGTCGCCGAGAACTGGAATGGCCAGAAGGACTACCTGGAGCAGAAGCGGGCTGCGGTGGACAACTACTGCAGATACAACTACCGGGTTGGTGAGAGCTTC--------------------------------------------------
>Mamu-DRB1*1001 sl92
---------------------TTGGAGCAGGTTAAGTTTGAGTGTCATTTCTTCAACGGGACGGAGCGGGTGCGGTACCTGGAGAGACGCGTCCATAACCAAGAGGAGTACGCGCGCTTCGACAGCGACGTCGGGGAGTACCGGGCGGTGACGGAGCTGGGGCGGCCTGACGCCGAGTACTGGAACGGCCAGAAGGACCTCCTGGAGCGGAGGCGGGCCGAGGTGGACACAGTGTGCAGACACAACAACAGGGTTGTGGAGAGCTTC--------------------------------------------------
>Mamu-DRB1*1002 sl92
---------------------TTGGAGCAGGTTAAGTTTGAGTGTCATTTCTTCAACGGGACGGAGCGGGTGCGGTACCTGGTCAGATTCTTCTATAACCGAGAGGAGTATGCGCGCTTCGACAGCCACGTGGGGGAGTTCCGGGCGGTGACGGAGCTGGGGCGGCCTGACGCTGAGTACTGGAACAGCCAGAAGGACATCCTGGAGCGGAAGCGGGCCGAGGTGGACACAGTGTGCAAACACAACTACGGGGTTGTTGAGAGCTTC--------------------------------------------------
>Mamu-DRB1*1003 sl92 dgr04
-------------CACGTTTCTTGGAATACGTTAAGTTTGAGTGTCATTTCTTCAACGGGACGGAGCGGGTGCGGTTCCTGATCAGAGTCTTCCATAACCGAGAGGAGTACGCGCGCTTCGACAGCGACGTGGGGGAGTTCCGGGCGGTGACGGAGCTGGGGCGGCCTGCAGCCGAGTCCTGGAACAGTCAGAAGGACTTCCTGGAGGAGAAGCGGGCCGCGGTGGACACCTACTGCAGACACAACTACGGGGTTGTGGAGAGCTTCACAGTGCAGCGGCGAG----------------------------------
>Mamu-DRB1*1004 sl94
---------------------TTGGAGCAGGTTAAGTTTGAGTGTCACTTCTTCAACGGGACGGAGCGGGTGCGGTACCTGGTCAGATTCTTCTATAACCGAGAGGAGTATGCGCGCTTCGACAGCCACGTGGGGGAGTTCCGGGCGGTGACGGAGCTGGGGTGGCCTGACGCTGAGTACTGGAACAGCCAGAAGGACATCCTGGAGCGGAAGCGGGCCGAGGTGGACACAGTGTGCAAACACAACTACGGGGTTGTGGAGAGCTTC--------------------------------------------------
>Mamu-DRB1*1005 sl94
---------------------TTGGAGCAGGTTAAGTTTGAGTGTCATTTCTTCAACGGGACGGAGCGGGTGCGGTACCTGGAGAGACGCGTCCATAACCAAGAGGAGTACGCGCGCTTCGACAGCGACGTCGGGGAGTACCGGGCGGTGACGGAGCTGGGGCGGCCTGACGCCGAGTACTGGAACGGCCAGAAGGACCTCCTGGAGCGGAGGCGGGCCGAGGTGGACACAGTGTGCAGACACAACTATGGGGTTGTTGAGAGCTTC--------------------------------------------------
>Mamu-DRB1*1006 sl94
---------------------TTGGAATACGTTAAGTTTGAGTGTCATTTCTTCAACGGGACGGAGCGGGTGCGGTTCCTGATCAGATTCTTCCATAACCGAGAGGAGTACGCGCGCTTCGACAGCGACGTGGGGGAGTTCCGGGCGGTGACGGAGCTGGGGCGGCCTGCAGCCGAGTCCTGGAACAGTCAGAAGGACTTCCTGGAGGAGAAGCGGGCCGCGGTGGACACCTACTGCAGACACAACTACGGGGTTGTGGAGAGCTTC--------------------------------------------------
>Mamu-DRB1*1007 sl94 dgr04
---------------------TTGGAGCAGGTTAAGTTTGAGTGTCATTTCTTCAACGGGACGGAGCGGGTGCGGTACCTGGAGAGACGCGTCCATAACCAAGAGGAGTACGCGCGCTTCGACAGCGACGTCGGGGAGTACCGGGCGGTGACGGAGCTGGGGCGGCCTGACGCCGAGTACTGGAACGGCCAGAAGGACCTCCTGGAGCGGAGGCGGGCCGAGGTGGACACAGTGTGCAGACACAACTACGGGGTTGTGGAGAGCTTC--------------------------------------------------
>Mamu-DRB1*1008 ot00
---------------------TTGGAATACGTTAAGTTTGAGTGTCATTTCTTCAACGGGACGGAGCGGGTGCGGTTCCTGATCAGAGTCTTCTATAACCGAGAGGAGTACGCGCGCTTCGACAGCGACGTGGGGGAGTTCCGGGCGGTGACGGAGCTGGGGCGGCCTGACGCCAAGTACTGGAACAGCCAGAAGGACTTCCTGGAGCAGAAGCGGGCCGAGGTGGACACCTACTGCAGACACAACTACGGGGCTGTGGAGAGCTTC--------------------------------------------------
>Mamu-DRB1*1009 sauUP
---------------------TTGGAATACGTTAAGTTTGAGTGTCATTTCTTCAACGGGACGGAGCGGGTGCGGTTCCTGATCAGAGTCTTCTATAACCGAGAGGAGTACGCGCGCTTCGACAGCGACGTGGGGGAGTTCCGGGCGGTGACGGAGCTGGGGCGGCCTGACGCCGAGTACTGGAACAGCCAGAAGGACATCCTGGAAGACCAGCGGGCCTCGGTGGACAACTACTGCAGACACAACTACGGGGCTGTGGAGAGCTTC--------------------------------------------------
>Mamu-DRB3*0401 sl92
---------------------TTGGAGCAGGCTAAGTTTGAGTGTCACTTCTTCAACGGGACGGAGCGGGTGCGGTACCTGCAGAGATACTTCTATAACCAGGAGGAGTTCGTGCGCTTCGACAGCGACGTGGGGGAGTTCCGGGCGGTGACGGAGCTGGGGCGGCCTGTCGCCGAGTACTGGAACAGCCAGAAGGACTTCCTGGAGCAGAAGCGGGCCGCGGTGGACAACTACTGCAGATACAACTACGGGGTTGTGGAGAGCTTC--------------------------------------------------
>Mamu-DRB3*0402 sl92
---------------------TTGGAGCAGGCTAAGTCTGAGTGTCACTTCTTCAACGGGACGGAGCGGGTGCGGTACCTGCAGAGATACTTCTATAACCAGGAGGAGTTCGTGCGCTTCGACAGCGACGTGGGGGAGTTCCGGGCGGTGACGGAGCTGGGGCGGCCTGTCGCCGAGTCCTGGAACAGCCAGAAGGACTTCCTGGAGCAGAAGCGGGCCGGGGTGGACAACTACTGCAGATACAACTACGGGGTTGTGGAGAGCTTC--------------------------------------------------
>Mamu-DRB3*0403 sl94
---------------------TTGGAGCAGGCTAAGTGTGAGTGTCACTTCTTCAACGGGACGGAGCGGGTGCGGTACCTGCAGAGACACTTCTATAACCAGGAGGAGTTCGTGCGCTTCGACAGCGACGTGGGGGAGTACCGGGCGGTGTCGGAGCTGGGGCGGCCTGTCGCCGAGTACTTCAACAGCCAGAAGGACTACCTGGAGCAGAGGCGGGCCCAGGTTGACAACTACTGCAGATACAACTACCGGGTTGGTGAGAGCTTC--------------------------------------------------
>Mamu-DRB3*0404 sl94
---------------------TTGGAGCAGGCTAAGTGTGAGTGTCACTTCTTCAACGGGACGGAGCGGGTGCGGTACCTGCAGAGACACTTCTATAACCAGGAGGAGTTCGTGCGCTTCGACAGCGACGTGGGGGAGTACCGGGCGGTGTCGGAGCTGGGGCGGCCTGTCGCCGAGTACTTCAACAGCCAGAAGGACTACCTGGAGCAGAGGCGGGCCAGGTTGGACAACTACTGCAGATACAACTACCGGGTTGGTGAGAGCTTC--------------------------------------------------
>Mamu-DRB3*0405 sl94 dgr04
-------------CACGTTTCTTGGAGCAGGCTAAGTCTGAGTGTCACTTCTTCAACGGGACGGAGCGGGTGCGGTACCTGCAGAGATACTTCTATAACCAGGAGGAGTTCGTGCGCTTCGACAGCGACGTGGGGGAGTTCCGGGCGGTGACGGAGCTGGGGCGGCCTGTCGCCGAGTCCTGGAACAGCCAGAAGGACTTCCTGGAGCAGAAGCGGGGCCGGGTGGACAACTACTGCAGATACAACTATGGGGTTGTGGAGAGCTTCACAGTGCAGCGGCGAG----------------------------------
>Mamu-DRB3*0406 ot00
---------------------TTGGAGCAGGCTAAGTCTGAGTGTCACTTCTTCAATGGGACGGAGCGGGTGCGGTACCTGCAGAGACACTTCTATAACCAGGAGGAGTTCGTGCGCTTCGACAGCGACGTGGGGGAGTTCCGGGCGGTAACGGAGCTGGGGCGGCCTGTCGCCGAGAACTGGAACAGCCAGAAGGACTTCCTGGAGCAGAAGCGGGGCCGGGTGGACAATTACTGCAGACACAACTACGGGGTTGTGGAGAGCTTC--------------------------------------------------
>Mamu-DRB3*0407 kh99
---------------------TTGCAGCAGGGTAAGTCTGAGTGTCATTTCTTCAACGGGACGGAGCGGGTGCGGTACCTGCAGAGACACTTCTATAACCAGGAGGAGTTCGTGCGCTTCGACAGCGACGTGGGGGAGTTCCGGGCGGTGTCGGAGCTGGGGCGGCCTGTCGCCGAGTCCTGGAACAGCCAGAAGGACTACCTGGAGCAGAGGCGGGCCGCGGTGGACAACTACTGCAGATACAACTACCAGGTTGGTGAGAGCTTC--------------------------------------------------
>Mamu-DRB3*0408 do03
---------------------TTGGAGCAGGTTAAGTCTGAGTGTCACTTCTTCAACGGGACGGAGCGGGTGCGGTACCTGCAGAGATACTTCTATAACCAGGAGGAGTTGGTGCGCTTCGACAGCGACGTGGGGGAGTACCGGGCGGTGTCGGAGCTGGGGCGGCCTGTCGCCGAGTCCTGGAACAGCCAGAAGGACTACCTGGAGCAGAAGCGGGGCCGGGTGGACAATTACTGCAGACACAACTACGGGGTTGGTGAGAGCTTC--------------------------------------------------
>Mamu-DRB3*0410 sauUP
---------------------TTGGAGCAGGCTAAGTGTGAGTGTCACTTCTTCAACGGGACGGAGCGGGTGCGGTACCTGCAGAGACACTTCTATAACCAGGAGGAGTTCGTGCGCTTCGACAGCGACGTGGGGGAGTTCCGGGCGGTGTCGGAGCTGGGGCGGCCTGTCGCCGAGTACTTCAACAGCCAGAAGGACTACCTGGAGCAGAGGCGGGCCCAGGTTGACAACTACTGCAGATACAACTACCGGGTTGGTGAGAGCTTC--------------------------------------------------
>Mamu-DRB3*0411 pe05
---------------------TTGGAGCAGGGTAAGTCTGAGTGTCATTTCTTCAACGGGACGGAGCGGGTGCGGTACCTGCAGAGACACTTCTATAACCAGGAGGAGTTCGTGCGCTTCGACAGCGACGTGGGGGAGTTCCGGGCGGTGTCGGAGCTGGGGCGGCCTGTCGCCGAGTACTTCAACAGCCAGAAGGACTACCTGGAGCAGAGGCGGGCCCAGGTTGACAACTACTGCAGATACAACTACCGGGTTGGTGAGAGCTTCACAGTGCAGCGACTGG----------------------------------
>Mamu-DRB4*0101 sl92
---------------------TTGGAGCAGGCTAAGTGTGAGTGTCATTTCTTCAATGGGACGGAGCGAGTGTGGAACCTGATCAGATACATCTATAACCAAGAGGAGTACGCGCGCTACAACAGTGACCTGGGGGAGTACCAGGCGGTGACGGAGCTGGGGCGGCCTGACGCTGAGTACTGGAACAGCCAGAAGGACCTCCTGGAGCGGAGGCGGGCCGAGGTGGACACCTACTGCAGATACAACTACGGGGTTGGTGAGAGCTTC--------------------------------------------------
>Mamu-DRB4*0102 ot00
---------------------TTGGAGCAGGCTAAGTCTGAGTGTCATTTCTTCAACGGGACGGAGCGGGTGCGGTACCTGATCAGATACATCTATAACCAAGAGGAGAACGCGCGCTTCGACAGCGACGTGGGGGAGTACCGGGCGGTGACGGAGCTGGGGCGGCCTGACGCCGAGTACTGGAACGGCCAGAAGGACCTCCTGGAGCGGAGGCGGGCCGAGGTGGACACAGTGTGCAGACACAACTACGGGGTTGGTGAGAGCTTC--------------------------------------------------
>Mamu-DRB4*0103 ot00
---------------------TTGTGGCAGGGTAAGGCTGAGTGTCACTTCTTCAACGGGACGGAGCGGGTGCGGTACCTGATCAGATACATCTATAACCAAGAGGAGAACGCGCGCTTCGACAGCGACGTGGGGGAGTACCGGGCGGTGTCGGAGCTGGGGCGGCCTGACGCCGAGTACTGGAACAGCCAGAAGGACCTCCTGGAGCGGAGGCGGGCCCAGGTGGACAACTACTGCAGACACAACTACGGGGTTGGTGAGAGCTTC--------------------------------------------------
>Mamu-DRB4*0104 sauUP
---------------------TTGTGGCAGGGTAAGGCTGAGTGTCACTTCTTCAACGGGACGGAGCGGGTGCGGTACCTGATCAGATACATCTATAACCAAGAGGAGAACGCGCGCTTCGACAGCGACGTGGGGGAGTACCGGGCGGTGTCGGAGCTGGGGCGGCCTGACGCCGAGTACTGGAACAGCCAGAAGGACCTCCTGGAGCGGAGGCGGGCCCAGGTGGACAACTACTGCAGACACAACTACGGGGTTGTGGAGAGCTTC--------------------------------------------------
>Mamu-DRB5*0301 dgr04
-------------CACGTTTCTTGAAGCAGGATAAGTTTGAGTGTCATTTCTTCAACGGGACGCAGCGGGTGCGGTTCCTGCACAGAGACATCTACAACCAAGAGGAGGACTTGCGCTTCGACAGCGACGTGGGGGAGTACCGGGCGGTGACGGAGCTGGGGCGGCCTGACGCCGAGTACTGGAACGGCCAGAAGGACATCCTGGAGCGGAGGCGGGCCGAGGTGGACACAGTGTGCAGACACAACTACGGGGTTTTTGAGAGCTTCACAGTGCAGCGGCGAG----------------------------------
>Mamu-DRB5*0302 sl92
---------------------TTGAAGCAGATTAAGTTTGAGTGTCATTTCTTCAACGGGACGGAGCGGGTGCGGTTCCTCGACAGAGACATCTACAACCAAGAGGAGGACTTGCGCTTCGACAGCGACGTGGGGGAGTACCGGGCGGTGACGGAGCTGGGGCGGCCTGACGCCGAGTACTGGAACGGCCAGAAGGACATCCTGGAGCGGAGGCGGGCCGAGGTGGACACAGTGTGCAGACACAACTACGGGGTTTTTGAGAGCTTC--------------------------------------------------
>Mamu-DRB5*0303 sl94 dgr04
-------------CACGTTTCTTGAAGCAGGATAAGTATGAGTGTCATTTCTTCAACGGGACGGAGCGGGTGCGGTTGCTGCACAGATACATCTATAACCAAGAGGAGGACGCGCGCTTCGACAGCGACGTGGGGGAGTACCGGGCGGTGACGGAGCTGGGGCGGCCTGACGCCGAGTACTGGAACGGCCAGAAGGACATCCTGGAGCGGAGGCGGGCCGAGGTGGACACAGTGTGCAGACACAACTACCGGGTTGGTGAGAGCTTCACAGTGCAGCGGCGAG----------------------------------
>Mamu-DRB5*0304 sl94
---------------------TTGAAGCAGGATAAGTATGAGTGTCATTTCTTCAACGGGACCGAGCGGGTGCGGTTCCTGCACAGAGACATCCATAACCAAGAGGAGGACTTGCGCTTCGACAGCGACGTGGGGGAGTACCGGGCGGTGACGGAGCTGGGGCGGCCTGACGCCGAGTCCTGGAACGGCCAGAAGGACATCCTGGAAGACAGGCGGGCCGCGGTGGACACCTTCTGCAGACACAACTACGGGGTTGGTGAGAGCTTC--------------------------------------------------
>Mamu-DRB5*0305 ot00
---------------------TTGAAGCAGGATAAGTATGAGTGTCATTTCTTCAACGGGACGGAGCGGGTGCGGTTGCTGCACAGATACATCTATAACCAAGAGGAGGACGCGCGCTTCGACAGCGACGTGGGGGAGTACCGGGCGGTGACGGAGCTGGGGCGGCCTGACGCCGAGTACTGGAACAGCCAGAAGGACATCCTGGAGCGGAGGCGGGCCGAGGTGGACACAGTGTGCAGACACAACTACCGGGTTGATGAGAGCTTC--------------------------------------------------
>Mamu-DRB5*0306 ot00
---------------------TTGAAGCAGGATAAGTTTGAGTGTCATTTCTTCAACGGGACGGAGCGGGTGCGGTTCCTGCACAGAGACATCTACAACCAAGAGGAGGACTTGCGCTTCGACAGCGACGTGGGGGAGTACCGGGCGGTGACGGAGCTGGGGCGGCCTGACGCCGAGTACTGGAACAGCCAGAAGGACATCCTGGAAGACGCGCGGGCCGCGGTGGACACCTACTGCAGACACAACTACGGGGTTGTGGAGAGCTTC--------------------------------------------------
>Mamu-DRB5*0307 kh99
---------------------TTGAAGCAGGAAAAGTTTGAGTGTCATTTCTTCAACGGGACGGAGCGGGTGCGGTTGCTGCACAGATACATCTATAACCAAGAGGAGGACGCGCGCTTCGACAGCGACGTGGGGGAGTACCGGGCGGTGACGGAGCTGGGGCGGCCTGACGCTGAGTACTGGAACAGTCAGAAGGACCTCCTGGAGCGGAGGCGGGCCGAGGTGGACACCTACTGCAGACACAACTATGGGGTTGTGGAGAGCTTC--------------------------------------------------
>Mamu-DRB5*0308 sauUP
---------------------TTGAAGCAGGATAAGTCTGAGTGTCACTTCTTCAACGGGACGGAGCGGGTGCGGTACCTGCACAGAGACATCTACAACCAAGAGGAGGACTTGCGCTTCGACAGCGACGTGGGGGAGTACCGGGCGGTGACGGAGCTGGGGCGCCCTGACGCCGAGTACTGGAACAGCCAGAAGGACCTCCTGGAGCGGAGGCGGGCCGCGGTGGACACCTTCTGCAGACACAACTACCGGGTTGGTGAGAGCTTC--------------------------------------------------
>Mamu-DRB6*0101 N sl92
---------------------TTGGAGCAGGCTAAGTCTGAGTGTCATATCTTCAATGGGACTGAGCGGGTGCGGTACCTGAACAGAAACATCCATAAATGGGAGGAGAACCTGCGCTTCCACAGCGACGTGCGAGAGTTCCAGGCGGTGACGGAACTGGAGCGGCCTGTCGCGGAGAACTGGAACAGCCAGAAGGGCATCCTGGAGGAGAAGCCGGACTAGGTGGACATCTACTGCAGATACAATTAGGGGGTTCTTGAGAGCTTC--------------------------------------------------
>Mamu-DRB6*0102 N sl94
---------------------TTGGAGCAGGCTAAGTGTGAGTGTCATATCTTCAATGGGTCTGAGCGGGTGCAGTACCTGAACAGAAACATCCATAAATGGGAGGAGAACCTGCGCTTCCACAGCGATGTGGGGGAGTTCCAGGAGGTGAGGGAACTGGGGCGGCCTGTCACAGAA--------------------------------------------------------------TTACAATTACGGGGTTTTTGAGAGCTTC--------------------------------------------------
>Mamu-DRB6*0103 N sl94
---------------------TTGGAGCAGGCTAAGTGTGAGTGTCATATCTTCAATGGGACTGAGCGGGTGCAGTACCTGAACAGAAACATCCATAAACGGGGGGAGAACCTGGTCTTCCACAGCGACGTGGGGGAGTTCCAGGCGGTGACGCAACTGGGGCGGCCTGTCACAGAG--------------------------------------------------------------TTACAATTACCGGGTTTTTGAGAGCTTC--------------------------------------------------
>Mamu-DRB6*0104 N sl94
---------------------TTGGAGCAGGCTAAGTGTGACTGTCATATCTTTAATGGGACTGAGCGGGTGCGGTACCTGAACAGATACATCCATAAAAGGGAGGAGAACCTGCGCTACAACAGCGACCTGGGGGAGTTCCAGGCGGTGACGGAACTGGGGTGGCCTGTCACAGAG--------------------------------------------------------------TTACAATTATGGGGTTTTTGAGAGCTTC--------------------------------------------------
>Mamu-DRB6*0105 N sl94
---------------------TTGGAGCAGGCTAAGTGCGAGTGTCATATCTTCAATGGGACTGAGCGGGTGCAGTACCTGAACAGATACATCCATAAACGGGAGGAGAACCTGCGCTTCCACAGCGACCTGGGGGAGTTCCAGGCGGTGACGGAACTGGGGTGGCCTGTCACAGAG--------------------------------------------------------------TTACAATTACGGGGTTTTTGAGACCTTC--------------------------------------------------
>Mamu-DRB6*0106 N sl94
---------------------TTGGAGCAGGCTAAGTGTGAGTGTCCTATCTTCAATGGGACTGAGCGGGTGCAGTACCTGAACAGAAACATCCATAAACGGGAGGAGAACCTGCGCTTCCACAGCGACGTGGGGGAGTTCCAGGCGGTGATGGAACTGGGGCGACCTGTCACAGAG--------------------------------------------------------------TTACAATTGTGGGGTTTTTGAGAGCTTC--------------------------------------------------
>Mamu-DRB6*0107 N sl94
---------------------TTGGAGCAGGCTAAGTGTGAGTGTCATATCTTCAATGGGTCTGAGCAGGTGCAGTACCTGAACAGAAACATCCATAAACGGGGGGAGAACCTGGGCTTCCACAGCGACGTGGGGGAGTTCCAGGCGGTGACGCAACTGGGGCGGCCTGTCACAGAG--------------------------------------------------------------TTACAATTACCGGGTTTTTGAGAGCTTC--------------------------------------------------
>Mamu-DRB6*0108 sl94
---------------------TTGGAGCAGGGTAAGTCTGAGTGTCAAATCTTCAACGGGAGGGAGCCGGTGCGGTACCTGAACAGATACATTCATAAACGGGAGGAGAACCTGCGCTTCCACAGCGACGTGGGGGAGTTCCAGGCGGTGACGGAACTGGAGCGGCCTGTCGCGCAGAACTGGAACAGCCAGAAAGGCATCCTGGAGGAGAAGCGGGACAAGGTGGACACCTACTGCAGATACAATTACCGGGTTTTTGAGAGCTTC--------------------------------------------------
>Mamu-DRB6*0109 N sl94
---------------------TTGGAGCAGGCTAAGTGTGAGTGTCATTTCTTCAATGGGACTGAGCGGATGCAGTACCTGAACAGATACATCCATAAACGGGAGGAGAACCTGCGCTTCCACAGCGACGTGGGGGAGTTTCAGGCGGTGACGCAACTGGGGCGGCCTGTCGCGGAGAACTGGAACAGCCAGAAGGGCATCCTGGAGGAGAAGCGGGACTAGGTGGACACCTACTGCAGATACAATTACGGGGTTTTTGAGAGCTTC--------------------------------------------------
>Mamu-DRB6*0110 sl94
---------------------TTGGAGCAGGCTAAGTGTGAGTGTCCTATCTTCAATGGGACTGAGCGGGTGCAGTACCTGAACAGATACATCCATAAACGGGAGGAGAACCTGCGCTTCCACAGCGACCTGGGGGAGTTCCAGGCGGTGATGGAACTGGGGCGGCCTGTCGCGGAGAACTGGAACAGCCAGAAGGGCATCCTGGAGGAGAAGCGGGACAAGGTGGACACCTACTGCAGATACAATTACAGGGTTTTTGAGAGCTTC--------------------------------------------------
>Mamu-DRB6*0111 sl94
---------------------TTGGAGCAGGGTAAGTCTGAGTGTCAAATCTTCAACGGGAGGGAGCCGGTGCGGTACCTGAACAGATACATCCATAAACGGGAGGAGAACCTGCGCTTCCACAGCGACGTGGGGGAGTTCCAGGCGGTGACGGAACTGGAGCGGCCTGTCGCGCAGAACTGGAACAGCCAGAAAGGCATCCTGGAGGAGAAGCGGGACAAGGTGGACACCTACTGCAGATACAATTACCGGGTTTTTGAGAGCTTC--------------------------------------------------
>Mamu-DRB6*0112 N pa96
------------------------GAGCAGGCTAAGTGTGAGTGTCATATCTTCAATGGGACTGAGCGGGTGCGGTACCTGAACAGATACATCCATAAACGAGAGGAGAACCTGCGCTTCCACAGCGACCTGGGGGAGTTCCAGGCGGTGTCGGAACTGGAGTGGCCTGTCGCAGAGAACTGGAACAGCCGGATGGGCATCCT---AGAGAAGCGGGACAAGGTGGACATCTACTGCAGATACAATTATAGGGTTTTTGAGAGCTTCACAGAGCAGCGATGAG----------------------------------
>Mamu-DRB6*0113 N kn97
---------------------TTGGAGCAGGCTAAGAGTGAGTGTCATATCTTCAATGGGACTGAGCGGGTGCTCTACCTGAACAGATACATCCATCAACGAGAGGAGAACCTGCGCTTCGACAGCGACCTGGGGGACTTCCAGGCGGTGTCGGAACTGGAGTGGCCTGTCGCGGAGAACTGGAACAGCCGGATGGGCATCCT---AGAGAAGCGGGACAAGGTGGACTCCTACTGCAGATACAATTATAGGTTTGTTGAGAGCTTC--------------------------------------------------
>Mamu-DRB6*0114 N ot00
---------------------TTGGAGCAGGCTAAATATGAGTGTCATATCTTCAATGGGACTGAGCGGGTGCAGTACCTAAACAGAAACATCCATAAAGGGGAGAAGAACCTGCGCTTCCAGAGCGACGTCGGGGAGTTCCAGGCGGTGACTGAACCGGGGCCGCCTGTCGCGGAGAACTGGAACAGCCAGAAGGGCATCCTGGAGGAGAAGCAGGACAAGGTGGACACCTACTGCAGAAACAATTACGGGGTTTTTGAGAGCTTC--------------------------------------------------
>Mamu-DRB6*0115 N kh99
---------------------TTGAAGTAGGCTAAGTGTGAGTGTCATATCTTCAATGGGACTGAGCGGGTGCGGTACCTGAACAGAAACATCCATAAACAGGAGGAGAACCTGCGCTTCCACAGCGACGTGGGGGAGTTCCAGGCGGTGACGGAACTGGGGTGGCCTGTCACAGAG--------------------------------------------------------------tTACAATTGTGGGGTTTTTGAGAGCTTC--------------------------------------------------
>Mamu-DRB6*0116 N ot00
--------------------------------------------------CTTCAATGGGACTGAGCGGGTGCAGTACCTGAACAGATACATCCATAAACGGGAGGAGAACCTGCGCTTCCACAGCGACGTCGGGGAGTTCCAGGAGGTGACGGAACTGGGGCGGCCTGTCACAGAG--------------------------------------------------------------TTACAATTACGGGGTTTTTGAGAGCTTC--------------------------------------------------
>Mamu-DRB6*0117 ot00
---------------------TTGGAGCAGGCTAAGTGTGAGTGTCGTATCTTCAATGGGACTGAGCAGGTGCAGTACCCGAACAGAAATATCCATAAACGGGAGGAGAACCTGCGCTTCCACAGCGACCTGGGGGAGTTCCAGGCGGTGATGGAACTGGGGTGGCCTGTC--------------------------------------------------------------------------------------------------------------------------------------------------
>Mamu-DRB6*0118 N ot00
---------------------TTGGAGCAGGCTAAGTGTGACTGTCATATCTTTAATGGGACTGAGCGGGTGCGGTACCTGAACAGATACATCCATAAAAGGGAGGAGAACCTGCGCTACAACAGCGACCTGGGGGAGTTCCAGGCGGTGACGGAACTGGGGTGGCCTGTCACAGAG--------------------------------------------------------------TTACAATTATGGGGTTTTTGAGAGCTTC--------------------------------------------------
>Mamu-DRB6*0119 N ot00
--------------------------------------------------CTTCAATGGGACTGAGCGGGTGCAGTACCTGAACAGATACATCCATAAACGGGAGGAGAACCTGCGCTTCCACAGCGACGTGGGGGAGTTCCAGGAGGTGACGGAACTGGGGCGGCCTGTCACAGAG--------------------------------------------------------------TTACAATTACGGGGTTTTTGAGAGCTTC--------------------------------------------------
>Mamu-DRB6*0120 N do07
---------------------TTGGAGCAGGCTAAATGTGTGTGTCATATCTTCAATGGGACTGAGCGGGTGCAGTACCTAAACAGAAACACCCATAAACGGGAGGAGAACCTGCGCTTCCACAGCGACCTGGGGGAGTTCCAGGCGGTGACGGAACTGGGGCGGCCTGTCGCGGAGAGCTGGAACAGCCAGAAGGGCATCCTGGAGGAGAAGCGGGACAAGGTGGACTCCTACTGCAGATACAATTACGGAGTTTTTGATAGCTTCATAGAGCAGCGATGAG----------------------------------
>Mamu-DRB6*0121 N do07
---------------------TTGGAGCAGGGTAAGTCTGAGTGTCAAATCTTCAACGGGAGGGAGCGGGTGCGGTACCTGAACAGATACATCCATAAACGGGAGGAGAACCTGCGCTTCGACAGCGACGTGGGGGAGTTCCAGGCGGTGACGGAACTGGGGCGGCCTGTCGCGGAGAACTGGAACAGCCAGAAGGGCATCCTGGAGGAGAAGCGGGACAAGGTGGACACCTACTGCAGATACAATTAACGGGTTTTTGAGAGCTTCACAGTGCAGCGATGAG----------------------------------
>Mamu-DRB6*0122 N do07
--------------------------------------------------CTTCAATGGGACTGAGCGGGTGCGGTACCTGAACAGATACATCCATAAACGGGAGGAGAACCTGCGCTTCCACAGCGACCTGGGGGAGTTCCAGGCGGTGTCGGAACTGGAGTGGCCTGTCGCAGAGAACTGGAACAGCCGGATGGGCATCCT---GGAGAAGCGGGACAAGGTGGACATCTACTGCAGATACAATTATAGGGTTTTTGAGAGCTTCACAGAGCAGCGATGAG----------------------------------
>Mamu-DRB6*0123 N do07
---------------------TTGGAGCAGGCTAAGTGTGAGTGTCATTTCTTCAATGGGACTGAGCGGGTGCAGTACCTAAACAGATACATCCATAAACGGGAGGAGAACCTGCGCTTCCACAGCGACGTCGGGGAGTTCCAGGCGGTGACGGAACTGGAGTGGCCTGTCGCGGAGAACTGGAACAGCCAGAAGGGCATCCTGGAGGAGAAGCGGGACAAGGGGGACACCTACTGCATAAACAATTACGGGGTTTTTGAGAGCTTCACAGAGCAGCGATGAG----------------------------------
>Mamu-DRB6*0124 N do07
---------------------TTGGAGCCGGCTAAGTGTGAGTGTCGTATCTTCAATGGGACTGAGCGGGTGCAGTATCCGAACAGAAACATCCATAAACGGGAGGAGAACCTGCGCTTCCACGGCGACCTGGGGGAGTTCCAGGCGGTGATGGAACTGGGGTGGCCTGTCACAGAG--------------------------------------------------------------TTACAATTACCGGGTTTTTGAGAGCTTCACAGTGCAGCGATGAG----------------------------------
>Mamu-DRB6*0501 kn97
---------------------TTGGAGCAGGCTAAGTCTGAGTGTCATTTCTTCAATGGGACGGAGCGGGTGCAGTTCCTGAAGAGATACTTCTATAACCAGGAGGACTACCTGCGCTTCGACAGCGACGTGGGGGAGTACCGGGCGGTGACGGAGCTGGGGCGGCCTGTCGCGGAGTACTGGAACAGCAAGCAGGGCTTCCTGGAGGAGAAGCGGGACAAGGTGGACACCTACTGCAGATACAATTACCGGGTTGTTGAGAGCTTC--------------------------------------------------
>Mane-DRB*W101 zh91
-------------CACGTTTCTTAGAGTACTGTAAGTTTGAGTGTCATTTCTTCAATGGGACGGAGCTGATGCTGTACCTGATCAGATACTTCCATAACCAAGAGGAGTACGTGCGCTACGACAGCGACGTGGGGGAGTACCGGGCGGTGACGGAGCTGGGGCGGCCTGTCGCCGAGAACTGGAACAGCCAGAAGGACCTCCTGGAGCAGAGGCGGGCCGAGGTGGACACCTACTGCAGACACAACTACGGGGTTGGTGAGAGCTTCACAGTGCAGCGGCGAG----------------------------------
>Mane-DRB*W102 zh91
-------------CACGTTTCTTAGAGTACTGTAAGTTTGAGTGTCATTTCTTCAATGGGACGGAGCGGGTGCAGTACCTGATCAGATACTTCTATAACCAAGAGGAGTACGTGCGCTACGACAGCGACGTCGGGGAGTACCGGGCGGTGACGGAGCTGGGGCGGCCTGACGCCGAGTACTGGAACGGCCAGAAGGACCTCCTGGAGCAGAGGCGGGCCGAGGTGGACACCGTGTGCAGACACAACTACGGGGTTGTTGAGAGCTTCACAGTGCAGCGGCGAG----------------------------------
>Mane-DRB*W201 N zh91
-------------CACGTTTCCTGGGGCATGCTAAGTCAGAGTGTCATTTCTTCAACGGGACGGAGCGGGTGCGGTTCCTGCAGAGATACATCTATAACCAGGAGGAGTTGGTGCGCTTCGACAGCGACGTGGGGGAGTTCCGGGCGGTGACGGAGCTGGGGCGGCCTGTCGCCGAGTCCTGGAACAGTCGGAAGGACTTCCTGGAGCGGGAGCGGGCCCAGGTGGACACC---TGCAGACACAACTACGGGGGTGTGGAGAGCTTCACAGTGCAGCGGCGAG----------------------------------
>Mane-DRB*W202 N zh91
-------------CACATTTCTTGGATCAGGTTAAGTATGAGTGTCATTTCTTCAATGGGACGGAGCGGGTGCGGCTCCTGGGCAGACACTTCTATAACCAGGAGGAGTTAGTGCGCTTCGACAGCGACGTCGGGGAGTACCGGGCGGTGTCGGAGCTGGGGCGGCCTGACGCCGAGAACTTGAACGCTCGGAAGGACGTCCTGGAGCAGGCGCGGGCCCAGGTGGACACC---TGCAGACACAACTACGGGGTTGTGGAGAGCTTCACAGTGCAGCGGCGAG----------------------------------
>Mane-DRB1*0301 zh91
-------------CACGTTTCTTGGAGTACTCTACATCTGAGTGTCACTTCTTCAACGGGACGGAGCGGGTGCGGTTCCTGGACAGATACTTCTATAACCAGGAGGAGTACGTGCGCTTCGACAGCGACGTGGGGGAGTACCGGGCGGTGTCGGAGCTGGGGCGGCGTAGCGCCGAGTACTGGAACGGCCAGAAGGACATCCTGGAAGACGCGCGGGCCGCGGTGGACACCTACTGCAGACACAACTACCGGATTGGTGAGAGCTTCACAGTGCAGCGGCGAG----------------------------------
>Mane-DRB1*0306 ga97
------------------TTCTTGGAGCAGGTTAAGTCTGAGTGTCATTTCTTCAATGGGACGGAGCGGGTGCGGCTCCTGGACAGATACTTCTATAACCAGGAGGAGAACCTGCGCTTCGACAGCGACGTGGGGGAGTTCCGGGCGGTGTCGGAGCTGGGGCGGCCTGACGCCGAGTACTGGAACAGTCAGAAGGACTTCCTGGAGCAGAGGCGGGCCGCGGTGGACAACTACTGCAGATACAACTACCGGGTTGGTGAG--------------------------------------------------------
>Mane-DRB6*0501 ga97
------------------TTCTTGGAGTACTCTACATCTGAGTGTCACTTCTTCAACGGGACGGAGCGGGTGCGGTTCCTGGACAGATACTTCTATAACCAGGAGGAGAACCTGCGCTTCCACAGCGACGTGGGGGAGTTTCAGGCGGTGACGCAACTGGGGCGGCCTGTCGCGGAGAACTGGAACAGCCAGAAGGGCATCCTGGAGGAGAAGCGGGACAAGGTGGACACCTACTGCAGATACAATTACGGGGTTTTTGAG--------------------------------------------------------
>Mane-DRB1*0305 ga97
------------------TTCTTGGAGTACTCTACATCTGAGTGTCACTTCTTCAATGGGACGGAGCGGGTGCGGTTCCTGGACAGATACTTCTATAACCAGGAGGAGAACCTGCGCTTCGACAGCGACGTGGGGGAGTTCCGGGCGGTGTCGGAGCTGGGGCGGCCTGACGCCGAGTACTGGAACAGTCAGAAGGACTTCCTGGAGCAGAGGCGGGCCGCGGTGGACACCTACTGCAGATACAACTACCGGGTTGGTGAG--------------------------------------------------------
>Mane-DRB1*0401 ga97
------------------TTCTTGGAGCAGGTTAAACATGAGTGTCACTTCTTCAATGGGACGGAGCGGGTGCGGTTCCTGGACAGATACTTCTATAACCAGGAGGAGTACGTGCGCTTCGACAGCGACGTGGGGGAGTACCGGGCGGTGACGGAGCTGGGGCGGCGTAGCGCGGAGTACTGGAACAGCCAGAAGGGCATCCTGGAAGACAGGCGGGCCGTGGTGGACACCTACTGCAGACACAACTACGGGGTTGGTGAG--------------------------------------------------------
>Mane-DRB1*0304 ga97
------------------TTCTTGGAGTACTCTACATCTGAGTGTCACTTCTTCAACGGGACGGAGCGGGTGCGGTACCTGGACAGATACTTCTATAACCAGGAGGAGGACGTGCGCTTCGACAGCGACGTGGGGGAGTACCGGGCGGTGTCGGAGCTGGGGCGGCCTGTCGCCGAGTACTGGAACAGCCAGAAGGACATCCTGGAAGACCAGCGGGCCTCGGTGGACACCTTCTGCAGACACAACTACCGGGTTGCGGAG--------------------------------------------------------
>Mane-DRB6*0105 N ga97
------------------TTCTTGGAGCAGGCTAAATATGAGTGTCATATCTTCAATGGGACTGAGCGGGTGCAGTACCTAAACAGAAACATCCATAAAGGGGAGAAGAACCTGCGCTTCCAGAGCGACCTCAGGGAGTTCCAGGCGGTGACTGAACCGGAGCCGCCTGTCGCGGAGAACTGGAACAGCCAGAAGGGCATCCTGGAGGAGAAGCAGGACAAGGTGGACACCTACTGCAGAAACAATTACGGGGTTTTTGAG--------------------------------------------------------
>Mane-DRB6*0106 N ga97
------------------TTCTTGGAGCAGGCTAAGTGTGAGTGTCATATCTTCAATGGGTCTGAGCGGGTGCAGTACCTAAACAGAAACATCCATAAACGGGAGGAGAACCTGCGCTTCCACAGCGACCTGGGGGAGTTCCAGGCGGTGACGGAACTGGAGCCGCCTGTCGCCGAGAACTGGAACAGCCAGAAAGGCATCCTGGAGGAGAAGCGGGACAAGGGGGACACCTACTGCATAAACAATTACGGGGTTTTTGAG--------------------------------------------------------
>Mane-DRB*W203 ga97
------------------TTCCTGGGGCATGCTAAGTCAGAGTGCCATTTCTTCAACGGGACGGAGCGGGTGCGGTTCCTGCAGAGATACATCTATAACCAGGAGGAGTTCGTGCGCTTCGACAGCGACGTGGGGGAGTTCCGGGCGGTGACGGAGCTGGGGCGGCCTGACGCCGAGTCCTGGAACACTCGGGAGGACATCCTGGAGCGGGAGCGGGCCCAGGTGGACACCTTCTGCAGACACAACTACGGGGTTGGTGAG--------------------------------------------------------
>Mane-DRB*W204 ga97
------------------TTCCTGGGGCATGCTAAGTCAGAGTGTCATTTCTTCAACGGGACGGAGCGGGTGCGGTTCCTGCAGAGATACATCTATAAACAGGAGGAGTTCGTGCGCTTCGACAGCGACGTGGGGGAGTTCCGGGCGGTGACGGAGCTGGGGCGGCCTGTCGCCGAGTCCTGGAACAGTCGGAAGGACATCCTGGAGCGGGAGCGGGCCCAGGTGGACACCTTCTGCAGACACAACTACGGGGTTGGTGAG--------------------------------------------------------
>Mane-DRB1*1004 ga97
------------------TTCTTGGAGTACGTTAAGTTTGAGTGTCATTTCTTCAACGGGACGGAGCGGGTGCGGTACCTGATCAGAGTCTTCTATAACCGAGAGGAGTACGTGCGCTTCGACAGCGACGTGGGGGAGTTCCGGGCGGTGTCGGAGCTGGGGCGGCCTGACGCCGAGTACTTCAACAGCCAGAAGGACTTCCTGGAGCAGAAGCGGGCCGCGGTGGACACCTACTGCAGACACAACTACGGGGTTGGTGAG--------------------------------------------------------
>Mane-DRB*W602 N ga97
------------------TTCTTGAAGCAGGATAAGTATGAGTGTCATTTCTTCAACGGGACGGAGCGGGTGCGGTTCCTGCACAGATACATCTATAACCAGTAGGAGTACGTGCGCTTCGACAGCGACGTAGGGGAGTACCGGGCGGTGACGGAGCTGGGGCGGCGTAGCGCCGAGTACTTCAACAGCCAGAAGGGCTACCTGGAGCAGAAGCGGGCCGCGGTGGACACCTACTGCAGACACAACTACGGGGTTGTGGAG--------------------------------------------------------
>Mane-DRB*W604 ga97
------------------TTCTCGAAGCAGACTAAGGCTGAGTGTCATTTCTTCAACGGGACGGAGCGGGTGCGGTTGCTGGACAGACACTTCTATAACCAGGAGGAGTACGTGCGCTATGACAGCGACGTGGGGGAGTACCGGGCGGTGACGGAGCTGGGGCGGCGTAGCGCGGAGTACTGGAACAGCCAGAAGGACTACCTGGAGCAGAGGCGGGCCGAGGTGGACACCTACTGCAGACACAACTACCGGATTGGTGAG--------------------------------------------------------
>Mane-DRB6*0103 ga97
------------------TTCTTGGAGCAGGCTAAGTGTGAGTGTCATTTCTTCAATGGGACTGAGCGGATGCAGTACCTGAACAGATACATCCATAAACGGGAGGAGAACCTGCGCTTCCACAGCGACGTGGGGGAGTTTCAGGCGGTGACGCAACTGGGGCGGCCTGTCGCGGAGAACTGGAACAGCCAGAAGGGCATCCTGGAGGAGAAGCGGGACAAGGTGGACACCTACTGCAGATACAATTACGGGGTTTTTGAG--------------------------------------------------------
>Mane-DRB*W603 N ga97
------------------TTCTTGGAGCAGGCTAAGGCTGAGTATCACTTCTTCAACGGGACGGAGCGGGTGCGGTACCTGGAGAGATACATCTATAACCAGTAGGAGTACGTGCGCTTCGACAGCGACGTAGGGGAGTACCGGGCGGTGACGGAGCTGGGGCGGCGTAGCGCCGAGTACTTCAACAGCCAGAAGGGCTACCTGGAGCAGAAGCGGGCCGCGGTGGACACCTACTGCAGACACAACTACGGGGTTGGTGAG--------------------------------------------------------
>Mane-DRB1*1005 ga96
------------------TTCTTGGAGTACGTTAAGTTTGAGTGTCATTTCTTCAACGGGACGGAGCGGGTGCGGTACCTGATCAGAGTCTTCTATAACCAGGAGGAGTATGTGCGCTTCGACAGCGACGTGGGGGAGTTCCGGGCGGTGTCGGAGCTGGGGCGGCCTGACGCCGAGTACTTCAACAGCCAGAAGGGCTTCCTGGAGCAGAAGCGGGCCGCGGTGGACACCTACTGCAGACACAACTACGGGGTTGGTGAG--------------------------------------------------------
>Mane-DRB6*0102 ga96
------------------TTCTTGGAGCAGGGTAAGTCTGAGTGTCAAATCTTCAACGGGAGGGAGCGGGTGCGGTACCTGAACAGATACATCCATAAACGGGAGGAGAACCTGCGCTTCGACAGCGACGTGGGGGAGTTCCAGGCGGTGACGGAACTGGGGCGGCCTGTCGCGGAGAACTGGAACAGCCAGAAGGGCATCCTGGAGGAGAAGCGGGACAAGGTGGACACCTACTGCAGATACAATAACGGGGTTTTTGAG--------------------------------------------------------
>Mane-DRB*W501 ga96
------------------TTCTTGGAGCAGGCTAAGTCTGAGTGTCACTTCTTCAACGGGACGGAGCGGGTGCGGTACCTGGACAGATACATCTATAACCAGGAGGAGTACGTGCGCTTCGACAGCGACGTGGGGGAGCACCGGGCGGTGACGGAGCTGGGGCGGCCTGACGCCGAGTACTGGAACAGCCAGAAGGACTTCCTGGAAGACCAGCGGGCCGCGGTGGACAACTACTGCAGACACAACTACGGGGTTGGTGAG--------------------------------------------------------
>Mane-DRB1*0402 g96
------------------TTCTTGGAGCAGGTTAAACATGAGTGTCACTTCTTCAATGGGACGGAGCGGGTGCGGTTCCTGGATAGATACTTCCATAACCAGGAGGAGTACGTGCGCTTCGACAGCGACGTGGGGGAGTACCGGGCGGTGACAGAGCTGGGGCGGCCTGACGCCGAGTCCTGGAACAGCCAGAAGGACATCCTGGAAGACGCGCGGGCCGCGGTGGACACCTACTGCAGATACAACTACGGGGTTGTTGAG--------------------------------------------------------
>Mane-DRB*W2101 ga96
------------------TTCTTGGAGCAGGTTAAGTCTGAGTGTCATTTCTTCAATGGGACGGAGCGGGTGCGGTTCCTGGAGAGATACTTCTATAACCAGGAGGAGTACGTGCGCTTCGACAGCGACGTGGGGGAGTACCGGGCGGTGTCGGAGCTGGGGCGGCGTAGCGCCGAGTACTGGAACGGCCAGAAGGGCATCCTGGAGCAGAAGCGGGGCCAGGTTGACAACTACTGCAGACACAACTACGGGGTTGTGGAG--------------------------------------------------------
>Mane-DRB1*0307 ga96
------------------TTCTTGGAGTACTCTACATCTGAGTGTCACTTCTTCAATGGGACGGAGCGGGTGCGGTACCTGGAAAGATACTTCTATAACCAAGAGGAGAACGTGCGCTTCGACAGCGACGTGGGGGAGTACCGGGCGGTGACGGAGCTGGGGCGGCCTGACGCCGAGTACTGGAACAGCCAGAAGGACATCCTGGAGCAGAAGCGGGCCCGGGTGGACAACTACTGCAGACACAACTACGGGGTTTTTGAG--------------------------------------------------------
>Mane-DRB1*1003 ga96
------------------TTCTTGGAGTACGTTAAGTTTGAGTGTCATTTCTTCAACGGGACGGAGCGGGTGCGGTACCTGATCAGAGTCTTCTATAACCAGGAGGAGTATGTGCGCTTCGACAGCGACGTGGGGGAGTTCCGGGCGGTGTCGGAGCTGGGGCGGCCTGACGCCGAGAACTGCAACAGCCAGAAGGACTTCCTGGAGCAGAAGCGGGCCGCGGTGGACACCTACTGCAGACACAACTACGGGGTTGTGGAG--------------------------------------------------------
>Mane-DRB*W2102 ga96
------------------TTCTTGGAGCAGGTTAAGTCTGAGTGTCATTTCTTCAATGGGACGGAGCGGGTGCGGTTCCTGGAGAGATACTTCTATAACCAGGAGGAGTACGTGCGCTTCGACAGCGACGTGGGGGAGTACCGGGCGGTGTCGGAGCTGGGGCGGCGTAGCGCCGAGTACTGGAACGGCCAGAAGGGCTACCTGGAGCAGAAGCGGGGCCAGGTTGACAACTACTGCAGACACAACTACGGGGTTGGTGAG--------------------------------------------------------
>Mane-DRB1*0308 ga96
------------------TTCTTGGAGTACTCTACATCTGAGTGTCACTTCTTCAATGGGACGGAGCGGGTGCGGTACCTGGACAGATACTTCTATAACCAAGAGGAGAACGTGCGCTTCGACAGCGACGTGGGGGAGTACCGGGCGGTGACGGAGCTGGGGCGGCCTGACGCCGAGTACTGGAACAGCCAGAAGGACATCCTGGAGCAGAAGCGGGCCCGGGTGGACAATTACTGCAGACACAACTACGGGGTTTTTGAG--------------------------------------------------------
>Mane-DRB6*0110 N ga96
------------------TTCTTGGAGCAGGCTAAGTGTGAGTGTCCTATCTTCAATGGGACTGAGCCGGTGCAGTACCTGAACAGATACATCCATAAAAGGGAGGAGAACCTGCGCTACAACAGCGACCTGGGGGAGTTCCAGGCGGTGACGGAACTGGGGTGGCCTGTCACAGAG--------------------------------------------------------------TTACAATTATGGGGTTTTTGAGAG------------------------------------------------------
>Mane-DRB*W2801 ga96
------------------TTCTTGGGGCAGGCTAAACGTGAGTGTCACTTCTTCAACGGGACGGAGCGGGTGCGGTTCCTGGACAGATACTTCTATAACCAGGAGGAGTTCGTGCGCTTCGACAGCGACGTGGGGGAGTTCCGGGCGGTGACGGAACTGGGGAGGCCTGTCGCGGAGAACTTGAACAGCCAGAAGGACTACCTGGAGCAGGCGCGGGCCGCGGTGGACAATTACTGCAGATACAACTACCAGGTTGGTGAG--------------------------------------------------------
>Mane-DRB*W2802 ga96
------------------TTCTTGGGGCAGGCTAAACGTGAGTGTCACTTCTTCAACGGGACGGAGCGGGTGCGGTTCCTGGACAGATACTTCTATAACCAGGAGGAGTTCGTGCGCTTCGACAGCGACGTGGGGGAGTTCCGGGCGGTGACGGAACTGGGGAGGCCTGTCGCGGAGAACTTGAACAGCCAGAAGGACTACCTGGAGCAGGCGCGGGCCGCGGTGGACAATTACTGCAGATACAACTACGGGGTTGGTGAG--------------------------------------------------------
>Mane-DRB5*0301 ga96
------------------TTCTTGAAGCAGGATAAGTATGAGTGTCATTTCTTCAACGGGACGGAGCGGGTGCGGTTCCTGCACAGAGACATCCATAACCAAGAGGAGGACTTGCGCTTCGACAGCGACGTGGGGGAGTACCGGGCGGTGACGGAGCTGGGGCGGCCTGACGCCGAGTCCTGGAACAGCCGGAAGGACATCCTGGAAGACAGGCGGGCCGCGGTGGACACCTTCTGCAGACACAACTACGGGGTTGGTGAG--------------------------------------------------------
>Mane-DRB1*0401 ga96
------------------TTCTTGGAGCAGGGTAAGTCTGAGTGTCATTTCTTCAACGGGACGGAGCGGGTGCGGTACCTGCAGAGACACTTCTATAACCAGGAGGAGTTCGTGCGCTTCGACAGCGACGTGGGGGAGTTCCGGGCGGTGTCGGAGCTGGGGCGGCCTGTCGCCGAGTCCTGGAACAGCCAGAAGGACTACCTGGAGCAGAGGCGGGCCGCGGTGGACAACTACTGCAGATACAACTACCAGGTTGGTGAG--------------------------------------------------------
>Mane-DRB*W2803 N ga96
------------------TTCTTGGAGTAGGCTAAGTGTGAGTGTCATATCTTCAATGGGACGGAGCGGGTGCGGTTCCTGGACAGATACTTCTATAACCAGGAGGAGTTCGTGCGCTTCGACAGCGACGTGGGGGAGTTCCGGGCGGTGACGGAACTGGGGAGGCCTGTCGCGGAGAACTTGAACAGCCAGAAGGACTACCTGGAGCAGGCGCGGGCCGCGGTGGACAACTACTGCAGATACAACTACGGGGTTGGTGAG--------------------------------------------------------
>Mane-DRB6*0108 N ga96
------------------TTCTTGGAGTAGGCTAAGTGTGAGTGTCATATCTTCAATGGGACTGAGCGGGTGCGGTACCTGAACAGAAACATCCATAAACAGGAGGAGAACCTGCGCTTCCACAGCGACGTGGGGGAGTTCCAGGCGGTGACGGAACTGGGGTGGCCTGTCACAGAG--------------------------------------------------------------TTACGATTGTGGGGTTTTTGAGAG------------------------------------------------------
>Mane-DRB1*1001 ga96
------------------TTCTTGGAGTACGTTAAGTTTGAGTGTCATTTCTTCAACGGGACGGAGCGGGTGCGGTTCCTGATCAGAGTCTTCTATAACCAGGAGGAGTATGTGCGCTTCGACAGCGACGTGGGGGAGTTCCGGGCGGTGACGGAGCTGGGGCGGCTTAGCGCCGAGTACTTCAACAGCCAGAAGGACTTCCTGGAGCAGAAGCGGGCCTCGGTAGACACCTACTGCAGACACAACTACGGGGCTGTGGAG--------------------------------------------------------
>Mane-DRB*W601 ga96
------------------TTCTTGAAGCAGGCTAAGGCTGAGTGTCACTTCTTCAACGGGACGGAGCGGGTGCGGTTCCTGGAGAGACACTTCTATAACCAGGAGGAGTACGTGCGCTTCGACAGCGACGTGGGGGAGTTCCGGGCGGTGACGGAGCTGGGGCGGCGTAGCGCCGAGTACTTCAACAGCCAGAAGGGCTACCTGGAGCAGAGGCGGGCCGCGGTGGACACCTACTGCAGACACAACTACGGGGTTGTGGAG--------------------------------------------------------
>Mane-DRB1*0302 ga96
------------------TTCTTGGAGTACTCTACATCTGAGTGTCACTTCTTCAACGGGACGGAGCGGGTGCGGTTCCTGGACAGATACTTCTATAACCAGGAGGAGTACGTGCGCTTCGACAGCGACGTGGGGGAGTACCGGGCGGTGACGGAGCTGGGGCGGCGTAGCGCCGAGTACTGGAACGGCCAGAAGGACATCCTGGAAGACGCGCGGGCCGCGGTGGACACCTACTGCAGACACAACTACCGGATTGGTGGG--------------------------------------------------------
>Mane-DRB*W103 ga96
------------------TTCTTAGAGTACTGTAAGTTTGAGTGCCATTTCTTCAATGGGACGGAGCGGGTGCTGAACCTGATCAGATACTTCTATAACCAAGAGGAGTACGTGCGCTACGACAGCGACGTCGGGGAGTACCGGGCGGTGACGGAGCTGGGGCGGCCTGACGCCAAGTACTGGAACAGCCAGAAGGACCTCCTGGAGCAGAGGCGGGCCCAGGTGGACACCTACTGCAGACACAACTACCGGGTTGTTGAG--------------------------------------------------------
>Mane-DRB1*1002 ga96
------------------TTCTTGGAGTACGTTAAGTTTGAGTGTCATTTCTTCAACGGGACGGAGCGGGTGCGGTTCCTGATCAGAGTCTTCTATAACCAGGAGGAGTATGTGCGCTTCGACAGCGACGTGGGGGAGTTCCGGGCGGTGACGGAGCTGGGGCGGCGTAGCGCCGAGTACTTCAACAGCCAGAAGGGCTACCTGGAGCAGAGGCGGGCCGCGGTGGACACCTACCGCAGACACAACTACGGGGTTGTGGAG--------------------------------------------------------
>Mane-DRB6*0107 N ga96
------------------TTCTTGGAGCAGGTTAAGTGTAAGTGTCGTATCTTCAATGGGACTGAGCAGGTGCAGTACCTGAACAGAAACATCCATAAACGGGAGGAGAACCTGCGCTTCCACAGCAACCTGGGGGAGTTCCAGGCGGTGACGGAA-TGGGGCGGCCTGTCGCGGAGAACTGGAACAGCCAGAAGGGAATCCTGGAGGAGAAGCCGGACAAGGTGGACACCTACTGCAGATACAATTACGGGGTTTTTGAGAG------------------------------------------------------
>Mane-DRB6*0104 ga96
------------------TTCTTGGAGCAGGCTAAGTGTGAGTGTCATTTCTTCAATGGGACTGAGCGGATCGAGTACCTGAACAGATACATCCATAAACGGGAGGAGAACCTGCGCTTCCACAGCGACGTGGGGGAGTTCCAGGCGGTGACCGAACTGGGGCGGCCTGACGCGGAGAACTGGAACAGCCAGAAGGGCATCCTGGAGGAGAAGCGGGACAAGGTGGACACCTACTGCAGATACAATTACGGGGTTTTTGAGAG------------------------------------------------------
>Mane-DRB1*0303 ga96
------------------TTCTTGGAGTACTCTACATCTGAGTGTCACTTCTTCAACGGGACGGAGCGGGTGCGGTTCCTGGACAGATACTTCTATAACCAGGAGGAGTACGTGCGCTTCGACAGCGACGTCGGGGAGTACCGGGCGGTGACGGAGCTGGGGCGGCGTAGCGCCGAGTACTGGAACGGCCAGAAGGACATCCTGGAAGACGCGCGGGCCGCGGTGGACACCTACTGCAGACACAACTACGGGGTTTTTGAG--------------------------------------------------------
>Mane-DRB*W605 ga96
------------------TTCTTGAAGCAGACTAAGGCTGAGTGTCATTTCTTCAACGGGACGGAGCGGGTGCGGTTGCTGGACAGACACTTCTATAACCAGGAGGAGTACGTGCGCTATGACAGCGACGTGGGGGAGTACCGGGCGGTGACGGAGCTGGGGCGGCGTAGCGCGGAGTACTGGAACAGCCAGAAGGACTACCTGGAGCAGAGGCGGGCCGCGGTGGACACCTACTGCAGACACAACTACCGGATTGGTGAG--------------------------------------------------------
>Mane-DRB6*0101 N ga96
------------------TTCTTGGAGCAGGGTAAGTCTGAGTGTCAAATCTTCAACGGGAGGGAGCGGGTGCGGTACCTGAACAGATACATCCATAAACGGGAGGAGAACCTGCGCTTCGACAGCGACGTGGGGGAGTTCCAGGCGGTGACGGAACTGGGGCGGCCTGTCGCGGAGAACTGGAACAGCCAGAAGGGCATCCTGGAGGAGAAGCGGGACAAGGTGGACACCTACTGCAGATACAATTAACGGGTTTTTGAGAG------------------------------------------------------
>Mane-DRB6*0109 N ga96
------------------TTCTTGGAGCAGGCTAAGTGTAAGTGTCATATCTTCAAAGGGACTGAGCGGGTGCAGTAGCTGAACAGATACATCCATAAACGGGAGGAGAACCTGCGCTTCCACAGCGACGTCGGGGAGTTCCAGGAGGTGACGGAACTGGGGCGGCTTGTCACAGAG--------------------------------------------------------------TTACAATTACAGGGTTTTTGAGAG------------------------------------------------------
>Masi-DRB*W101 bl03
---------------------TTAGAGTACTGTAAGTTTGAGTGCCATTTCTTCAATGGGACGGAGCGGGTGCTGAACCTGATCAGATACTTCTATAACCAAGAGGAGTACGTGCGCTACGACAGCGACGTCGGGGAGTACCGGGCGGTGACGGAGCTGGGGCGGCCTGACGCCAAGTACTGGAACGGCCAGAAGGACCTCCTGGAGCAGAGGCGGGCCGAGGTGGACACCGTGTGCAGACACAACTACCGGGTTGTTGAGAGCTTC--------------------------------------------------
>Masi-DRB*W201 bl03
---------------------TTGGATCAGGTTAAGTATGAGTGTCATTTCTTCAATGGGACGGAGCGGGTGCGGTTGCTGGGCAGACACTTCTATAACCAGGAGGAGTTAGCGCGCTTCGACAGCGACGTGGGGGAGTTCCGGGCGGTGTCGGAGCTGGGGCGGCCTGAAGCCGAGAACTTGAACACTCGGAAGGACCTCCTGGAGCGGGCGCGGGCCGCGGTGGACACCGTGTGCAGACACAACTACGGGATTGTGGAGAGCTTC--------------------------------------------------
>Masi-DRB*W301 bl03
---------------------TTGGAGCAGGCTAAACGTGAGTGTCATTTCTTCAATGGGACGGAGCGGGTGCGGTTCCTGGACAGATACTTCTATAACCAGGAGGAGTACGTGCGCTTCGACAGCGACGTGGGGGAGTTCCGGGCGGTGACGGAGCTGGGGCGGCGTAGCGCGGAGTACTGGAACAGCCAGAAGGACTTTCTGGAGCAGGCGCGGACCGCGGTGGACAACTACTGCAGACACAACTACGGGGTTGGCGAGAGCTTC--------------------------------------------------
>Masi-DRB*W3501 bl03
---------------------TTGGAGCAGGCTAAGTCTGAGTGTCACTTCTTCGACGGGACGGAGCGGGTGCGGTTCCTGGACAGATACTTCTATAACCAGGAGGAGTACGTGCGCTTCGACAGCGACGTGGGGGAGTTCCGGGCGGTGACGGAGCTGGGGCGGCCTGACGCCGAGTACTGGAACAGCCAGAAGGACATCCTGGAAGACGCGCGGGCCGCGGTGGACACCTACTGCAGACACAACTACGGGGTTGGCGAGAGCTTC--------------------------------------------------
>Masi-DRB*W401 bl03
---------------------TTGCAGCAGTTTAAGCCTGAGTGTCATTTCTTCAACGGGACGGAGCGGGTGCGGTACCTGGAGAGACACTTCTATAACCAGGAGGAGAACCTGCGCTTCGACAGCGACGTGGGGGAGTACCGGGCGGTGTCGGAGCTGGGGCGGCCTGAAGCCCAGTCCTGGAACAGCCAGAAGGACTTCCTGGAGGAGAAGCGGGCCGCGGTGGACACCTACTGCAGACACAACTACCGGGTTGGTGAGAGCTTC--------------------------------------------------
>Masi-DRB*W402 bl03
---------------------TTGGAGCACGTTAAGTCTGAGTGTCATTTCTTCAACGGGACGGAGCGGGTGCGGTTCCTGGAGAGACACTTCTATAACCAGGAGGAGAACCTGCGCTTCGACAGCGACGTGGGGGAGTACCGGGCGGTGACGGAGCTGGGGCGGCCTGACGCCGAGAACTGGAACAGCCAGAAGGACATCCTGGAGGAGAAGCGGGCCCGGGTGGACAACTACTGCAGACACAACTACCGGGTTGGTGAGAGCTTC--------------------------------------------------
>Masi-DRB1*0301 bl03
---------------------TTGGAGTACTCTACATCTGAGTGTCACTTCTTCAACGGGACGGAGCGGGTGCGGTACCTGGACAGATACTTCTATAACCAGGAGGAGAACCTGCGCTTCGACAGCGACGTGGGGGAGTACCGGGCGGTGTCGGAGCTGGGGCGGCCTGACGCCGAGTACTTCAACAGCCAGAAGGACATCCTGGAGCAGAAGCGGGCCCGGGTGGACAATTACTGCAGACACAACTACCGGGTTGGTGAGAGCTTC--------------------------------------------------
>Masi-DRB1*0401 bl03
---------------------TTGGAGCAGGTTAAACATGAGTGTCACTTCTTCAATGGGACGGAGCGGGTGCGGTTCCTGGACAGATACTTCTATAACCAGGAGGAGTACGTGCGCTTCGACAGCGACGTGGGGGAGTACCGGGCGGTGACGGAGCTGGGGCGGCGTAGCGCGGAGTACTGGAACAGCCAGAAGGACTTCCTGGAGGAGAGGCGGGCCGCGGTGGACAATTACTGCAGACACAACTACGGGGTTGCGGAGAGCTTC--------------------------------------------------
>Masi-DRB4*0101 bl03
---------------------TTGGAGCAGGCTAAGTCTGAGTGTCATTTCTTCAACGGGACGGAGCGGGTGCGGTACCTGATCAGACACATCTACAACCAAGAGGAGAACGCGCGCTTCGACAGCGACGTGGGGGAGTACCGGGCGGTGACGGAGCTGGGGCGGCCTGACGCCGAGTACTGGAACGGCCAGAAGGACCTCCTGGAGCGGAGGCGGGCCGAGGTGGACACAGTGTGCAGACACAACTACGGGGTTGGTGAGAGCTTC--------------------------------------------------
>Masp-DRB*W2501 ab06
---------------------TTGGAGCAGGCTAAGGCTGAGTGTCACTTCTTCAACGGGACGGAGCGGGTGCGGTTCCTGGAGAGACGCGTCCATAACCAAGAGGAGTACGCGCGCTTCGACAGCGACGTGGGGGAGTACCGGGCGGTGACGGAGCTGGGGCGGCCTGACGCCGAGTACTGGAACAGTCGGAAGGACGTCCTGGAGCGGGCGCGGACCGCGGTGGACAACTACTGCAGATACAACTACGGGGTTGGTGAGAGCTTCACAGTG--------------------------------------------
>Masp-DRB*W2502 ab06
---------------------TTGGAGCAGCGTAAGGCTGAGTGTCACTTCTTCAATGGGACGGAGCGGGTGCAGCTCCTGGACAGATTCGTCCATAACCAAGAGGAGTACGTGCGCTTCGACAGCCACGTGGGGGAGTTCCGAGCGGTGTCGGAGCTGGGGCGGCCTGTCGCCGACTACGGGAACAGCCGGAAGGACTACCTGGAGCAGGAGCGGGCCGCGGTGGACACCTTCTGCAGACACAACTACGGGGGTGTG-----------------------------------------------------------
>Masp-DRB*W2503 ab06
---------------------TTGGAGCAGGCTAAGTCTGAGTGTCATTTCTTCAATGGGACGGAGCGGGTGCGGTTCCTGGACAGATACATCCATAACCAAGAGGAGTTAGTGCGCTTCGACAGCGACGTCGGGGAGTTCCGGGCGGTGACGGAGCTGGGGCGGCCTGACGCCGAGTCCTGGAACAGTCGGAAGGACCTCCTGGAGCGGGCGCGGGCCGCGGTGGACACCGTGTGCAGATACAACTACCGGGGTGGTGAGAGCTTCACAGTG--------------------------------------------
>Masp-DRB*W2504 ab06
---------------------TTGGAGCAGGCTAAGTCTGAGTGTCATTTCTTCAACGGGACGGAGCGGGTGCGGTTGCTGGACAGATACATCCATAACCAGGAGGAGTTCGTGCGCTTCGACAGCGACGTGGGGGAGTACCGGGCGGTGACGGAGCTGGGGCGGCCTGTCGCCGAGTCCTGGAACAGTCGGAAGGACGTCCTGGAGCGGGAGCGGGCCGCGGTGGACACCTACTGCAGACACAACTACGGGGGTGTG-----------------------------------------------------------
>Masp-DRB*W2601 N ab06
---------------------TTGGAACAGGCTAAGTGTGAGTGTCATTTCTTCAACGGGACGGAGCGGGTGCGGTTCCTGGAGAGACACTTCTATAACCAGGAGGAGTACGTGCGCTTCGACAGCGACGTGGGGGAGTTCCGGGCGGTGACGGAGCTGGGGCGGCCTGACGCCGAGTACTGGAACAGCCAGAAGGACTACCTGGAAGACAGGCGGGCCGTGGTGGACA---TCTGCAGACACAACTACGGGGTTGCG-----------------------------------------------------------
>Masp-DRB*W301 ab06
---------------------TTGGAGCAGGCTAAACGTGAGTGTCATTTCTTCAACGGGACGGAGCGGGTGCGGTTCCTCGACAGATACTTCCATAACCAGGAGGAGTACGCGCGCTTCGACAGCGACGTGGGGGAGTTCCGGGCTGTGACGGAGCTGGGGCGGCGTAGCGCGGAGTACTTCAACAGCCAGAAGGACTTTCTGGAGCAGGCGCGGACCGCGGTGGACAATTACTGCAGATACAACTACGGGGTTGGTGAGAGCTTCACAGTG--------------------------------------------
>Masp-DRB*W302 ab06
---------------------TTGGAGCAGGCTAAACGTGAGTGTCATTTCTTCAACGGGACGGAGCGGGTGCGGTTCCTCGACAGATACTTCCATAACCAGGAGGAGTACGCGCGCTTCGACAGCGACGTGGGGGAGTTCCGGGCAGTGACGGAGCTGGGGCGGCGTAGCGCGGAGTACTTCAACAGCCAGAAGGACTTTCTGGAGCAGGCGCGGACCGCGGTGGACAATTATTGCAGATACAACTACGGGGTTGGTGAGAGCTTCACAGTG--------------------------------------------
>Masp-DRB*W3701 ab06
---------------------TTGGAGCAGGCTAAGTCTGAGTGTCATTTCTTCAACGGGACGGAGCGGGTGCGGTTCCTGGATAGATACATCCATAACCAGGAGGAGTTCGTGCGCTTCGACAGCGACGTAGGGGAGTTCCGGGCGGTGACGGAGCTGGGGCGGCCTGACGCCGAGTCCTGGAACGGCCAGAAGGACATCCTGGAGCAGAAGCGGGCCTCGGTGGACACCTACTGCAGACACAACTACGGGGTTTTT-----------------------------------------------------------
>Masp-DRB*W401 ab06
---------------------TTGTGGCAGTTTAAGCCTGAGTGTCATTTCTTCAACGGGACGGAGCGGGTGCGGTTCCTGGACAGATACTTCTATAACCAGGAGGAGTTCGTGCGCTTCGACAGCGACGTGGGGGAGTACCGGGCGGTGTCGGAGCTGGGGCGGCCTGAAGCCGAGTACTGGAACAGCCGGAAGGACCTCCTGGAAGACGAGCGGGCCGCGGTGGACACCTTCTGCAGACACAACTACGGGGTTCTT-----------------------------------------------------------
>Masp-DRB*W5101 ab06
---------------------TTGGAGCAGGTTAAGTCTGAGTGTCATTTCTTCAACGGGACGGAGCGGGTGCGGTTCCTGGAGAGATACTTCCATAACCAGGAGGAGTTCGTGCGCTTCGACAGCGACGTGGGGGAGTACCGGGCGGTGACGGAGCTGGGGCGGCGTAGCGCCGAGTACTGGAACAGTCGGAAGGACCTCCTGGAGCAGAAGCGGGGCCAGGTTGACAACTACTGCAGATACAACTATGGGGTTTTTGAGAGCTTCACAGTG--------------------------------------------
>Masp-DRB*W5201 ab06
---------------------TTGGAGCAGGCTAAGTCTGAGTGTCACTTCTTCGACGGGACGGAGCAGGTGAGGTTCCTGCAGAGATACTTCTATAACCAGGAGGAGTTCGTGCGCTTCGACAGCGACGTGGGGGAGTTCCGGGCGGTGACGGAGCTGGGGCGGCCTGACGCCGAGTACTGGAACAGCCGGAAGGACATCCTGGAGCGGGAGCGGGCCGAGGTGGACACCTTCTGCAGACACAACTACGGGGTTGTGGAGAGCTTCACAGAG--------------------------------------------
>Masp-DRB1*0301 ab06
---------------------TTGGAGTACTCTACATCTGAGTGTCACTTCTTCAACGGGACGGAGCGGGTGCGGTTCCTGGACAGATACTTCTATAACCAGGAGGAGTACGTGCGCTTCGACAGCGACGTGGGGGAGTTCCGGGCGGTGTCAGAGCTGGGGCGGCCTGACGCCGAGTACTGGAACGGCCGGAAGGACATCCTGGAAGACGAGCGGGCCTCGGTAGACACCTACTGCAGACACAACTACGGGGTTGCG-----------------------------------------------------------
>Masp-DRB1*0302 ab06
---------------------TTGGAGTACTCTACATCTGAGTGTCACTTCTTCAATGGGACGGAGCGGGTGCGGTTCCTGGACAGATACTTCCATAACCAGGAGGAGTTAGTGCGCTTCGACAGCGACGTGGGGGAGTTCCGGGCGGTGTCGGAGCTGGGGCGGCCTGAAGCCGAGTCCTGGAACAGCCGGAAGGACCTCCTGGAGCAGAGGCGGGCCGCGGTGGACACCTACTGCAGACACAACTACCGGGTTGGT-----------------------------------------------------------
>Masp-DRB1*0303 ab06
---------------------TTGGAGTACTCTACATCTGAGTGTCACTTCTTCAACGGGACGGAGCGGGTGCGGTTCCTGGACAGATACTTCTATAACCAGGAGGAGTACGTGCGCTTCGACAGCGACGTGGGGGAGTTCCGGGCGGTGTCGGAGCTGGGGCGGCTTATCGCGGAGTACGGGAACAGCCGGAAGGACTACCTGGAAGACGAGCGGGCCGCGGTGGACACCTACTGCAGACACAACTACGGGGTTGTG-----------------------------------------------------------
>Masp-DRB1*0304 ab06
---------------------TTGGAGTACTCTACATCTGAGTGTCACTTCTTCAATGGGACGGAGCGGGTGCGGTACCTGGACAGATACTTCTATAACCAAGAGGAGAACGTGCGCTTCGACAGCGACCTGGGGGAGTTCCGGGCGGTGACGGAGCTGGGGCGGCCTGACGCCGAGAACTGGAACAGCCAGAAGGACATCCTGGAAGACGAGCGGGCCTCGGTGGACACCTTCTGCAGACACAACTACGGGGTTGTG-----------------------------------------------------------
>Masp-DRB1*0305 ab06
---------------------TTGGAGTACTCTACAGCTGAGTGTCACTTCTTCAATGGGACGGAGCGGGTGCGGTTCCTGGACAGATACTTCCATAACCAGGAGGAGTTAGTGCGCTTCGACAGCGACGTGGGGGAGTACCGGGCGGTGTCGGAGCTGGGGCGGCCTGAAGCCGAGTCCTGGAACAGCCGGAAGGACCTCCTGGAGCAGAAGCGGGCCTCGGTAGACACCTTCTGCAGACACAACTACCGGGTTGGT-----------------------------------------------------------
>Masp-DRB1*0401 ab06
---------------------TTGGAGCAGGTTAAACACGAGTGTCGTTTCTTCAACGGGACGGAGCGGGTGCGGTACCTGGAGAGACTCTTCTATAACCAGGAGGAGTTCCTGCACTTCGACAGCGATCTGGGGGAGTTCCAGGCGGTGACGGAGCTGGGGCGGCCTGTCGCCGAGAACTTGAACAGTCGGAAGGACCTCCTGGAGCAGAAGAGGGCCGAGGTGGACACCTTCTGCAGACACAACTACCGGGTTGTG-----------------------------------------------------------
>Masp-DRB1*0402 ab06
---------------------TTGGAGCAGGTTAAATATGAGTGTCGTTTCTTCAACGGGACGGAGCGGGTGCGGTACCTGGAGAGACTCTTCTATAACCAGGAGGAGTTCGTGCGCTTCGACAGCGACCTGGGGGAGTTCCGGGCGGTGACGGAGCTGGGGCGGCCTGTCGCCGAGAACTGGAACAGTCGGAAGGACCTCCTGGAAGACAGGCGGGCCTCGGTGGACACCTTCTGCAGACACAACTACGGGGTTGGT-----------------------------------------------------------
>Masp-DRB1*0403 ab06
---------------------TTGGAGCAGGTTAAACATGAGTGTCATTTCTTCAACGGGACGGAGCGGGTGCGGTTCCTGGACAGATACTTCTATAACCAGGAGGAGTACGTGCGCTTCGACAGCGACGTGGGGGAGCACCGGGCGGTGACGGAGCTGGGGCGGCCTGACGCCGAGTACTGGAACAGCCGGAAGGACATCCTGGAAGACCAGCGGGCCGCGGTGGACACCTTCTGCAGATACAACTACGGGGTTGTGGAGAGCTTCACAGTG--------------------------------------------
>Masp-DRB1*0404 ab06
---------------------TTGGAGCAGGTTAAACATGAGTGTCATTTCTTCAACGGGACGGAGCGGGTGCGGTTCCTGGATAGATACTTCCATAACCAGGAGGAGTTAGTGCGCTTCGACAGCGACGTGGGGGAGTACCGGGCGGTGACGGAGCTGGGGCGGCCTGACGCCGAGTCCTGGAACAGCCAGAAGGACCTCCTGGAGCGGGAGCGGGCCGCGGTGGACACCTACTGCAGACACAACTACGGGGTTGTG-----------------------------------------------------------
>Masp-DRB1*0405 ab06
---------------------TTGGAGCAGGCTAAACATGAGTGTCACTTCTTCAATGGGACGGAGCGGGTGCGGTACCTGATCAGATACATCCATAACCAGGAGGAGCTCGTGCGCTTCGACAGCGACGTGGGGGAGTACCGGGCGGTGTCAGAGCTGGGGCGGCCTGACGCCGAGTACTGGAACAGCCAGAAGGACCTCCTGGAGCGGAGGCGGGCCGCGGTGGACACCTACTGCAGACACAACTACCGGGTTGTGGAGAGCTTCACAGTG--------------------------------------------
>Masp-DRB3*0401 ab06
---------------------TTGGAGCAGTTTAAGTCTGAGTGTCACTTCTTCGACGGGACGGAGCGGGTGCGGTACCTGCAGAGACACTTCTATAACCAGGAGGAGTTCGTGCGCTTCGACAGCGACGTGGGGGAGTACCGGGCGGTGACGGAGCTGGGGCGGCCTGTCGCCGAGTACTTGAACAGCCAGAAGGACTACCTGGAGCAGAGGCGGGCCCAGGCGGACAACTACTGCAGACACAACTACGGGGTTTTTGAGAGCTTCACAGTG--------------------------------------------
>Masp-DRB3*0402 ab06
---------------------TTGGAGCAGGGTAAGTCTGAGTGTCATTTCTTCAATGGGACGGAGCGGGTGCGGTACCTGCAGAGACACTTCTATAACCAGGAGGAGTTCGTGCGCTTCGACAGCGACGTGGGGGAGTTCCGGGCGGTGACGGAGTTGGGGCGGCCTGACGCCGAGTACTGGAACAGCCAGAAGGACTACCTGGAGCAGAGGCGGGCCCAGGTGGACAACTACTGCAGATACAACTACGGGGTTGTG-----------------------------------------------------------
>Masp-DRB5*0301 ab06
---------------------TTGAAGCAGGAAAAGTTTGAGTGTCACTTCTTCAACGGGACGGAGCGGGTGCGGTTGCTGCACAGATACATCTATAACCAAGAGGAGGACGCGCGCTTCGACAGCGACGTGGGGGAGTACCGGGCGGTGACGGAGCTGGGGCGGCCTGACGCCGAGTACTGGAACAGCCAGAAGGACCTCCTGGAGCAGAGGCGGGCCGCGGTGGACACCTACTGCAGACACAACTATGGGATTGTGGAGAGCTTCACAGTG--------------------------------------------
>Masp-DRB5*0302 ab06
---------------------TTGAAGCAGGAAAAGTTTGAGTGTCACTTCTTCAACGGGACGGAGCGGGTGCGGTTGCTGCACAGATACATCTATAACCAAGAGGAGGACGCGCGCTTCGACAGCGACGTGGGGGAGTACCGGGCGGTGACGGAGCTGGGGCGGCCTGACGCCGAGTACTGGAACAGCCAGAAGGACCTCCTGGAGCGGAGGCGGGCCGAGGTGGACACCTACTGCAGACACAACTATGGGGTTGTG-----------------------------------------------------------
>Masp-DRB5*0303 ab06
---------------------TTGAAGCAGGATAAGTATGAGTGTCATTTCTTCAACGGGACGGAGCGGGTGCGGTTCCTGCACAGATACATCTATAACCAAGAGGAGGATGCGCGCTTCGACAGCGACGTGGGGGAGTACTGGGCGGTGACGGAGCTGGGGCGGCCTGACGCCGAGTACTGGAACAGCCAGAAGGACATCCTGGAGCAGAGGCGGGCCGAGGTGGACACCGTGTGCAGACACAACTACGGGGTTGTG-----------------------------------------------------------
>Masp-DRB5*0304 ab06
---------------------TTGAAGCAGGAAAAGTTTGAGTGTCACTTCTTCAACGGGACGGAGCGGGTGCGGTTGCTGCACAGATACATCTATAACCAAGAGGAGGACGCGCGCTTCGACAGCGACGTGGGGGAGTACCGGGCGGTGACGGAGCTGGGGCGGCCTGACGCCGAGTACTGGAACAGCCAGAAGGACCTCCTGGAGCAGAGGCGGGCCGCGGTGGACACCTACTGCAGACACAACTATGGGGTTGTG-----------------------------------------------------------
>Masp-DRB6*0101 ab06
---------------------TTGGAACAGGGTAAGTCTGAGTGTCAAATCTTCAACGGGAGGGAGCGGGTGCGGTACCTGAACAGAAACATCCATAAACGGGAGGAGAACCTGCGCTTCGACAGCGACGTGGGGGAGTTCCAGGCGGTGATGGAAGTGGGGCGGCCTGTCGCGGAGAACTGGAACAGCCAGAAGGGCATCCTGGAGGAGAAGCGGGACAAGGTGGACACCTACTGCAGATACAATTACCGGGTTTTT-----------------------------------------------------------
>Masp-DRB6*0102 ab06
---------------------TTGGAACAGGGTAAGTTTGAGTGTCAAATCTTCAACGGGAGGGAGTGGGTGCGGTACCTGAACAGAAACATCCATAAACGGGAGGAGAACCTGCGCTTCGACAGCGACGTGGGGGAGTTCCAGGCGGTGATGGAAGTGGGGCGGCCTGTCGCGGAGAACTGGAACAGCCAGAAGGGCATCCTGGAGGAGAAGCGGGACAAGGTGGACACCTACTGCAGATACAATTACCGGGTTTTT-----------------------------------------------------------
>Masp-DRB6*0401 ab06
---------------------TTGGAGCAGGCTAAATGTGAGTGTCATATCTTCAATGGGACTGAGCGGGTGCGGTACCTGAACAGAAACATCCATAAACGGGAGGAGAACCTGCGCTTCCACAGCGACCTGGGGGAGTTCCAGGCGGTGACGGAACTGGAGCGGCCTGTCGCGGAGAACTGGAACAGCCAGAAGAGCATCCTGGAGGAGAAGCGGGACAAGGTGGACACCTACTGCAGATACAATTACAGGGTTTTTGAGAGCTTCACAGAG--------------------------------------------
>Masp-DRB6*0402 N ab06
---------------------TTGGAGCAGGCTAAATGTGTGTGTCATATCTTCAATGGGACTGAGCGGGTGCAGTACCTGAACAGATACATCCATAAACGGGAGGAGAACCTGCGCTTCCACAGCGACGTCGGGGAGTTCCAGGCGGTGACAGAACTGGAGTGGCCTGTCGCGGAGAACTGGAACAGCCAGAAGGGCATCCTGGAGGAGAAGCGGGACAAGGT-GACTCCTACTGCAGATACAATTACGGAGTTTTT-----------------------------------------------------------
>Masp-DRB6*0403 ab06
---------------------TTGGAGCAGGCTAAATGCGAGTGTCATTTCTTCAATGGGACTGAGCGGGTGCAGTACCTGAACAGATACATCCATAAACGGGAGGGGAACCTGCGCTTCCACAGCGACCTGGGGGAGTTCCAGGCGGTGACGGAACTGGAGTGGCCTGTCGCGGAGAACTGGAACAGCCAGAAGGGCATCCTGGAGGAGAAGTGGGACAAGGTGGACGCCTACTGCAGAAACAATTACGGGGTTTTT-----------------------------------------------------------
>Masp-DRB6*0404 N ab06
---------------------TTGGAGCAGGCTAAGTGTGAGTGTCATATCTTCAATGGGACTGAGCCGGTGCAGCACCTGAACAGATACGTCTATAAACGGGAGGAGAATCTGCGCTTCCACAGCGACCTGGGGGAGTTCTAGGAGGTGATGGAACTAGGGTGGCCTGTCGCGGAGAACTGGAACAGCCAGAAGGGCATCCTGGAGGAGAAGCGGGACAAGGTGGACTCCTACTGCAGATACAATTACGGGGTTTTT-----------------------------------------------------------
>Mimu-DRB*1 sd94 sd95
---------------------------------------------------------------CAGCGGGTGCGGTTCCTGGAGAGATACATCTACAACCGCGAGGAGTTCGTGCGCTTCGACAGCGACGTGGGCGAGTACCGGGCGGTGACGGAGCTGGGCCGGCCGGACGCCGAGTACTGGAACCGCCAGCAGGACATCCTGGAGGACGAGCGGGCCAAGGTGGACACGTAC-----------------------------------------------------------------------------------
>Mimu-DRB*10 sd94 sd95
---------------------------------------------------------------CAGCGGGTGCGGCTCCTGGACAGATACATCTACAACCAGGAGGAGTTCCTGCGCTTCGACAGCGACGTGGGCGAGTACCGGGCGGTGACGGAGCTGGGCCGGCCGGACGCCGAGTCCTGGAACCGCCAGCAGGACTTCATGGAGCAGATGCGGGCCGCGGTGGACAGGTAC-----------------------------------------------------------------------------------
>Mimu-DRB*12 sd94 sd95
---------------------------------------------------------------CAGCGCGTGCGGGTTCTACACAGATACATCCACAACC---AGGAGTTCGTGCGCTTCGACAGCGAAGTGGGCCTGTACATTGCAGTGACCGAGCTGGGGCGTCCTGTCGCCGAGGACAGGAACAGCCAGAAGGAGACCCTGGAGCACCTGCGGGCCACAGTGAACACGTTC-----------------------------------------------------------------------------------
>Mimu-DRB*13 sd94 sd95
---------------------------------------------------------------CAGCGCGTGCAGCTTCTGGTCAGATACATCCACAACCAGGAGGAGAACGTGCGCTTCGACAGCGACGTGGGCGAGTTCCGCGCGGTGACCGAGCTGGGGCGGCCGGACGCCGAGTACTGGAACAGCCAGAAGGAGATCCTGGAGCAGAAGCGGGCCGAGGTGGACACGGTG-----------------------------------------------------------------------------------
>Mimu-DRB*14 sd94 sd95
---------------------------------------------------------------CAGCGCGTGCAGCTTCTGCAGAGATACATCTACAACCGGGAGGAGTTCGTGCGCTTCGACAGCGACGTGGGCAAGTTCCGCGCGGTGACCGAGCTGGGGCGGCCGGACGCCGAGTACCTCAACAGCCAGAAGGAGATCCTGGAGCAGAAGCGGGCCGAGGTGGACACGTTC-----------------------------------------------------------------------------------
>Mimu-DRB*16 sd94 sd95
---------------------------------------------------------------CAGCGGGTGCGGTTCGTGGCCAGACACATCTACAACCAGGAGGAGTTCG?GCGCTTTGACAGCGACGTGGGCGAGTACCTGGCCGTGACGGAGCTGGGCCGGCCGGACGCCGAGTACTGGAACCGCCAGCAGGACATCGTTGAGCAGAAACGGGCCGTGGTGGACACGGTG-----------------------------------------------------------------------------------
>Mimu-DRB*2 sd94 sd95
---------------------------------------------------------------CAGCGGGTGCGGTACCTGGACAGATACATCTACAACCAGGAGGAGTTCCTGCGCTTCGACAGCGACGTGGGCGAGTACCGGGCGGTGACGGAGCTGGGCCGGCCGGACGCCGAGTACTGGAACAGCCGGCAGGACATCATGGAGCGGAGACGGGCAGAGGTGGACACGGTG-----------------------------------------------------------------------------------
>Mimu-DRB*3 sd94 sd95
---------------------------------------------------------------CAGCGGGTGCGGCTCCTGGACAGATACATCTACAACGGGGAGGAGAACTTGCGCTTCGACAGCGACGTGGGCGAGTTCCGGGCGGTGACGGAGCTGGGCCGGCCGGACGCCGAGTACTGGAACAGCCGGCAGGACCTCATGGAGCAGAAGCGGGCGGAGGTGGACACGGTG-----------------------------------------------------------------------------------
>Mimu-DRB*4 sd94 sd95
---------------------------------------------------------------CAGCGGGTGCGGCTCCTGGAGAGATACATCTCCAACGGGGAGGAGTACGTGCGCTTCGACAGCGACGTGGGCGAGTTCCAGGCGGTGACGGAGCTGGGCCGGCCGATCGCCGAGTACTTGAACCGCCAGCAGGACTTCATGGAGCAGAAGAGGGCGGAGGCGGACACGGTG-----------------------------------------------------------------------------------
>Mimu-DRB*5 sd94 sd95
---------------------------------------------------------------CAGCGGGTGCGGCTCCTGGTGAGAGTCATCTACAACCGGGAGGAGATCCTGCGCTTCGACAGCGACGTGGGCGAGTTCCGGGCGGTGACGGAGCTGGGCCGGCCGAGCGCCGAGTCCTGGAACCGCCAGAAGGACTTCATGGAGCACAAGCGGGCGGAGGTGGACACGTAC-----------------------------------------------------------------------------------
>Mimu-DRB*6 sd94 sd95
---------------------------------------------------------------CAGCGGGTGCGGCTCCTGGTGAGAGTCATCTACAACCGGGAGGAGATCCTGCGCTTCGACAGCGACGTGGGCGAGTACCGGGCGGTGACGGAGCTGGGCCGGCCGATCGCCGAGTACTTGAACCGCCAGAAGGACTTCATGGAGCAGACGCGGGCCGGGGTGGACAGGTG------------------------------------------------------------------------------------
>Mimu-DRB*7 sd94 sd95
---------------------------------------------------------------CAGCGGGTGCGGCTTGTGGCCAGATACATCTACAACCGGGAGGAGATCGCGCGCTTCGACAGCGACGTGGGCGAGTTCCGGGCGGTGACGGAGCTGGGCCGGCCGATCGCCGAGTACTGGAACCGCCAGAAGGACTTCATGGAGCAGACGCGGGCCGCGGTGGACACGGTG-----------------------------------------------------------------------------------
>Mimu-DRB*8 sd94 sd95
---------------------------------------------------------------CAGCGGGTGCGGTTTGTGGCCAGACACATCTACAACCAGGAGGAGATCGCGCGCTTCGACAGCGACGTGGGCGAGTACCTGGCCGTGACGCCGCTGGGCCGGCCGGACGCCAAATACTGGAACAGCCAGCAGGACATCGTGGAGCAGAAGCGGGCCGAGGTGGACACGGTG-----------------------------------------------------------------------------------
>Mimu-DRB*9 sd94 sd95
---------------------------------------------------------------CAGCGGGTGCGGCTCCTGCACAGAGCCATCTACAACCGGGAGGAGATCGCGCGCTTCGACAGCGACGTGGGCGAGTACCGGGCGGTGACGGAGCTGGGCCGGCCGATCGCCGAGTACTTGAACCGCCAGCAGGACATCATGGAGCGGAGGCGGGCGGAGGTGGACACGGTG-----------------------------------------------------------------------------------
>Mimy-DRB*Wc01 go02
--------------------------------------------------------------GGAGCGGGTGCGGTTCCTGGACAGATACTTCTACAACCGGGAGGAGTTCGTGCGCTTCGACAGCGACGTGGGGGAGTACCGGGCGGTGACGGAGCTGGGCCGGCCGATCGCCGAGTCCTGGAACAGCCAGAAGGACATCCTGGATGACGCGCGGGCCGCGGTGGACACGTTCTGCAGACACAACTACGGGGGCGTGGAGAGC-----------------------------------------------------
>Mimy-DRB*Wd01 go02
--------------------------------------------------------------GGAGCGGGTGCGGTTCCTGGAGAGACACTTCTACAACCGGGAGGAGTACGTGCGCTTCGACAGCGACGTGGGGGAGTACCGGGCGGTGACGGAGCTGGGCCGGCCGGACGCCGAGTACTGGAACAGCCAGAAGGACATCCTGGATGACGCGCGGGCCGCGGTGGACACGTTCTGCAGACACAACTACGGGGTCGTCGAGAGC-----------------------------------------------------
>Mimy-DRB*Wa01 go02
--------------------------------------------------------------GGAGCGGGTGCGGCTCCTGGAGAGATACATCTACAACCGGGAGGAGTACGTGCGCTTCGACAGCGACGTGGGGGAGTACCGGGCGGTGACGGAGCTGGGCCGGGGGATCGCCGAGAACTTCAACAGCCTGAAGGACCGCCTGGATTACGCGCGGGCCGCGGTGGACACGTTCTGCAGACACAACTACGGGGTCGTCGAGAGC-----------------------------------------------------
>Mimy-DRB*Wa02 go02
--------------------------------------------------------------GGAGCGGGTGCGGCTCCTGGAGAGATACATCTACAACCGGGAGGAGTACGTGCGCTTCGACAGCGACGTGGGGGAGTACCGGGCGGTGACGGAGCTGGGCCGGCCGATCGCCGAGTCCTGGAACAGCCAGAAGGACATCCTGGAGCATAGACGGGCCGCGGTGGACACGTACTGCAGACACAACTACGGGGGCGTGGAGAGC-----------------------------------------------------
>Mimy-DRB*Wa03 go02
--------------------------------------------------------------GGAGCGGGTGCGGCTCCTGGAGAGATACATCTACAACCGGGAGGAGTTCGTGCGCTTCGACAGCGACGTGGGGGAGTACCGGGCGGTGACGGAGCTGGGCCGGCCGATCGCCGAGTCCTGGAACAGCCAGAAGGACATCCTGGAGCAGAGACGGGCCGCGGTGGACACGTACTGCAGACACAACTACGGGGGCGTGGAGAGC-----------------------------------------------------
>Mimy-DRB*Wa04 go02
--------------------------------------------------------------GGAGCGGGTGCGGCTCCTGGAGAGATACATCTACAACCGGGAGGAGTTCGTGCGCTTCGACAGCGACGTGGGGGAGTACCGGGCGGTGACGGAGCTGGGCCGGCCGGACGCCGAGTACTGGAACAGCCAGAAGGACATCCTGGAGCAGAGACGGGCCGCGGTGGACACGTACTGCAGACACAACTACGGGGGCGTGGAGAGC-----------------------------------------------------
>Mimy-DRB*Wc02 go02
--------------------------------------------------------------GGAGCGGGTGCGGTTCCTGGACAGATACTTCTACAACCGGGAGGAGTTCGTGCGCTTCGACAGCGACGTGGGGGAGTACCGGGCGGTGACGGAGCTGGGCCGGCCGATCGCCGAGTCCTGGAACAGCCAGAAGGACATCCTGGAGCAGAAGCGGGCCGCGGTGGACACGTTCTGCAGACACAACTACGGGGTCGTGGAGAGC-----------------------------------------------------
>Mimy-DRB*Wc03 go02
--------------------------------------------------------------GGAGCGGGTGCGGTTCCTGGACAGATACTTCTACAACCGGGAGGAGTTCGTGCGCTTCGACAGCGACGTGGGGGAGTACCGGGCGGTGACGGAGCTGGGCCGGCCGATCGCCGAGTCCTGGAACAGCCAGAAGGACATCCTGGAGCAGAGACGGGCCGCGGTGGACACGTACTGCAGACACAACTACGGGGGCGTGGAGAGC-----------------------------------------------------
>Miru-DRB*Wc01 go02
--------------------------------------------------------------GGAGCGGGTGCGGTTCCTGGACAGATACTTCTACAACCGGGAGGAGTTCGTGCGCTTCGACAGCGACGTGGGGGAGTACCGGGCGGTGACGGAGCTGGGCCGGCCGATCGCCGAGTCCTGGAACAGCCAGAAGGACATCCTGGATGACGCGCGGGCCGCGGTGGACACGTTCTGCAGACACAACTACGGGGGCGTGGAGAGC-----------------------------------------------------
>Miru-DRB*Wd01 go02
--------------------------------------------------------------GGAGCGGGTGCGGTTCCTGGAGAGACACTTCTACAACCGGGAGGAGTTCGTGCGCTTCGACAGCGACGTGGGGGAGTACCGGGCGGTGACGGAGCTGGGCCGGCCGATCGCCGAGTCCTGGAACAGCCAGAAGGACATCCTGGATGACGCGCGGGCCGCGGTGGACACGTTCTGCAGACACAACTACGGGGGCGTGGAGAGC-----------------------------------------------------
>Miru-DRB*Wc02 go02
--------------------------------------------------------------GGAGCGGGTGCGGTTCCTGGACAGATACTTCTACAACCGGGAGGAGTTCGTGCGCTTCGACAGCGACGTGGGGGAGTACCGGGCGGTGACGGAGCTGGGCCGGCCGATCGCCGAGTCCTGGAACAGCCAGAAGGATATCCTGGATGACGCGCGGGCCGCGGTGGACACGTTCTGCAGACACAACTACGGGGTCGTGGAGAGC-----------------------------------------------------
>Miru-DRB*Wf01 go02
--------------------------------------------------------------GGAGCGGGTGCGGCTCCTGGACAGATACATCCACAACCGGGAGGAGTTCGCGCGCTTCGACAGCGACGTGGGGGAGTACCGGGCGGTGACGGAGCTGGGCCGGCCGGACGCCGAGTACTGGAACAGCCAGAAGGACATCCTGGATGACGCGCGGGCCGCGGTGGACACGTTCTGCAGACACAACTACGGGGTCGGCGAGAGC-----------------------------------------------------
>Miru-DRB*Wd02 go02
--------------------------------------------------------------GGAGCGGGTGCGGTTCCTGGAGAGACACTTCTACAACCGGGAGGAGTTCGTGCGCTTCGACAGCGACGTGGGGGAATACCGGGCGGTGACGGAGCTGGGCCGGCCGGACGCCGAGTACTGGAACAGCCAGAAGGACTTCCTGGATTACTTGCGGGGCGTGGTGGACACGGTGTGCAGACACAACTACGGGGTCGTCGAGAGC-----------------------------------------------------
>Miru-DRB*Wg01 go02
--------------------------------------------------------------GGAGCGGGTGCGGTTCCTGGACAGATACATCTCTAACGGAGAAGAGACCGTGCGCTTCGACAGCGACGTGGGGGAGTACCGGGCGGTGACGGAGCTGGGCCGGCCGGACGCCGAGAACTGGAACAGCCAGAAGGACATCCTGGATGACGAGCGGGCCTCGGTGGACACGTACTGCAGACACAACTACGGGGTCGTCGAGAGC-----------------------------------------------------
>Miru-DRB*Wa01 go02
--------------------------------------------------------------GGAGCGGGTGCGGTTCCTGCAGAGATACATCTACAACCGGGAGGAGTACGTGCGCTTCGACAGCGACGTGGGGGAGTACCGGGCGGTGACGGAGCTGGGCCGGGGGATCGCCGAGAACTGGAACAGCCAGAAGGACCTCCTGGAGCAGAGGCGGGCCGAGGTGGACACGTTCTGCAGACACAACTACGGGGTCGGCGAGAGC-----------------------------------------------------
>Miru-DRB*Wf02 go02
--------------------------------------------------------------GGAGCGGGTGCGGTTCCTGGACAGATACATCCACAACCGGGAGGAGTTCGCGCGCTTCGACAGCGACGTGGGGGAGTACCGGGCGGTGACGGAGCTGGGCCGGGGGATCGCCGAGAACTGGAACAGCCAGAAGGACCTCCTGGAGCAGAGGCGGGCCGAGGTGGACACGTTCTGCAGACACAACTACGGGGTCGGCGAGAGC-----------------------------------------------------
>Miru-DRB*Wa01 2 go02
--------------------------------------------------------------GGAGCGGGTGCGGTTCCTGGAGAGATACATCTACAACCGGGAGGAGTACGTGCGCTTCGACAGCGACGTGGGGGAGTACCGGCCGGTGACGGAGCTGGGCCGGCGGAGCGCCGAGTACTGGAACAGCCAGACGGACTACGTGGAGAGGAAGCGGGGCCAGGTGGACGCGTACTGCAGACACAACTACGGGGTCGGTGAGAGC-----------------------------------------------------
>Miru-DRB*Wa02 go02
--------------------------------------------------------------GGAGCGGGTGCGGCTCCTGGAGAGATACATCTACAACCGGGAGGAGTTCGTGCGCTTCGACAGCGACGTGGGGGAGTACCGGGCGGTGACGGAGCTGGGCCGGCCGATCGCCGAGTCCTGGAACAGCCAGAAGGACATCCTGGAGCAGAGACGGGCCGCGGTGGACACGTACTGCAGACACAACTACGGGGGCGTGGAGAGC-----------------------------------------------------
>Miru-DRB*Wc03 go02
--------------------------------------------------------------GGAGCGGGTGCGGTTCCTGGACAGATACTTCTACAACCGGGAGGAGTTCGTGCGCTTCGACAGCGACGTGGGGGAGTACCGGGCGGTGACGGAGCTGGGCCGGCCGATCGCCGAGTCCTGGAACAGCCAGAAGGACATCCTGGAGCAGAAGCGGGCCGCGGTGGACACGTTCTGCAGACACAACTACGGGGTCGTGGAGAGC-----------------------------------------------------
>Miru-DRB*Wc04 go02
--------------------------------------------------------------GGAGCGGGTGCGGTTCCTGGACAGATACTTCTACAACCGGGAGGAGTTCGTGCGCTTCGACAGCGACGTGGGGGAGTACCGGGCGGTGACGGAGCTGGGCCGGCCGATCGCCGAGTCCTGGAACAGCCAGAAGGACATCCTGGAGCAGAAGCGGGCCGCGGTGGACACGTTCTGCAGACACAACTACGGGGTCGTCGAGAGC-----------------------------------------------------
>Miru-DRB*Wc05 go02
--------------------------------------------------------------GGAGCGGGTGCGGTTCCTGGACAGATACTTCTACAACCGGGAGGAGTTCGTGCGCTTCGACAGCGACGTGGGGGAGTACCGGGCGGTGACGGAGCTGGGCCGGCCGATCGCCGAGTCCTGGAACAGCCAGAAGGACATCCTGGAGCAGAGACGGGCCGCGGTGGACACGTACTGCAGACACAACTACGGGGGCGTGGAGAGC-----------------------------------------------------
>Miru-DRB*Wb01 go02
--------------------------------------------------------------GGAGCGGGTGCGGTTCCTGGACAGATACTTCTACAACCGGGAGGAGCTCGTGCGCTTCGACAGCGACGTGGGGGAGTTCCGGCCGGTGACGGAGCTGGGCCGGCCGATCGCCGAGTCCTGGAACAGCCAGAAGGACATCCTGGAGCAGAGACGGGCCGCGGTGGACACGTACTGCAGACACAACTACGGGGGCGTGGAGAGC-----------------------------------------------------
>Otga-DRB1*1001 gau97
------------------TTCTTGGAGCAGGTTAAGCATGAGTGTCATTTCCTCAACGGGACGCAGCGGGTGCGGTTCCTGGACAGATACTTCTACAACCGGGAGGAGTGGGTGCGCTTCGACAGCGACCTGGGGGAGTACCGGGCCGTGACGGAGCTGGGGCGGCGGGTCGCCGAGTCCTGGAACAGCCAGAAGAATATCCTGGAGGAGGCGCGGGCCGCGGTGGACACGTACTGCAGACACAACTACGGGGTTGGGGAG--------------------------------------------------------
>Otga-DRB1*1002 gau97
------------------TTCTTGCATATGCGTAAGTTTGAGTGTCATTTCCTCAACGGGACGCAGCGGGTGCGGCTCCTGGGCAGATGGATCTACAACCGGGAGGAGTGGGTGCGCTTCGACAGCGACCTGGGGGAGTTCCGGGCGGTGACGGAGCTGGGGCGGCGGGACGCCGAGTCCTGGAACAGCCAGAAGGACCTCCTGGAGCAGATGCGGGCCGCGGTGGACACGTAC-----------------------------------------------------------------------------------
>Otga-DRB3*0501 N fig94
-------------CACGTTTCTTGGAGCTGCTTAAGTCTGAGTGTCGTTCCTTCAACTaGACGGAGCAGGTGCGGTTTCTGGGAAGACACGTCTgTgACCAGGAGGAATTCCTCCTTTTCCACAGCGATGTgGGGGAGtatcggGCGGTGACCGCGCTGGGGcGGcctGAAGAAGA-TCCTGGAACCGCCGgAAGGAACTCCTGGAGCTGAAGCGGGGCCAGGTGGACAcCTACTGCAGaCACAAcTACgGGgTTGGtGAGAGCTTCACAGcGgc-CGgagcg----------------------------------
>Otga-DRB3*0502 N fig94
-------------CATGTTTCTTAGAGCTGCTTAAGTCTGAGTGTCGTTTCTTCAACTGGACGGAGCAGGTGCGGTTTCTGGGAAGACACGTCTGTGACCTGGAGGAGTTCCTCCTTTTCCACAGCGATGTGGGGGAGTATCGGGCGGTGACCGCGCTGGGGCGGCCTGAAGAAGA-TCCTGGAACCGCCGGAAGGAACTCCTGGAGCTGAAGCGGGGCCAGGTGGACAACTACTGCAGGCACAAGTACGGAGTTGG-GAGAGCTTCACAGTGGC-CGGAGCG----------------------------------
>Otga-DRB3*0503 N fig94
-------------CATGTTTCTTAGAGCTGCTTAAGTCTGAGTGTCGTTTCTTCAACTGGACGGAGCAGGTGCGGTTTCTGGGAAGACACGTCTGTGACCTGGAGGAGTTCCTCCTTTTCCACAGCGATGTGGGGGAGTATCGGGCGGTGACCGCGCTGGGGCGGCCTGAAGAAGA-TCCTGGAACCGCCGGAAGGAACTCCTGGAGCTGAAGCGGGGCCAGGTGGACAACTACTGCAGGCACAAGTACGGAGTTGG-GAGAGCTTCACAGTGCG-CGGAGCG----------------------------------
>Otga-DRB3*0504 N fig94
-------------CATGTTTCTTAGAGCTGCTTAAGTCTGAGTGTCGTTTCTTCAACTGGACGGAGCAGGTGCGGTTTCTGGGAAGACACGTCTGTGACCTGGAGGAGTTCCTCCTTTTCCACAGCGATGTGGGGGAGTATCGGGCGGTGGCCGCGCTGGGGCGGCCTGAAGAAGA-TCCTGGAACCGCCGGAAGGAACTCCTGGAGCTGAAGCGGGGCCAGGTGGACAACTACTGCAGGCACAAGTACGGAGTTGG-GAGAGCTTCACAGTGCG-CGGAG-G----------------------------------
>Otga-DRB3*0505 N fig94
-------------CACGTTTCTTAGAGCTGCTTAAGTCTGAGTGTCGTTTCTTCAACTAGACGGAGCAGGTGCGGTTTCTGGGAAGACACGTCTGTGACCAGGAGGAATTCCTCCTTTTCCACAGCGATGTGGGGGAGTATCGGGCGGTGACCGCGCTGGGGCGGCCTGAAGAAGA-TCCTGGAACCGCCGGAAGGAACTCCTGGAGCTGAAGCGGGGCCAGGTGGACACCTACTGCAGACACAACTACGGGGTTGGTGAGAGCTTCACAGTGCG-CGGAG-G----------------------------------
>Otga-DRB3*0506 N fig94
-------------CACGTTTCTTGGAGCTGCTTAAGTCTGAGTGTCGTTcCTTCAACTGGACGGAGCAGGTGCGGTTTCTGGGAAGACACGTCTATAACCAGGAGGAATTCCTCCTTTTCCACAGCGATGTCGGGGAGGGAtccGCgGTGACCGCGCTGGGGAGGACAGAAGAAGAGTCCTGGACCCGCCGCAAGGAACTCCTGGAGCTGAAGCGGGGCCAGGTGGACAACTACTGCAGGCACAAGTACCGGATTGG-GAGAGCTTCACAGTGCAGCGGAGAG----------------------------------
>Otga-DRB3*0507 N fig94
-------------CACGTTTCTTGGAGCTGCTTAAGTCTGAGTGTCGTTCCTTCAACTGGACGGAGCAGGTGCGGTTTCTGGGAAGACACGTCTATAACCAGGAGGAATTCCTCCTTTTCCACAGCGATGTCGGGGAGGGAgtaGCtGTGACCGCGCTGGGGAGGACAGAAGAAGAGTCCTGGAcCCGCCGCAAGGAACTCCTGGAGCTGAAGCGGGGCCAGGTGGACAACTACTGCAGGCACAAGTACCGGATTGG-GAGAGCTTCACAGTGCAGCGGAGAG----------------------------------
>Otga-DRB3*0508 N fig94
-------------CACGTTTCTTGGAGCTGCTTAAGTCTGAGTGTCGTTTCTTCAACTGGACGGAGCAGGTGCGGTTTCTGGGAAGACACGTCTATAACCAGGAGGAATTCCTCCTTTTCCACAGCGATGTCGGGaAGGGAGTAGCTGTGACCGCGCTGGGGAGGACAGAAGAAGAGTCCTGGACCCGCCGCAAGGAACTCCTGGAGCTGAAGCGGGGCCAGGTGGACAACTACTGCAGGCACAAGTACCGGATTGG-GAGAGCTTCACAGTGCAGCGGAGAG----------------------------------
>Otga-DRB*W1201 fig94
-------------CACGTTTCTTGGAGCAGTTTAAGTATGAGTGTCGTCACCTCAACGGGACGGAGGGTGTACGGCTCCTGGTCAGATACATCTACAACCgGGAGGAGTATGTGCGCTTCGACAGCGACGTGGGGGAGTTCGGGGCAGTGACGGAGCTGGGGCGGCCTGACGCGGAGTACTACAACAGCCAGAAGGACTACATGGAGCAGACGCGGGCCGCGGTGGACACCGTGTGCAGACACAACTACAGGATTTCTGAGAGGTTCCTAGTGCCGCGGCGAG----------------------------------
>Otga-DRB*W1202 fig94
-------------CACGTTTCTTGGAGCAGTTTAAGTATGAGTGTCGTCACCTCAACGGGACGGAGGGTGTACGGCTCCTGGTCAGATACATCTACAACCaGGAGGAGTATGTGCGCTTCGACAGCGACGTGGGGGAGTTCCGGGCGGTGACGGAGCTGGGGCGGCCTGACGCGGAGTACTACAACAGCCAGAAGGACTACATGGAGCAGACGCGGGCCGCGGTGGACACCGTGTGCAGACACAACTACAGGATTTCTGAGAGGTTCCTAGTGCCGCGGCGAG----------------------------------
>Otga-DRB*W1203 fig94
-------------CACGTTTCTTGGAGCaGTTTAAGTATGAGTGTCGTCACCTCAACGGGACGGAGGGTGTACGGCTCCTGGTCAGATACATCTACAACCAGGAGGAGTATGTGCGCTTCGACAGCGACGTGGGGGAGTTCGGGGCgGTGACGGAGCTGGGGCGGCCTGACGCGGAGTACTACAACAGCCAGAAGGACTACATGGAGCAGACGCGGGCCGCGGTGGACACCGTGTGCAGACACAACTACAGGATTTCTGAGAGGTTCCTAGTGCCGCGGCGAG----------------------------------
>Otga-DRB*W1204 fig94
-------------CACGTTTCTTGGAGCgGTTTAAGTATGAGTGTCGTCACCTCAACGGGACGGAGGGTGTACGGCTCCTGGTCAGATACATCTACAACCAGGAGGAGTATGTGCGCTTCGACAGCGACGTGGGGGAGTTCGGGGCaGTGACGGAGCTGGGGCGGCCTGACGCGGAGTACTACAACAGCCAGAAGGACTACATGGAGCAGACGCGGGCCGCGGTGGACACCGTGTGCAGACACAACTACAGGATTTCTGAGAGGTTCCTAGTGCCGCGGCGAG----------------------------------
>Otga-DRB*W1205 fig94
-------------CACGTTTCTTGGAGCAGTTTAAGTATGAGTGTCGTCACCTCAACGGGACGGAGGGTGTACGGCTCCTGGTCAGATACATCTACAACCAGGAGGAGTATGTGCGCTTCGACAGCGACGTGGGGGAGTTCGGGGCaGTGACGGAGCTGGGGCGGCCTGACGCGGAGTACTACAACAGCCAGAAGGACTACATGGAGCAGACGCGGGCCGCGGTGGACACCGTGTGCAGACACAACTACAGGATTTCTGAGAGGTTCCTAGTGCCGCGGCGAG----------------------------------
>Otga-DRB*W1206 fig94
-------------CACGTTACTTGGAGCGGTATAAGGCTGAGTGTCATCACTTCAACGGGACGGAGCGGGTGCGGTACCTGGACAGATACATCTATAACCAGGAGGAGTATGTGCGCTTCGACAGCGACGTGGGGGAGTACCGGGCGGTGACGGAGCTGGGGCGGCCTATCGCAGACAAGCTCAACAGCCAGAAGGACTACATGGAGCAGAGGCGGGCCCAGGTGGACACCTTCTGCAGACACAACTACGAGATTTCAGAGAGGTTCCTAGTGCCGCGGCGAG----------------------------------
>Otga-DRB*W1207 fig94
-------------CACGTTACTTGGAGCAAGCTAAGTCTGAGTGTCATCGCTTCAACGGGACGGAGCGGGTGCGGTACCTGGACAGATACTTCTATAACCAGGAGGAGTTAGTGCGCTTCGACAGCGACGTGGGGGAGTTCCGGGCGGTGACGGAGCTGGGGCGGCCTAGCGCGGAGTACTGGAACAGCCGGAAGGAAGTCCTGGAGGACGAGCGGGCCGCGGTGGACACCTTCTGCAGACACAACTACGAGATTTCAGAGAGGTTCCTAGTGCCGCGGAGAG----------------------------------
>Paha-DRB*W101 hu06
---------------------CTTCAGTACTGTAAGTTTGAGTGTCATTTCTTCAATGGGACGGAGCTGGTGCTGTACCTGATCAGATACTTCCATAACCAAGAGGAGTACGTGCGCTACGACAGCGACGTGGGGGAGTACCGGGCGGTGACGGAGCTGGGGCGGCCTGTCGCCGAGAACTGGAACAGCCAGAAGGACCTCCTGGAGCAGAGGCGGGCCGAGGTGGACAACTACTGCAGACACAACTACGGGGTTGGTGAGAGCTTCACAGTG--------------------------------------------
>Paha-DRB*W102 ga97
------------------TTCTTAGAGTACTGTAAGTTTGAGTGTCATTTCTTCAATGGGACGGAGCTGGTGCTGTACCTGATCAGATACTTCCATAACCAAGAGGAGTACGTGCGCTACGACAGCGACGTGGGGGAGTACCGGGCGGTGACGGAGCTGGGGCGGCCTGTCGCCGAGAACTGGAACAGCCAGAAGGACCTCCTGGAGCAGAGGCGGGCCGAGGTGGACAACTACTGCAGACACAACTACGGGGTTGGTGAG--------------------------------------------------------
>Paha-DRB*W201 ga97
------------------TTCCTGGGGCATGCTAAGTCAGAGTGCCATTTCTTCAACGGGACGGAGCGGGTGCGGTTCCTGGAGAGATACATCTATAACCAGGAGGAGTTCGTGCGCTTCGACAGCGACGTGGGGGAGTTCCGGGCGGTGACGGAGCTGGGGCGGCCTGACGCCGAGTCCTGGAACACTCGGGAGGACATCCTGGAGCGGGAGCGGGCCCAGGTGGACACCTTCTGCAGACACAACTACGGGGTTTTTGAG--------------------------------------------------------
>Paha-DRB*W2101 ga97
------------------TTCTTGGAGCAGGTTAAGTCTGAGTGTCATTTCTTCAATGGGACGGAGCGGGTGCGGTTCCTGGAGAGATACTTCTATAACCAGGAGGAGTACGTGCGCTTCGACAGCGACGTGGGGGAGTACCGGGCGGTGTCGGAGCTGGGGCGGCGTAGCGCCGAGTACTGGAACGGCCAGAAGGGCATCCTGGAGCAGAAGCGGGGCCAGGTTGACAACTACTGCAGACACAACTACGGGGTTGTGGAG--------------------------------------------------------
>Paha-DRB*W2701 hu06
---------------------TTGGAGCAGGCTAAGTCTGAGTGTCATTTCTTCAATGGGACGGAGCGGGTGCGGTACCTGGACAGATACATCCATAACCAGGAGGAGTTCGTGCGCTTCGACAGCGACGTGGGGGAGCACCGGGCGGTGACGGAGCTGGGGCGGCCTGACGCCGAGTACTGGAACAGTCGGAAGGACATCCTGGAAGACCAGCGGGCCGCGGTGGACACCTTCTGCAGATACAACTACCGGGTTTTTGAGAGCTTCACAGTG--------------------------------------------
>Paha-DRB*W301 hu06
---------------------TTGGAGCAGGCTAAACGTGAGTGTCATTTCTTCAACGGGACGGAGCGGGTGCGGTTCCTCGACAGATACTTCCATAACCAGGAGGAGTACGCGCGCTTCGACAGCGACGTGGGGGAGTTCCGGGCGGTGACGGAGCTGGGGCGGCGTAGCGCGGAGTACTTCAACAGCCAGAAGGACTTTCTGGAGCAGGCGCGGACCGCGGTGGACAATTACTGCAGATACAACTACGGGGTTGGTGAGAGCTTCACAGTG--------------------------------------------
>Paha-DRB*W302 ga97
------------------TTCTTGGAGCAGGCTAAACGTGAGTGTCATTTCTTCAACGGGACGGAGCGGGTGCGGTTCCTCGACAGATACTTCCATAACCAGGAGGAGTACCTGCGCTTCGACAGCGACGTGGGGGAGTTCCGGGCGGTGACGGAGCTGGGGCGGCGTAGCGCGGAGTACTTCAACAGCCAGAAGGACTTTCTGGAGCAGGCGCGGACCGCGGTGGACAATTACTGCAGACACAACTACGGGGTTGGTGAG--------------------------------------------------------
>Paha-DRB*W3601 N hu06
---------------------TTCGAGTACTGTACGCATGAGTGTCATTTCTTCAACGGGACGGAGCGGGTGCGGTACCTAGTCAGACTTTTCTATAACCGAGAGGAGTATGTGCGCTTCGACAACGACGTGGGGGAGTTCCAGGCGGTGACGGAGCTGGGGCGGCCTGAAGCCGAGTCCTGGAACAGTCAGAAGGACCTCCTCGAGAAGGTGCGGGCCGAGGTGGACA---TCTGCAGACACAACTACGGGGTTGTGGAGAGCTTCACAGTG--------------------------------------------
>Paha-DRB*W401 hu06
---------------------TTGGAGCACGTTAAGTCTGAGTGTCATTTCTTCAACGGGACGGAGCGGGTGCGGTTCCTGGAGAGACACTTCTATAACCAGGAGGAGAACCTGCGCTTCGACAGCGACGTGGGGGAGTACCGGGCGGTGACGGAGCTGGGGCGGCCTGAAGCCGAGTCCTGGAACAGCCAGAAGGACATCCTGGAGGAGAAGCGGGCCCGGGTGGACAATTACTGCAGACATAACTACCGGGTTGGTGAGAGCTTCACAGTG--------------------------------------------
>Paha-DRB*W4801 hu06
---------------------TTGGAGCAGGGTAAGTCTGAGTGTCATTTCTTCAACGGGACGGAGCGGGTGCGGTTCCTGGACAGATACTTCCATAACCAGGAGGAGTTCGTGCGCTTCGACAGCGACGTGGGGGAGTACCGGGCGGTGACGGAGCTGGGGCGGCCTGACGCCGAGTCCTGGAACAGTCGGAAGGACCTCCTGGAGCAGAAGCGGGGCCAGGTTGACAACTACTGCAGATACAACTACGGGGTTGTGGAGAGCTTCACAGTG--------------------------------------------
>Paha-DRB*W601 ga97
------------------TTCTTGAAGCAGACTAAGGCTGAGTGTCATTTCTTCAATGGGACGGAGCGGGTGCGGTTGCTGGACAGACACTTCTATAACCAGGAGGAGTATGTGCGCTATGACAGCTACGTCGGGGAGTACCGGGCGGTGACGGAGCTGGGGCGGCGTAGCGCCGAGTACTTCAACAGCCAAAAGGACTACCTGGAGCGGACGCGGGCCGAGGTGGACACCTACTGCAGACACAACTACAGGGTTGTTGAG--------------------------------------------------------
>Paha-DRB*W602 ga97
------------------TTCTTGAAGCAGACTAAGGCTGAGTGTCATTTCTTCAATGGGACGGAGCGGGTGCGGTTGCTGGACAGACGCTTCTATAACCAGGGGGAGTATGTGCGCTATGACAGCTACGTCGGGGAGTACCGGGCGGTGACGGAGCTGGGGCGGCGTAGCGCCGAGTACTTCAACAGCCAAAAGGACTACCCGGAGCGGACGCGGGCCGAGGTGGACACCTACTGCAGACACAACTACAGGGTTGTTGAG--------------------------------------------------------
>Paha-DRB*W603 ga97
------------------TTCTTGCAGCAGCAAAAGGCTGAGTGTCGTTTCTTCAATGGGACGGAGCGGGTGCGGTTCCTGGAGAGATACTTCTATAACCAGGAGGAGTATGTGCGCTATGACAGCTACGTCGGGGAGTACCGGGCGGTGACGGAGCTGGGGCGGCGTAGCGCCGAGTACTTCAACAGCCAAAAGGACTACCTGGAGCGGACGCGGGCCGAGGTGGACACCTACTGCAGACACTACTACAGGGTTGGTGAG--------------------------------------------------------
>Paha-DRB*W604 ga97
------------------TTCTTGAAGCAGACTAAGGCTGAGTGTCATTTCTTCAATGGGACGGAGCGGGTGCGGTTGCTGGACAGACACTTCTATAACCAGGAGGAGTATGTGCGCTATGACAGCTACGTCGGGGAGTACCGGGCGGTGACGGAGCTGGGGCGGCGTAGCGCCGAGTACTGGAACAGCCAGAAGGACGCCCTGGAGGGGAAGCGGGCCCGGGTGGACACCTACTGCAGACACAACTACCGGGTTGGTGAG--------------------------------------------------------
>Paha-DRB*W701 ga97
------------------TTCTTGCAGCAGCAAAAGGCTGAGTGTCGTTTCTTCAACGGGACGGAGCGGGTGCGGTTCCTGGAGAGATACATCTATAACCAGGAGGAGTACGTGCGCTTCGACAGCGACGTCGGGGAGTACCGGGCGGTGACGGAGGTGGGGCGGCGTAGCGCCGAGTACTGGAACAGCCAGAAGGACGCCCTGGAGGAGAAGTGGGCCCGGGTGGACACCTACTGCAGACACAACTACCGGGTTGGTGAG--------------------------------------------------------
>Paha-DRB*W702 ga97
------------------TTCTTGCAGCAGCAAAAGGCTGAGTGTCGTTTCTTCAACGGGACGGAGCGGGTGCGGTTCCTGGAGAGATACATCTATAACCAGGAGGAGTACGTGCGCTTCGACAGCGACGTCGGGGAGTACCGGGCGGTGACGGAGctggggcggcctgacgcccagtactggaacagccagaaggacgccctggaggagaagcggGCCCGGGTGGACACCTACTGCAGACACAACTACCGGGTTGGTGAG--------------------------------------------------------
>Paha-DRB*W5501 hu06
---------------------TTGTGGCAGTTTAAGGGTGAGTGTCATTTCTTCAACGGGACGGAGCGGGTGCGGTTCCTGGTCAGATACATCTATAACCAGGAGGAGTTCGTGCGCTTCGACAGCGACGTGGGGGAGCACCGGGCGGTGACGGAGCTGGGGCGGCCTGACGCCGAGAACTGGAACAGCCAGAAGGACCTCCTGGAGCGGAGGCGGGCCGAGGTGGACACCTACTGCAGACACAACTACCGGGTTGGTGAGAGCTTCACAGTG--------------------------------------------
>Paha-DRB*W5601 hu06
---------------------CTGCAGCAGTTTAAGTCTGAGTGTCACTTCTTCAACGGGACGGAGCGGGTGCGGTACCTGCAGAGACACTTCTATAACCAGGAGGAGTTCGTGCGCTTCGACAGCGACGTGGGGGAGTTCCGGGCGGTGACGGAGCTGGGGCGGCCTGTCGCCGAGTACTTGAACAGCCAGAAGGACTACCTGGAGCAGAGGCGGGCGCAGGTGGACAACTACTGCAGATACAACTACCGGGTTGGTGAGAGCTTCACAGTG--------------------------------------------
>Paha-DRB*W5602 hu06
---------------------CTGCAGCAGTTTAAGTCTGAGTGTCACTTCTTCAACGGGACGGAGCGGGTGCGGTACCTGCAGAGACACTTCTATAACCAGGAGGAGTTCGTGCGCTTCGACAGCGACGTGGGGGAGTTCCGGGCGGTGACGGAGCTGGGGCGGCCTGTCGCCGAGTACTGGAACGGCCAGAAGGACTTCCTGGAGCAGAGGCGGGCGCAGGTGGACAACTACTGCAGATACAACTACCGGGTTGGTGAGAGCTTCACAGTG--------------------------------------------
>Paha-DRB*W5701 hu06
---------------------TTGGAGCAGGCTAAGTCTGAGTGTCACTTCTTCAATGGGACGGAGCGGGTGCGGTTCCTGGACAGATACTTCTATAACCAGGAGGAGTACGTGCGCTTCGACAGCGACGTGGGGGAGTTCCGGGCGGTGACGGAGCTGGGGCGGCCTGCCGCCGAGTACTGGAACAGCCAGAAGGACTTCCTGGAAGACAGTCGGGCCGCGGTGGACACCTACTGCAGACACAACTACGGGGTTGGTGAGAGCTTCACAGTG--------------------------------------------
>Paha-DRB*W5702 ga97
------------------TTCTTGGAGCAGGCTAAGTCTGAGTGTCACTTCTTCAATGGGACGGAGCGGGTGCGGTACCTGGACAGATACTTCTATAACCAGGAGGAGTACGTGCGCTTCGACAGCGACGTGGGGGAGCTCCGGGCGGTGACGGAGCTGGGGCGGCCTGACGCCCAATACTGGAACAGCCAGAAGGACTTCCTGGAAGACCATCGGGCCGCGGTGGACACCTACTGCAGACACAACTACGGGGTTGGTGAG--------------------------------------------------------
>Paha-DRB*W5703 ga97
------------------TTCTTGGAGCAGTTTAGGTCTGAGTGTCACTTCTTCAATGGGACGGAGCGGGTGCGGTTGCTGGACAGATACATCTATAACCAGGAGGAGTACGTGCGCTACGACAGCGACGTGGGGGAGTTCCGGGCGGTGACGGAACTGGGGAGGCCTTTCGCGGAGTATTTGAACAGCCAGAAGGACTACCTGGAAGACAGTCGGGCCGCGGTGGACACTTACTGCAGACACAACTACGGGGTTGGTGAG--------------------------------------------------------
>Paha-DRB*W5801 N hu06
---------------------TTGCAGCGGGATTATCCTGAGTGTCATTTCTTCAATGGGACGGAGCGGGTGCAGTACCTGGAGAGATACTTCTATAACCAGGAGGAGTTCCTGCGCTTCGACAGCCACGTGGGGGAGTTCCGGGCGGTGTCGGAGCTGGGGCGGCCTGAAGCCGAGTCCTGGAACAGCCGGAAGGACGTCCTGGAAGACAGGCGGGCCCGGGTGGACA---TCTGCAGACGGAACTACCGGGTTGTGGAGAGCTTCACAGTG--------------------------------------------
>Paha-DRB*W5802 N ga97
------------------TTCTTGCAGCGGGATTATTCTGAGTGTCATTTCTTCAATGGGACGGAGCGGGTGCGGTACCTGGAGAGATACTTCTATAACCAGGAGGAGTTCCTGCGCTTCGACAGCCACGTGGGGGAGTTCCGGGCGGTGTCGGAGCTGGGGCGGCCTGAAGCCGAGTCCTGGAACAGCCGGAAGGACGTCCTGGAAGACAGGCGGGCCCGGGTGGACATC---TGCAGACGGAACTACCGGGTTGTGGAG--------------------------------------------------------
>Paha-DRB*W5803 ga97
------------------TTCTTGCAGCGGGATTATTCTGAGTGTCATTTCTTCAATGGGACGGAGCGGGTGCGGTACCTGGAGAGATACTTCTATAACCAGGAGGAGTTCCTGCGCTTCGACAGCCACGTGGGGGAGTTCCGGGCGGTGTCGGAGCTGGGGCGGCgTagcgcggagtaCTGGAACAGCCGGAAGGACtacctggaagacgagcgggccgcggtggacacctactgcagatacaactacggGGTTGTGGAG--------------------------------------------------------
>Paha-DRB*W5901 hu06
---------------------TTGGATCAGGTTAAGTATGAGTGTCACTTCTTCAATGGGACGGAGCGGGTGCGGTTGCTGGGCAGACACTTCTATAACCAGGAGGAGTTAGCGCGCTTCGACAGCGACGTGGGGGAGTTCCGGGCGGTGTCGGAGCTGGGGCGGCCTGAAGCCGAGAACTTGAACACTCGGAAGGACATCCTGGAGCGGGCGCGGGCCGCGGTGGACACCGTGTGCAGACACAACTACCGGGTTGGTGAGAGCTTCACAGTG--------------------------------------------
>Paha-DRB1*0301 ri90
-------------CACGTTTCTTGGAGTACTCTACATCTGAGTGTCACTTCTTCAACGGGACGGAGCGGGTGCGGTTCCTGGACAGATACTTCTATAACCGAGAGGAGTACGTGCGCTTCGACAGCGACGTGGGGGAGTTCCGGGCGGTGACGGAGCTGGGGCGGCCTGACGCCGAGTACTGGAACGGCCGGAAGGACATCCTGGAAGACGAGCGGGCCTCGGTGGACAACTACTGCAGATACAACTACGGGGTTGTGGAGAGCTTCACAGTGCAGCGGCGAG----------------------------------
>Paha-DRB1*0302 ga97
------------------TTCTTGGAGTACTCTACATCTGAGTGTCACTTCTTCAACGGGACGGAGCGGGTGCGGTTCCTGGACAGATACTTCTATAACCAGGAGGAGTACGTGCGCTTCGACAGCGACGTGGGGGAGTTCCGGGCGGTGTCGGAGCTGGGGCGGCGTAGCGCGGAGTACTGGAACAGCCGGAAGGACTACCTGGAAGACGAGCGGGCCGCGGTGGACACCTACTGCAGATACAACTACGGGGTTGTGGAG--------------------------------------------------------
>Paha-DRB1*0303 ga97
------------------TTCTTGGAGTACTCTACGTCTGAGTGTCACTTCTTCAATGGGACGGAGCGGGTGCGGTACCTGGACAGATACTTCTATAACCAAGAGGAGTACGTGCGCTTCGACAGCGACGTGGGGGAGTACCGGGCGGTGACGGAGCTGGGGCGGCCTGACGCCGAGTACTGGAACAGCCAGAAGGACCTCCTGGAGCAGAAGCGGGGCCAGGTGGACAACTACTGCAGACACAACTACGGGGTTGGTGAG--------------------------------------------------------
>Paha-DRB1*0304 hu06
---------------------TTGGAGTACTCTACATCTGAGTGTCACTTCTTCAACGGGATGGAGCGGGTGCGGTTCCTGGACAGATACTTCTATAACCAGGAGGAGTACGTGCGCTTCGACAGCGACGTGGGGGAGTTCCGGGCGGTGTCGGAGCTGGGGCGGCGTAGCGCGGAGTACTGGAACAGCCGGAAGGACTACCTGGAAGACGAGCGGGCCGCGGTGGACACCTACTGCAGATACAACTACGGGGTTGTGGAGAGCTTCACAGTG--------------------------------------------
>Paha-DRB1*0305 hu06
---------------------TTGGAGTACTCTACGTCTGAGTGTCACTTCTTCAATGGGACGGAGCGGGTGCGGTACCTGGACAGATACTTCTATAACCAAGAGGAGAACGTGCGCTTCGACAGCGACGTGGGGGAGTACCGGGCGGTGACGGAGCTGGGGCGGCCTGACGCCGAGTACTGGAACAGCCAGAAGGACCTCCTGGAGCAGAAGCGGGGCCAGGTGGACAACTACTGCAGACACAACTACGGGGTTGGTGAGAGCTTCACAGTG--------------------------------------------
>Paha-DRB1*0306 hu06
---------------------TTGGAGTACTCTACATCTGAGTGTCATTTCTTCAACGGGACGGAGCGGGTGCGGTTCCTGGACAGATACTTCTATAACCAGGAGGAGTTAGTGCGCTTCGACAGCGACGTGGGGGAGTACCGGGCGGTGTCGGAGCTGGGGCGGCCTGAAGCCGAGTCCTGGAACAGCCGGAAGGACGTCCTGGAGCGGGCGCGGACCGCAGTGGACAACTACTGCAGATACAACTACCGGGTTGGTGAGAGCTTCACAGTG--------------------------------------------
>Paha-DRB1*1001 ga97
------------------TTCTTGGAGTACGTTAAGTTTGAGTGTCATTTCTTCAACGGGACGGAGCGGGTGCGGTACCTGATCAGAGTCTTCCATAACCAGGAGGAGTACGCGCGCTTCGACAGCGACGTGGGGGAGTTCCGGGCGGTGACGGAGCTGGGGCGGCGTAGCGCCGAGTACTGGAACAGCCAGAAGGACTTCCTGGAGCAGAAGCGGACCACGGTGGACACCTACTGCAGACACAACTACGGGGTTGTGGAG--------------------------------------------------------
>Paha-DRB5*0301 hu06
---------------------TTGAAGCAGGATAAGTATGAGTGTCATTTCTTCAACGGGACGGAGCGGGTGCGGTTGCTGCACAGATACATCTATAACCAAGAGGAGGACGCGCGTTTCGACAGCGACGTCGGGGAGTACCGGGCGGTGACGGAGCTGGGGCGGCCTGACGCCGAGTACTGGAACAGCCAGAAGGACGTCCTGGAGCAGAGGCGGGCCGAGGTGGACACTGTGTGCAGACACAACTACAGGGGTGTGGAGAGCTTCACAGTG--------------------------------------------
>Paha-DRB6*0101 N ga97
------------------TTCTTGGAGCAGGCTAAATGCGAGTGTCATATCTTCAATGGGACTGAGCGGATGCAGTACCTAAACAGATACATCCATAAACGGGAGAGGAACCTGCGCTTCCACAGCGACCTGAGGGAGTTCCAGGCGGTGACTCAACTGGGGTGGCCTGTCGCGGAGAACTGGAACAGCCAGAAGGGCATCCTGGAGGAGAAGTGGGACAAGGTGGACACCTACTGCAGAAACAATTACGGGGTTTTTGAG--------------------------------------------------------
>Paha-DRB6*0102 N ga97
------------------TTCTTGGAGCAGGCCAAGTGTGAGTGTCCTATCTTCAATGGGACTGAGCGGGTGCAGTACCTGAACAGATACATCTATAAACGGGAGGAGAACCTGCGCTTCCACAGCGACCTAGGGGAGTTTCAGGCGGTGACGCAACTGGGGCGGCCTGTCGCAGAGAACTGGAACAGCCAGAAGGGCATCCTGGAGGAGAAGCGGGACTAGGTGGACACCTATTGCAGAAACAATTACGGGGTTTTGGAG--------------------------------------------------------
>Papa-DRB1 0201 gy91
---------------CGTTTCCTGTTGCAGCCTAAGGGGGAGTGTCATTTCTTCAATGGGACGGAGCGGGTGCGGTTGCTGGAGAGATACTTCTATAACCAAGAGGAGTTCATGCGCTTCGACAGCGACGTGGGGGAGTACCGGGCGGTGACGGAGCTGGGGCGGCCTGATGCCGAGTACTGGAACAGCCAGAAGGACTTCCTGGAGCAGAGGCGGGCCGCGGTGGACAATTAC-----------------------------------------------------------------------------------
>Papa-DRB1 0301 gy91
---------------CGTTTCTTGGAGTACTCTACGCCTGAGTGTCATTTCTTCAATGGGACGGAGCGGGTGCGGTTCCTGGACAGATACTTCTATAACCAGGAGGAGAACGTGCGCTTCGACAGCGACGTGGGGGAGTACCGGGCGGTGACGGAGCTGGGGCGGCCTGATGCCGAGTACTGGAACAGCCAGAAGGACCTCCTGGAGGACAGGCGGGGCCAGGTGGACACCTAC-----------------------------------------------------------------------------------
>Papa-DRB1 0302 gy91
-------------CACGTTTCTTGGAGTACTCTACGTCTGAGTGTCATTTCTTCAATGGGACGGAGCGGGTGCGGTTCCTGGACAGATACTTCTATAACCAGGAGGAGAACGTGCGCTTCGACAGCAACGTGGGGGAGTACCGGGCGGTGACGGAGCTGGGGCGGCCTGATGCCGAGTACTGGAACAGCCAGAAGGACCTCCTGGAGGACAGGCGGGGCCAGGTGGACACCTAC-----------------------------------------------------------------------------------
>Papa-DRB6 0101 gy91
---------------CGTTTCTTGGAGAAGGCTAAGTGTGAGTGTCATATCTTCAATGGGACGAAGCGGGTGCAGTACCTGAACAGATACATCCATAAACGGGAAGAGAACCTGCGCTTCGACAGCGACGTGGAGGAGTTCCAGGCAGTGACAGAACTGGGGCGGCCTGTCGCAGAGAACTGGAACAGCCAGAAGGGAATCCTGGAGGAGAAGCGGGACAAGGTGGACATACAC-----------------------------------------------------------------------------------
>Papa-DRB6 0101 N mo99
---------------CGTTTCTTGGAGAAGGCTAAGTGTGAGTGTCATATCTTCAATGGGACGAAGCGGGTGCAGTACCTGAACAGATACATCCATAAACGGGAAGAGAACCTGCGCTTCGACAGCGACGTGGAGGAGTTCCAGGCAGTGACAGAACTGGGGCGGCCTGTCGCAGAGAACTGGAACAGCCAGAAGGGAATCCTGGAGGAGAAGCGGGACAAGGTGGACATACAC-----------------------------------------------------------------------------------
>Papa-DRB6 0201 gy91
---------------CGTTTCTTGGAGCAGGCTAAGTGTGAGTGTCATATCCTCAATGGGACGGAGCGGGTTCAGTACCTGAATAGATACATCCATAAACGGGAGGACAACCTGCGCTTCGACAGCGACGTAGGGGAGTTCCAGGCGGTAACGGAACTGGGGCGGCCTGATGCAGAGGAATGGAACAGCCAGAAGGAAATCCTGGAGGAGAAGCGGGACAAGGTGGACACCTAC-----------------------------------------------------------------------------------
>Papa-DRB6 0202 gy91
---------------CGTTTCTTGGAGCAGGCTAAGTGTGAGTGTCATATCCTCAATGGGACGGAGCGGGTTCAGTACCTGAACAGATACATCCATAAACGGGAGGAGAACCTGCGCTTCGACAGCGACGTAGGGGAGTTCCAGGCGGTAACGGAACTGGGGCGGCCTGTCGCAGAGAAATGGAACAGCCAGAAGGAAATCCTGGAGGAGAAGCGGGACAAGGTGGACACCTAC-----------------------------------------------------------------------------------
>Papa-DRB6*0102 N mo99
-------------CACGTTTCTTGGAGAAGGCTAAGTGTGAGTGTCATATCTTCAATGGGACGAAGCGGGTGCAGTACCTGAACAGATACATCCATAAACGGGAAGAGAACCTGCGCTTCGACAGCGACGTGGAGGAGTTCCAGGCGGTGACAGAACTGGGGCGGCCTGTCGCAGAGAACTGGAACAGCCAGAAGGGAATCCTGGAGGAGAAGCGG-----------------------------------------------------------------------------------------------------
>Patr-DRB*W801 ke92b
---------------------TTGTGGCAGACTAAGTCTGAGTGTCATTTCTTCAATGGGACGGAGCGGGTGCGGTACCTGGACAGATACTTCTATAACCAGGAGGAGTACGTGCGCTTCGACAGCGACGTGGGGGAGTACCGGGCGGTGACGGAGCTGGGGCGGCCTGATGCCGAGTACTGGAACAGCCAGAAGGACTTCCTGGAGCAGAAGCGGGGCCAGGTGGACAATTACTGCAGACACAACTACGGGGTTGGTGAGAGGTTC--------------------------------------------------
>Patr-DRB*W901 ke92b
---------------------TTGGAGCAGGCTAAGGCTGAGTGTCATTTCTTCAATGGGACGGAGCGGGTGCGGTTCCTGGAGAGATACTTCTATAACCAGGAGGAGTACGTGCGCTTCGACAGCGACGTGGGGGAGTTCCGGGCGGTGACGGAGCTGGGGCGGCCTAGCGCCGAGTACTGGAACAGCCAGAAGGACCTCCTGGAGCAGAAGCGGGGCCAGGTGGACAATTACTGCAGACACAACTACGGGGTTGTGGAGAGCTTC--------------------------------------------------
>Patr-DRB*W902 ke92b ma92
-------------CACGTTTCTTGGAGCAGGCTAAGGCTGAGTGTCATTTCTTCAATGAGACGGAGCGGGTGCAGTACCTGAAGAGATACTTCTATAACCAGGAGGAGTACGTGCGCTTCGACAGCGACGTGGGGGAGTTCCGGGCGGTGACGGAGCTGGGGCGGCCTAGCGCCGAGTACTGGAACAGCCAGAAGGACCTCCTGGAGCAGAAGCGGGGCCAGGTGGACAATTACTGCAGACACAACTACAGGGTTGGTGAGAGCTTCACAGTGCAGCGGCGAG----------------------------------
>Patr-DRB*W903 ma92
-------------CACGTTTCTTGGAGCAGGCTAAGGCTGAGTGTCATTTCTTCAATGGGACGGAGCGGGTGCGGTTCCTGGAGAGATACTTCTATAACCAGGAGGAGTACGTGCGCTTCGACAGCGACGTGGGGGAGTTCCGGGCGGTGACGGAGCTGGGGCGGCCTGATGCCGAGTACTGGAACAGCCAGAAGGACCTCCTGGAGCAGAAGCGGGGCCAGGTGGACAATTACTGCAGACACAACTACGGGGTTGTGGAGAGCTTCACAGTGCAGCGGCGAG----------------------------------
>Patr-DRB*W904 ke92b
---------------------TTGGAGCAGGCTAAGGCTGAGTTGCATTTCTTCAATGGGACGGAGCGGGTGCGGTTCCTGGAGAGATACTTCTATAACCAGGAGGAGTACGTGCGCTTCGACAGCGACGTGGGGGAGTTCCGGGCGGTGACGGAGCTGGGGCGGCCTGATGCCGAGTACTGGAACAGCCAGAAGGACCTCCTGGAGCAGAAGCGGGCCAAGGTGGACAATTACTGCAGACACAACTACGGGGTTGGTGAGAGCTTC--------------------------------------------------
>Patr-DRB*W905 ke92b
---------------------TTGGAGCAGGCTAAGGCTGAGTGTCATTTCTTCAATGAGACGGAGCGGGTGCAGTACCTGAAGAGATACTTCCATAACCAGGAGGAGTTCGTGCGCTTCGACAGCGACGTGGGGGAGTTCCGGGCGGTGACGGAGCTGGGGCGGCCTGATGCCGAGTACTGGAACAGCCAGAAGGACCTCCTGGAGCAGAAGCGGGGCCAGGTGGACAATTACTGCAGACACAACTACGGGGTTGTGGAGAGCTTC--------------------------------------------------
>Patr-DRB1*0201 ke92b
-------------CACGTTTCCTGTTGCAGCCTAAGGGGGAGTGTCATTTCTTCAATGGGACGGAGCGGGTGCGGTTCCTGGAGAGAGACATCTATAACCAAGAGGAGTTCATGCGCTTCGACAGCGACGTGGGGGAGTACCGGGCGGTGACGGAGCTGGGGCGGCCTGTCGCCGAGTACTGCAACAGCCAGAAGGACATCCTGGAGCAGGCGCGGGCCGCGGTGGACAATTACTGCAGACACAACTACGGGGTTGGTGAGAGCTTCACAGTGCAGCGGCGAG----------------------------------
>Patr-DRB1*0202 ke92b
---------------------CTGTTGCAGCCTAAGGGGGAGTGTCATTTCTTCAATGGGACGGAGCGGGTGCGGTTCCTGGACAGATACTTCTATAACCAAGAGGAGTTCATGCGCTTCGACAGCGACGTGGGGGAGTACCGGGCGGTGACGGAGCTGGGGCGGCCTGTCGCCGAGTACTGCAACAGCCAGAAGGACTTCCTGGAGCAGGCGCGGGCCGCGGTGGACAATTACTGCAGACACAACTACGGGGTTGGTGAGAGCTTC--------------------------------------------------
>Patr-DRB1*0203 ke92b
---------------CGTTTCCTGTTGCAGCCTAAGGGGGAGTGTCATTTCTTCAATGGGACGGAGCGGGTGCGGTTCCTGGAGAGAGACATCTATAACCAAGAGGAGTTCATGCGCTTCGACAGCGACGTGGGGGAGTACCGGGCGGTGACGGAGCTGGGGCGGCCTGTCGCCGAGTACTGGAACAGCCAGAAGGACATCCTGGAGCAGGCGCGGGCCGCGGTGGACAATTACTGCAGACACAACTACGGGGTTGGTGAGAGCTTC--------------------------------------------------
>Patr-DRB1*0204 ke92b ma92
-------------CACGTTTCCTGTTGCAGCCTAAGGGGGAGTGTCATTTCTTCAATGGGACGGAGCGGGTGCGGTTCCTGCACAGATACTTCTATAACCAAGAGGAGTTCATGCGCTTCGACAGCGACGTGGGGGAGTACCGGGCGGTGACGGAGCTGGGGCGGCCTGTCGCCGAGTACTGCAACAGCCAGAAGGACATCCTGGAGCAGGCGCGGGCCGCGGTGGACAATTACTGCAGACACAACTACGGGGTTGGTGAGAGCTTCACAGTGCAGCGGCGAG----------------------------------
>Patr-DRB1*0205 ke92b
---------------CGTTTCCTGTTGCAGCCTAAGAGGGAGTGTCATTTCTTCAATGGGACGGAGCGGGTGCGGTTCCTGGACAGATACTTCTATAACCAAGAGGAGTTCATGCGCTTCGACAGCGACGTGGGGGAGTACCGGGCGGTGACGGAGCTGGGGCGGCCTGTCGCCGAGTACTGCAACAGCCAGAAGGACCTCCTGGAGCGGAGGCGCGCCGAGGTGGACACCTACTGCAGACACAACTACGGGGTTGGTGAGAGCTTC--------------------------------------------------
>Patr-DRB1*0207 gy91
---------------CGTTTCCTGTTGCAGCCTAAAGGGGAGTGTCATTTCTTCAATGGGACGGAGCGGGTGCGGTTCCTGCACAGATACTTCTATAACCAAGAGGAGTTCATGCGCTTCGACAGCGACGTGGGGGAGTACCGGGCGGTGACGGAGCTGGGGCGGCCTGTCGCCGAGTACTGCAACAGCCAGAAGGACATCCTGGAGCACGAGCGGGCCGCGGTGGACACCTAC-----------------------------------------------------------------------------------
>Patr-DRB1*0208 gy91
---------------CGTTTCCTGTTGCAGCCTAAGGGGGAGTGTCATTTCTTCAATGGGACGGAGCGGGTGCGGTTCCTGGAGAGAGACATCTATAACCAAGAGGAGTTCATGCGCTTCGACAGCGACGTGGGGGAGTACCGGGCGGTGACGGAGCTGGGGCGGCCTGTCGCCGAGTACTGCAACAGCCAGAAGGACATCCTGGAGCACGAGCGGGCCGCGGTGGACAATTAC-----------------------------------------------------------------------------------
>Patr-DRB1*0209 gy91
---------------CGTTTCCTGTTGCAGCCTAAGGGGGAGTGTCATTTCTTCAATGGGACGGAGCGGGTGCGGTTCCTGCACAGATACTTCTATAACCAAGAGGAGTTCATGCGCTTCGACAGCGACGTGGGGGAGTACCGGGCGGTGACGGAGCTGGGGCGGCCTGTCGCCGAGTACTGGAACAGCCAGAAGGACATCCTGGAGCACGAGCGGGCCGCGGTGGACAATTAC-----------------------------------------------------------------------------------
>Patr-DRB1*0210 gy91
---------------CGTTTCCTGTTGCAGCCTAAGGGGGAGTGTCATTTCTTCAATGGGACGGAGCGGGTGCGGTTCCTGGAGAGAGACATCTATAACCAAGAGGAGTTCATGCGCTTCGACAGCGACGTGGGGGAGTACCGGGCGGTGACGGAGCTGGGGCGGCCTGTCGCCGAGTACTGCAACAGCCAGAAGGACATCCTGGAGCAGGCGGGCGCCGCGGTGGACACCTAC-----------------------------------------------------------------------------------
>Patr-DRB1*0212 gy91
---------------CGTTTCCTGTTGCAGCCTAAGGGGGAGTGTCATTTCTTCAATGGGACGGAGCGGGTGCGGTTGCTGGAGAGATACTTCTATAACCAAGAGGAGTTCATGCGCTTCGACAGCGACGTGGGGGAGTACCGGGCGGTGACGGAGCTGGGGCGGCCTGATGCCGAGTACTGGAACAGCCAGAAGGACTTCCTGGAGCAGAGGCGGGCCGCGGTGGACAACTAC-----------------------------------------------------------------------------------
>Patr-DRB1*0213 ke92b
---------------------CTGTTGCAGCCTAAGGGGGAGTGTCATTTCTTCAATGGGACGGAGCGGGTGCGGTTCCTGGAGAGAGACATCTATAACCAAGAGGAGTTCATGCGCTTCGACAGCGACGTGGGGGAGTACCGGGCGGTGACGGAGCTGGGGCGGCCTGTCGCCGAGTACTGCAACAGCCAGAAGGACCTCCTGGAGCGGAGGCGCGCCGAGGTGGACACCGTGTGCAGACACAACTACGGGGTTGGTGAGAGCTTC--------------------------------------------------
>Patr-DRB1*0301 gy91
---------------CGTTTCTTGGAGTACTCTACGTCTGAGTGTCATTTCTTCAATGGGACGGAGCGGGTGCGGTTCCTGGACAGATACTTCCATAACCAGGAGGACTACGTGCGCTTCGACAGCGACGTGGGGGAGTACCGGGCGGTGACGGAGCTGGGGCGGCCTGTCGCCGAGTCCTGGAACAGCCAGAAGGACATCCTGGAGGACAGCGGGGCCACGGTGGACACCTAC-----------------------------------------------------------------------------------
>Patr-DRB1*0302 ke92b ma92
-------------CACGTTTCTTGGAGTACTCTACGTCTGAGTGTCATTTCTTCAATGGGACGGAGCGGGTGCGGTTCCTGGACAGATACTTCCATAACCAGGAGGAGTACGTGCGCTTCGACAGCGACGTGGGGGAGTACCGGGCGGTGACGGAGCTGGGGCGGCCTGTCGCCGAGTCCTGGAACAGCCAGAAGGACATCCTGGAGGACAGGCGGGGCCAGGTGGACAATTACTGCAGACACAACTACGGGGTTGGTGAGAGCTTCACAGTGCAGCGGCGAG----------------------------------
>Patr-DRB1*0303 gy91
-------------CACGTTTCTTGGAGTACTCTACGTCTGAGTGTCATTTCTTCAATGGGACGGAGCGGGTGCGGTTCCTGGACAGATACTTCCATAACCAGGAGGAGTACGTGCGCTTCGACAGCGACGTGGGGGAGTTCCGGGCGGTGACGGAGCTGGGGCGGCCTGACGCGGAGTACTGGAACAGCCAGAAGGACATCCTGGAGCGGAGGCGCGCCGAGGTGGACACCTAC-----------------------------------------------------------------------------------
>Patr-DRB1*0304 gy91
---------------CGTTTCTTGGAGTACTCTACGTCTGAGTGTCATTTCTTCAATGGGACGGAGCGGGTGCGGTTCCTGGACAGATACTTCCATAACCAGGAGGAGTCCGTGCGCTTCGACAGCGACGTGGGGGAGTTCCGGGCGGTGACGGAGCTGGGGCGGCCTGTCGCCGAGTCCTGGAACAGCCAGAAGGACTACGTGGAGCAGAAGCGGGGCCAGGTGGACAATTAC-----------------------------------------------------------------------------------
>Patr-DRB1*0305 ke92b ma92
-------------CACGTTTCTTGGAGTACTCTACGTCTGAGTGTCATTTCTTCAATGGGACGGAGCGGGTGCGGTTCCTGGACAGATACTTCCATAACCAGGAGGAGTACGTGCGCTTCGACAGCGACGTGGGGGAGTTCCGGGCGGTGACGGAGCTGGGGCGGCCTGTCGCCGAGTACTGGAACAGCCAGAAGGACCTCCTGGAGGACAGGCGGGGCCAGGTGGACAATTACTGCAGACACAACTACGGGGCTGTGGAGAGCTTCACAGTGCAGCGGCGAG----------------------------------
>Patr-DRB1*0306 ke92b
---------------------TTGGAGTACTCTACGTCTGAGTGTCATTTCTTCAATGGGACGGAGCGGGTGCGGTTCCTGGACAGATACTTCTATAACCAGGAGGAGTACGTGCGCTTCGACAGCGACGTGGGGGAGTTCCGGGCGGTGACGGAGCTGGGGCGGCCTGATGCCGAGTACTGGAACAGCCAGAAGGACCTCCTGGAGGACAGGCGGGGCCAGGTGGACAATTACTGCAGACACAACTACAGGGTTGTGGAGAGCTTC--------------------------------------------------
>Patr-DRB1*0307 ke92b
---------------------TTGGAGTACTCTACGTCTGAGTGTCATTTCTTCAATGGGACGGAGCGGGTGCGGTTCCTGGACAGATACTTCCATAACCAGGAGGAGTCCGTGCGCTTCGACAGCGACGTGGGGGAGTTCCGGGCGGTGACGGAGCTGGGGCGGCCTGATGCCGAGTACTGGAACAGCCAGAAGGACTACGTGGAAGACGAGCGGGCCGCGGTGGACACCTATTGCAGACACAACTACGGGGTTGCTGAGAGCTTC--------------------------------------------------
>Patr-DRB1*0308 ke92b
---------------------TTGGAGTACTCTACGTCTGAGTGTCATTTCTTCAATGGGACAGAGCGGGTGCGGTACCTGGACAGATACTTCTATAACCAGGAGGAGTACGTGCGCTTCGACAGCGACGTGGGGGAGTTCCGGGCGGTGACGGAGCTGGGGCGGCCTGTCGCCGAGTACTACAACAGCCAGAAGGACTACGTGGAAGACGAGCGGGCCGCGGTGGACACCTATTGCAGACACAACTACGGGGTTGGTGAGAGCTTC--------------------------------------------------
>Patr-DRB1*0309 ke92b ma92
-------------CACGTTTCTTGGAGTACTCTACGTCTGAGTGTCATTTCTTCAATGGGACAGAGCGGGTGCGGTTCCTGGACAGATACTTCTATAACCAGGAGGAGTACGTGCGCTTCGACAGCGACGTGGGGGAGTTCCGGGCGGTGACGGAGCTGGGGCGGCCTGATGCCGAGTACTGGAACAGCCAGAAGGACTACGTGGAAGACGAGCGGGCCGCGGTGGACACCTATTGCAGACACAACTACGGGGTTGCTGAGAGCTTCACAGTGCAGCGGCGAG----------------------------------
>Patr-DRB1*0310 ke92b
---------------------TTGGAGTACTCTACGTCTGAGTGTCATTTCTTCAATGGGACGGAGCGGGTGCGGTTCCTGGACAGATACTTCTATAACCAGGAGGAGTCCGTGCGCTTCGACAGCGACGTGGGGGAGTTCCGGGCGGTGACGGAGCTGGGGCGGCCTGATGCCGAGTACTGGAACAGCCAGAAGGACCTCCTGGAGGACAGGCGGGGCCAGGTGGACAATTACTGCAGACACAACTACGGGGCTGTGGAGAGCTTC--------------------------------------------------
>Patr-DRB1*0311 ba06
-------------CACGTTTCTTGGAGTACTCTACGTCTGAGTGTCATTTCTTCAATGGGACGGAGCGGGTGCGGTTCCTGGACAGATACTTCTATAACCAGGAGGAGTACGTGCGCTTCGACAGCGACGTGGGGGAGTTCCGGGCGGTGACGGAGCTGGGGCGGCCTGATGCCGAGTACTGGAACAGCCAGAAGGACCTCCTGGAGGACAGGCGGGGCCAGGTGGACAATTACTGCAGACACAACTACAGGGTTGGTGAGAGCTTCACAGTGCAGCGGCGAG----------------------------------
>Patr-DRB1*0312 ba06
-------------CACGTTTCTTGGAGTACTCTACGTCTGAGTGTCATTTCTTCAATGGGACAGAGCGGGTGCGGTTCCTGGACAGATACTTCTATAACCAGGAGGAGTACGTGCGCTTCGACAGCGACGTGGGGGAGTTCCGGGCGGTGACGGAGCTGGGGCGGCCTAGCGCCGAGTACTACAACAGCCAGAAGGACTACGTGGAAGACGAGCGGGCCGCGGTGGACACCTATTGCAGACACAACTACGGGGTTGCTGAGAGCTTCACAGTGCAGCGGCGAG----------------------------------
>Patr-DRB1*0313 ca06
-------------CACGTTTCTTGGAGTACTCTACGTCTGAGTGTCATTTCTTCAATGGGACGGAGCGGGTGCGGTTCCTGGACAGATACTTCCATAACCAGGAGGAGTACGTGCGCTTCGACAGCGACGTGGGGGAGTACCGGGCGGTGACGGAGCTGGGGCGGCCTGTCGCCGAGTACTGGAACAGCCAGAAGGACCTCCTGGAGGACAGGCGGGGCCAGGTGGACAATTACTGCAGACACAACTACGGGGCTGTGGAGAGCTTCACAGTG--------------------------------------------
>Patr-DRB1*0314 ca06
---------------------TTGGAGTACTCTACGTCTGAGTGTCATTTCTTCAATGGGACGGAGCGGGTGCGGTTCCTGGACAGATACTTCTATAACCAGGAGGAGTACGTGCGCTTCGACAGCGACGTGGGGGAGTTCCGGGCGGTGACGGAGCTGGGGCGGCCTGATGCCGAGTACTGGAACAGCCAGAAGGACCTCCTGGAGGACAGGCGGGGCCAGGTGGACACCTATTGCAGACACAACTACGGGGTTGTGGAGAGCTTC--------------------------------------------------
>Patr-DRB1*0701 ke92b
---------------------CTGTGGCAGAGTAAGTATAAGTGTCATTTCTTCAACGGGACGGAGCGGGTGCAGTTCCTGGAAAGACTCTTCTATAACCAGGAGGAGTTCGTGCGCTTCGACAGCGACGTTGGGGAGTACCGGGCGGTGACGGAGCTGGGGCGGCCTGTCGCCGAGTCCTGGAACAGCCAGAAGGACCTCCTGGAGGACAGGCGGGGCCAGGTGGACACCGTGTGCAGACACAACTACGGGGTTTTGGAGAGCTTC--------------------------------------------------
>Patr-DRB1*0702 ke92b ma92
-------------CACGTTTCCTGTGGCAGGGTAAGTATAAGTGTCATTTCTTCAACGGGACGGAGCGGGTGCAGTTCCTGGAAAGACTCTTCTATAACCAGGAGGAGTTCGTGCGCTTCGACAGCGACGTGGGGGAGTACCGGGCGGTGACGGAGCTGGGGCGGCCTGTCGCCGAGTCCTGGAACAGCCAGAAGGACCTCCTGGAGGACAGGCGGGGCCAGGTGGACACCGTGTGCAGACACAACTACGGGGTTGGTGAGAGCTTCACAGTGCAGCGGCGAG----------------------------------
>Patr-DRB1*1001 ke92b ma92
-------------CACGTTTCTTGGAGCAGGCTAAGTGTGAGTGTCATTTCTTCAATGGGACGGAGCGGGTGCGGTTCCTGGAGAGACGCATCCATAACCAGGAGGAGGACGTGCGCTTCGACAGCGACGTGGGGGAGTACCGGGCGGTGACGGAGCTGGGGCGGCCTGACGCCGAGTACTGGAACAGCCAGAAGGACATCCTGGCGCAGAGGCGGGCCGACGTGGACACCTTCTGCAGACACAACTACGGGGTTGGTGAGAGCTTCACAGTGCAGCGGCGAG----------------------------------
>Patr-DRB3*0102 ke92b ma92
-------------CACGTTTCTTGGAGCTGCATAAGTCTGAGTGTCATTTCTTCAATGGGACGGAGCGGGTGCGGTACCTGGACAGATACTTCCATAACCAGGAGGAGTTCTTGCGCTTCGACAGCGACGTGGGGGAGTACCGGGCGGTGACGGAGCTGGGGCGGCCTGTCGCCGAGTCCTGGAACAGCCAGAAGGACTACGTGGAGCAGAAGCGGGGCCAGGTGGACAATTACTGCAGACACAACTACAGGGTTGGTGAGAGCTTCACAGTGCAGCGGCGAG----------------------------------
>Patr-DRB3*0201 ke92b
-------------CACGTTTCTTGGAGCTGGTTAAGTCTGAGTGTCATTTCTTCAATGGGACGGAGCGGGTGCGGTTCCTGGAGAGATACTTCTATAACCAGGAGGAGTACGTGCGCTTCGACAGCGACGTGGGGGAGTACCGGGCGGTGACGGAGCCGGGGCGGCCTGTCGCCGAGTCCTGGAACAGCCAGAAGGACCTCCTGGAGCAGAAGCGGGGCCAGGTGGACAATTACTGCAGACACAACTACGGGGCTGTGGAGAGCTTCACAGTGCAGCGGCGAG----------------------------------
>Patr-DRB3*0202 gy91
---------------CGTTTCTTGGAGCTGGTTAAGTCTGAGTGTCATTTCTTCAATGGGACGGAGCGGGTGCGGTTCCTGGAGAGATACTTCTATAACCAGGAGGAGTACGTGCGCTTCGACAGCGACGTGGGGGAGTACCGGGCGGTGACGGAGCTGGGGCGGCCTGACGCGGAGTACTGGAACAGCCAGAAGGACATCCTGGAGCGGAGGCGGGCCGCGGTGGACAATTAC-----------------------------------------------------------------------------------
>Patr-DRB3*0203 gy91
---------------CGTTTCTTGGAGCTGGTTAAGTCTGAGTGTCATTTCTTCAATGGGACGGAGCGGGTGCGGTTCCTGGAGAGATACTTCTATAACCAAGAGGAGTACGTGCGCTTCGACAGCGACGTGGGGGAGTACCGGGCGGTGACGGAGCTGGGGCGGCCTGTCGCCGAGTCCTGGAACAGCCAGAAGGGCCTCCTGGAGCAGAAGCGGGGCCAGGTGGACAATTAC-----------------------------------------------------------------------------------
>Patr-DRB3*0204 N gy91
---------------CGTTTCTTGGAGCTGGTTAAGTCTGAGTGTCATTTCTTCAATGGGACGGAGCGGGTGCGGTTGCTGGAAGGATGAATCTATAACCAAGAGGAGTCAGTGCGCTTCGACAGCGACGTGGGGGAGTACCGGGCGGTGACGGAGCTGGGGCGGCCTGATCCCGAGTACTGGAACAGCCAGAAGGACCTCCTGGAGCAGAGACGGGCGGCAGTAGACACATACT----------------------------------------------------------------------------------
>Patr-DRB3*0205 gy91
---------------CGTTTCTTGGAGCTGGTTAAGTCTGAGTGTCATTTCTTCAATGGGACGGAGCGGGTGCGGTTCCTGGAGAGATACTTCTATAACCAGGAGGAGTACGTGCGCTTCGACAGCGACGTGGGGGAGTACCGGGCGGTGACGGAGCTGGGGCGGCCTAGCGCCGAGTACTGGAACAGCCAGAAGGACTACGTGGAGCAGAAGCGGGGCCAGGTGGACAACTAC-----------------------------------------------------------------------------------
>Patr-DRB3*0206 gy91
---------------CGTTTCTTGGAGCTGGTTAAGTCTGAGTGTCATTTCTTCAATGGGACGGAGCGGGTGCGGTTCCTGGAGAGATACTTCTATAACCAGGAGGAGTACGTGCGCTTCGACAGCGACGTGGGGGAGTACCGGGCGGTGACGGAGCTGGGGCGGCCTGATGCCGAGTACTGGAACAGCCAGAAGGACTACGTGGAGCAGAAGCGGGGCCAGGTGGACAACTAC-----------------------------------------------------------------------------------
>Patr-DRB3*0207 ke92b
-------------CACGTTTCTTGGAGCTGGTTAAGTCTGAGTGTCATTTCTTCAATGGGACGGAGCGGGTGCGGTTTCTGGAGAGATACTTCTATAACCAGGAGGAGTACGTGCGCTTCGACAGCGACGTGGGGGAGTACCGGGCGGTGACGGAGCTGGGGCGGCCTGTCGCCGAGTCCTGGAACAGCCAGAAGGACCTCCTGGAGCAGAAGCGGGGCCAGGTGGACAATTACTGCAGACACAACTACGGGGCTGTGGAGAGCTTCACAGTGCAGCGGCGAG----------------------------------
>Patr-DRB3*0208 ke92b ma92
-------------CACGTTTCTTGGAGCTGGTTAAGTCTGAGTGTCATTTCTTCAATGGGACGGAGCGGGTGCGGTTCCTGGAGAGATACTTCTATAACCAGGAGGAGTACGTGCGCTTCGACAGCGACGTGGGGGAGTACCGGGCGGTGACGGAGCTGGGGCGGCCTGTCGCCGAGTCCTGGAACAGCCAGAAGGACCTCCTGGAGCAGAAGCGGGGCCAGGTGGACAATTACTGCAGACACAACTACGGGGCTGTGGAGAGCTTCACAGTGCAGCGGCGAG----------------------------------
>Patr-DRB3*0209 ke92b
---------------------TTGGAGCTGGTTAAGTCTGAGTGTCATTTCTTCAATGGGACGGAGCGGGTGCGGTTCCTGGAGAGACACTTCTATAACCAGGAGGAGTACGTGCGCTTCGACAGCGACGTGGGGGAGTACCGGGCGGTGACGGAGCTGGGGCGGCCTGTCGCCGAGTCCTGGAACAGCCAGAAGGACCTCCTGGAGCAGAAGCGGGGCCAGGTGGACAATTACTGCAGACACAACTACAGGGCTGTGGAGAGCTTC--------------------------------------------------
>Patr-DRB3*0210 ke92b
---------------------TTGGAGCTGGTTAAGTCTGAGTGTCATTTCTTCAATGGGACGGAGCGGGTGCGGTTCCTGGAGAGATACTTCTATAACCAGGAGGAGTACTTTCGCTTCGACAGCGACGTGGGGGAGTACCGGGCGGTGACGGAGCTGGGGCGGCCTGTCGCCGAGTCCTGGAACAGCCAGAAGGACCTCCTGGAGCAGAAGCGGGCCAAGGTGGACAATTACTGCAGACACAACTACGGGGCTGTGGAGAGCTTC--------------------------------------------------
>Patr-DRB3*0211 ke92b
---------------------TTGGAGCCGGTTAAGTCTGAGTGTCATTTCTTCAATGGGACGGAGCGGGTGCGGTTCCTGGAGAGATACTTCTATAACCAGGAGGAGTACGTGCGCTTCGACAGCGACGTGGGGGAGTACCGGGCGGTGACGGAGCTGGGGCGGCCTGTCGCCGAGTCCTGGAACAGCCAGAAGGACCTCCTGGAGCAGAAGCGGGCCAAGGTGGACAATTACTGCAGACACAACTACGGGGCTGTGGAGAGCTTC--------------------------------------------------
>Patr-DRB3*0212 ke92b
---------------------TTGGAGCTGGTTAAGTCTGAGTGTCATTTCTTCAATGGGACGGAGCGGGTGCGGTTCCTGGAGAGATACTTCTATAACCAGGAGGAGTACGTGCGCTTCGACAGCGACGTGGGGGAGTACCGGGCGGTGACGGAGCTGGGGCGGCCTGTCGCCGAGTCCTGGAACAGCCAGAAGGACCTCCTGGAGCAGAAGCGGGCCAGGGTGGACAATTACTGCAGACACAACTACGGGGCTGTGGAGAGCTTC--------------------------------------------------
>Patr-DRB3*0213 ke92b
---------------------TTGGAGCTGGTTAAGTCTGAGTGTCATTTCTTCAATGGGACGGAGCGGGTGCGGTTCCTGGAGAGATACTTCTATAACCAGGAGGAGTACGTGCGCTTCGACAGCGACGTGGGGGAGTACCGGGCGGTGACGGAGCTGGGGCGGCCTGTCGCCGAGTCCTGGAACAGCCAGAAGGACCTCCTGGAGCAGAAGCGGGCCAAGGTGGACAATTACTGCAGACACAACTACGGGGCTGTGGAGAGCTTC--------------------------------------------------
>Patr-DRB3*0214 ke92b
---------------------TTGGAGCTGGTTAAGTCTGAGTGTCATTTCTTCAATGGGACGGAGCGGGTGCGGTTCCTGGAGAGATACTTCCATAACCAGGAGGAGTTCTTGCGCTTCGACAGCGACGTGGGGGAGTACCGGGCGGTGACGGAGCTGGGGCGGCCTGTCGCCGAGTCCTGGAACAGCCAGAAGGACCTACTGGAGCAGAAGCGGGCCAAGGTGGACAATTACTGCAGACACAACTACAGGGTTGGTGAGAGCTTC--------------------------------------------------
>Patr-DRB3*0215 ke92b
---------------------TTGGAGCTGGTTAAGTCTGAGTGTCATTTCTTCAATGGGACGGAGCGGGTGCGGTTCCTGGAGAGATACTTCTATAACCAGGAGGAGTACGTGCGCTTCGACAGCGACGTGGGGGAGTACCGGGCGGTGACGGAGCTGGGGCGGCCTAGCGCCGAGTACTGGAACAGCCAGAAGGACTACGTGGAGCAGAAGCGGGCCAAGGTGGACAATTACTGCAGACACAACTACAGGGTTGGTGAGAGCTTC--------------------------------------------------
>Patr-DRB4*0101 gy91
---------------CGTTTCTTGGAGCAGGCTAAGCATGAGTGTCATTTCCTCAATGGGACGGATCGGATGTGGAACCTGATCAGATACATCTATAACCAAGAGGAGTACGTGCGCTACAACAGTGACCTGGGGGAGTACCAGGCGGTGACGGAGCTGGGGCGGCCTGACGCTAAGTACTGGAACAGCCAGAAGGACCTCCTGGAGCGGACGCGGGCCGAGGTGGACACCTAC-----------------------------------------------------------------------------------
>Patr-DRB4*0102 gy91
---------------CGTTTCTTGGAGCAGGCTAAGCATGAGTGTCATTTCCTCAATGGGACGGAGCGAGTGTGGTTCCTGATCAGATACATCTATAACCAAGAGGAGTACGTGCGCTACAACAGTGACCTGGGGGAGTACCAGGCGGTGACGGAGCTGGGGCGGCCTGACGCTAAGTACTGGAACAGCCAGAAGGACCTCCTGGAGCGGACGCGGGCCGAGGTGGACACCTAC-----------------------------------------------------------------------------------
>Patr-DRB4*0104 N ma92 ke92b
-------------CACGTTTCTTGGAGCAGGCTAAGCATGAGTGTCATTTCCTCAATGGGACGGAGCGAGTGTGGAACCTGATCAGATACATCTATAACCAAGAGGAGTACGCGCGCTACAACAGTGACCTGGGGGAGTACCAGGCGGTGACGGAGCTGGGGCGGCCTGACGCTAAGTACTGGAACAGCCAGAAGGACCTCCTGGAGCGGACGCGGGCCGAGGTGGACACCTACTGCAGATACAACTACGGGGTTGTGGAGAGTTTCACAGTGCAGCGGTGAG----------------------------------
>Patr-DRB4*0105 ke92b
-------------CACGTTTCTTGGAGCAGGCTAAGCATGAGTGTCATTTCCTCAATGGGACGGAGCGAGTGTGGAACCTGATCAGATACATCTATAACCAAGAGGAGTACGCGCGCTACAACAGTGACCTGGGGGAGTACCAGGCGGTGACGGAGCTGGGGCGGCCTGACGCTAAGTACTGGAACAGCCAGAAGGACCTCCTGGAGCGGACGCGGGCCGAGGTGGACACCTACTGCAGACACAACTACGGGGCTGTGGAGAGCTTCACAGTGCAGCGGCGAG----------------------------------
>Patr-DRB4*0106 ke92b
---------------------TTGGAGCAGGCTAAGCATGAGTGTCATTTCCTCAATGGGACGGAGCGAGTGTGGAACCTGATCAGATACATCTATAACCAAGAGGAGTACGCGCGCTACAACAGTGACCTGGGGGAGTACCAGGCGGTGACGGAGCTGGGGCGGCCTGACGCTAAGTACTGGAACAGCCAGAAGGACCTCCTGGAGCGGACGCGGGCCGAGGTGGACACCTACTGCAGACACAACTACGGGGTTGTGGAGAGTTTC--------------------------------------------------
>Patr-DRB4*0107 ke92b
---------------------TTGGAGCAGGCTAAGCATGAGTGTCATTTCCTCAATGGGACAGAGTGGGTGTGGAACCTGATCAGATACATCTATAACCAAGAGGAGTACGCGCGCTACAACAGTGACCTGGGGGAGTACCAGGCGGTGACGGAGCTGGGGCGGCCTGACGCTAAGTACTGGAACAGCCAGAAGGACCTCCTGGAGCGGACGCGGGCCGAGGTGGACACCTACTGCAGATACAACTACGGGGTTGTGGAGAGTTTC--------------------------------------------------
>Patr-DRB4*0201 ke92b
---------------------TTGGAGCAGCTTAAGTTTGAGTGTCATTTCTTCAATGGGACGCAGCGGGTGCGGTTACTGGAGAGATACTTCTATAACCAGGAGGAGTACGCGCGCTACAACAGTGACTTGGGGGAGTACCGGGCAGTGACCGAGCTGGGGCGGCCTGACGCTGTGTACTGGAACAGCCAGAAGGACCTCCTGGAGCAGAGGCGGGCCGCGGTGGACACCTACTGCAGACACAACTACGGGGTTGTGGAGAGCTTC--------------------------------------------------
>Patr-DRB5*0101 ke92b
---------------CGTTTCTTGAAGCAGGATAAGTATGAGTGTCATTTCTTCAACGGGACGGAGCGGGTGCGGTATCTGCACAGAGGCATCTATAACCAAGAGGAGAACGTGCGCTTCGACAGCGACGTGGGGGAGTACCGGGCGGTGACGGAGCTGGGGCGGCCTGACGCCGAGTACTGGAACAGCCAGAAGGACATCCTGGAGCGGAGGCGGGCCGCGGTGGACACCTACTGCAGACACAACTACGGGGTTGCTGAGAGCTTC--------------------------------------------------
>Patr-DRB5*0102 ke92b ma92
-------------CACGTTTCTTGAAGCAGGATAAGTATGAGTGTCATTTCTTCAACGGGACGGAGCGGGTGCGGTATCTGCACAGAGACATCTATAACCAAGAGGAGAACGTGCGCTTCGACAGCGACGTGGGGGAGTACCGGGCGGTGACGGAGCTGGGGCGGCCTGTCGCGGAGTACTGGAACAGCCAGAAGGACATCCTGGAGCGGAGGCGGGCCGCGGTGGACACCTACTGCAGACACAACTACGGGGTTGCTGAGAGCTTCACAGTGCAGCGGCGAG----------------------------------
>Patr-DRB5*0301 ke92b
-------------CACGTTTCTTGAAGCAGGATAAGTATGAGTGTCATTTCTTCAACGGGACGGAGCGGGTGCGGTTCCTGCACAGAGGCATCTATAACCAAGAGGAGGACTTGCGCTTCGACAGCGACGTGGGGGAGTACCGGGCGGTGACGGAGCTGGGGCGGCCTGACGCGGAGTACTGGAACAGCCAGAAGGACATCCTGGAGCGGAGGCGGGCCGACGTGGACACCTTCTGCAGACACAACTACGGGGTTTTAGAGAGCTTCACAGTGCAGCGGCGAG----------------------------------
>Patr-DRB5*0302 gy91
---------------CGTTTCTTGAAGCAGGATAAGTATGAGTGTCATTTCTTCAACGGGACGGAGCGGGTGCGGTTCCTGCACAGAGGCATCTATAACCAAGAGGAGGACTTGCGCTTCGACAGCGACGTGGGGGAGTACCGGGCGGTGACGGAGCTGGGGCGGCCTGACGCGGAGTACTGGAACAGCCAGAAGGACATCCTGGAGCGGAGGCGGGCCGACGTGGACACCTAC-----------------------------------------------------------------------------------
>Patr-DRB5*0303 gy91
---------------CGTTTCTTGAAGCAGGATAAGTCTGAGTGTCATTTCTTCAACGGGACGGAGCGGGTGCGGTTCCTGCACAGAGACATCTATAACCAAGAGGAGGACTTGCGCTTCGACAGCGACGTGGGGGAGTACCGGGCGGTGACGGAGCTGGGGCGGCCTGACGCGGAGTACTGGAACAGCCAGAAGGACATCCTGGAGCGGAGGCGGGCCGAGGTGGACACCTAC-----------------------------------------------------------------------------------
>Patr-DRB5*0304 ke92b
---------------------TTGAAGCAGGAAAAGTATGAGTGTCATTTCTTCAACGGGACGGAGCGGGTGCGGTTCCTGCACAGAGGCATCTATAACCAAGAGGAGGACTTGCGCTTCGACAGCGACGTGGGGGAGTACCGGGCGGTGACGGAGCTGGGGCGGCCTGTCGCGGAGTACTGGAACAGCCAGAAGGACATCCTGGAGCGGAGGCGGGCCGACGTGGACACCTTCTGCAGACACAACTACGGGGTTTTAGAGAGCTTC--------------------------------------------------
>Patr-DRB5*0305 ke92b
---------------------TTGAAGCAGGATAAGTGTGAGTGTCATTTCTTCAATGGGACGGAGCGGGTGCGGTTCCTGCACAGAGACATCTATAACCAAGAGGAGGACTTGCGCTTCGACAGCGACGTGGGGGAGTACCGGGCGGTGACGGAGCTGGGGCGGCCTGACGCGGAGTACTGGAACAGCCAGAAGGACATCCTGGAGCGGAGGCGGGCCGCGGTGGACACCTACTGCAGACACAACTACGGGGTTTTAGAGAGCTTC--------------------------------------------------
>Patr-DRB5*0306 ke92b
---------------------TTGAAGCAGGATAAGTGTGAGTGTCATTTCTTCAACGGGACGGAGCGGGTGCGGTTCCTGCACAGAGACATCTATAACCAAGAGGAGGACTTGCGCTTCGACAGCGACGTGGGGGAGTACCGGGCGGTGACGGAGCTGGGGCGGCCTGACGCGGAGTACTGGAACAGCCAGAAGGACATCCTGGAGCGGAGGCGGGCCGCGGTGGACACCTACTGCAGACACAACTACGGGGTTTTAGAGAGCTTC--------------------------------------------------
>Patr-DRB5*0307 ke92b
---------------------TTGAAGCAGGATAAGTCTGAGTGTCATTTCTTCAACGGGACGGAGCGGGTGCGGTTCCTGCACAGAGACATCTATAACCAAGAGGAGGACTTGCGCTTCGACAGCGACGTGGGGGAGTACCGGGCGGTGACGGAGCTGGGGCGGCCTGACGCGGAGTACTGGAACAGCCAGAAGGACATCCTGGAGCGGAGGCGGGCCGCGGTGGACACCTACTGCAGACACAACTACGGGGTTTTAGAGAGCTTC--------------------------------------------------
>Patr-DRB5*0308 ke92b
---------------------TTGAAGCAGGATAAGTATGAGTGTCATTTCTTCAATGGGACGGAGCGGGTGCGGTTCCTGCACAGATACTTCTATAACCAAGAGGAGGACTTGCGCTTCGACAGCGACGTGGGGGAGTACCGGGCGGTGACGGAGCTGGGGCGGCCTGACGCGGAGTACTGGAACAGCCAGAAGGACATCCTGGAGCGGAGGCGCGCCGCGGTGGACACCTACTGCAGACACAACTACGGGGTTGGTGAGAGCTTC--------------------------------------------------
>Patr-DRB5*0309 N ke92b
-------------CACGTTTCTTGAAGCAGGATAGTTAGAAG-GTCATTTCTTCAATCGGACGGAGCGGGTGCGGTTGCTGGCACGATGAATCTATAACCAAGAGGAGTGAGTGCGCTTCGACAGCGACGTGGGGGAGTACCGGGCGGTGACGGAGCTGGGGCGGCCTGATCCCGAGTACTGGAACAGCCAGAAGGACCACCTGGAGCAGAGGCGGCCCGCAGTGGACACCTACTGCAGACACAACTACGGGGTTGGTGAGAGCTTCACAGTGCAGCGGCGAG----------------------------------
>Patr-DRB5*0310 ke92b ma92
-------------CACGTTTCTTGAAGCAGGATAAGTATGAGTGTCATTTCTTCAACGGGACGGAGCGGGTGCGGTTCCTGCACAGATACTTCTATAACCAAGAGGAGGACTTGCGCTTCGACAGCGACGTGGGGGAGTACCGGGCGGTGACGGAGCTGGGGCGGCCTGACGCGGAGTACTGGAACAGCCAGAAGGACATCCTGGAGCGGAGGCGCGCCGAGGTGGACACCTACTGCAGACACAACTACGGGGTTGGTGAGAGCTTCACAGTGCAGCGGCGAG----------------------------------
>Patr-DRB5*0311 ke92b
---------------------TTGAAGCAGGATAAGTGTGAGTGTCATTTCTTCAACGGGACGGAGCGGGTGCGGTTCCTGCACAGAGACATCTATAACCAAGAGGAGGACTTGCGCTTCGACAGCGACGTGGGGGAGTACCGGGCGGTGACGGAGCTGGGGCGGCCTGACGCGGAGTACTGGAACAGCCAGAAGGACATCCTGGAGCAGGCGCGGGCCGCGGTGGACACCTACTGCAGACACAACTACGGGGTTTTAGAGAGCTTC--------------------------------------------------
>Patr-DRB5*0401 gy91
---------------CGTTTCTTGAAGCAGGATAAGCATGAGTGTCATTTCTTCAACGGGACGGAGCGGGTGCGGTTCCTGCACAGAGACATCTATAACCAAGAGGAGGACTTGCGCTTCGACAGCGACGTGGGGGAGTACCGGGCGGTGACGGAGCTGGGGCGGCCTAGCGCCGAGTACTGGAACAGCCAGAAGGACCTCCTGGCGCAGAGGCGGGCCGACGTGGACACCTAC-----------------------------------------------------------------------------------
>Patr-DRB5*0402 gy91
---------------CGTTTCTTGAAGCAGGATAAGCATGAGTGTCATTTCTTCAACGGGACGGAGCGGGTGCGGTTCCTGCACAGAGACATCTATAACCAAGAGGAGGACTTGCGCTTCGACAGCGACGTGGGGGAGTACCGGGCGGTGACGGAGCTGGGGCGGCCTGACGCGGAGTACTGGAACAGCCAGAAGGACCTCCTGGAGCAGAGGCGGGCCGCGGTGGACACCTAC-----------------------------------------------------------------------------------
>Patr-DRB6*0101 gy91
---------------CGTTTCTTGGAGAAGGCTAAGTGTGAGTGTCATATCTTCAATGGGACGAAGCGGGTGCAGTACCTGAACAGATACATCCATAAACGGGAAGAGAACCTGCGCTTCGACAGCGACGTGGAGGAGTTCCAGGCGGTGACAGAACTGGGGCGGCCTGTCGCCGAGAACTGGAACAGCCAGAAGGGAATCCTGGAGGAGAAGCGGGACAAGGTGGACACCTAC-----------------------------------------------------------------------------------
>Patr-DRB6*0102 gy91
---------------CGTTTCTTGGAGAAGGCTAAGTGTGAGTGTCATATCTTCAATGGGACGAAGCGGGTGCAGTACCTGAACAGATACATCCATAAACGGGAAGACAACCTGCGCTTCGACAGCGACGTGGAGGAGTTCCAGGCGGTGACAGAACTGGGGCGGCCTGTCGCAGAGAACTGGAACAGCCAGAAGGGAATCCTGGAGGAGAAGCGGGACAAGGTGGACACCTAC-----------------------------------------------------------------------------------
>Patr-DRB6*0103 gy91
---------------CGTTTCTTGGAGAAGGCTAAGTGTGAGTGTCATATCTTCAATGGGACGAAGCGGGTGCAGTACCTGGACAGATACATCCATAAACGGGAAGAGAACCTGCGCTTCGACAGCGACGTGGAGGAGTTCCAGGCGGTGACAGAACTGGGGCGGCCTGTCGCCGAGAACTGGAACAGCCAGAAGGGAATCCTGGAGGAGAAGCGGGACAAGGTGGACACCTAC-----------------------------------------------------------------------------------
>Patr-DRB6*0104 gy91
---------------CGTTTCTTGGAGAAGGCTAAGTGTGAGTGTCATATCTTCAATGGGACGAAGCGGGTGCAGTACCTGAACAGATACATCCATAAACGGGAAGAGAACCTGCGCTTCGACAGCGACGTGGAGGAGCTCCAGGCGGTGACAGAACTGGGGCGGCCTGTCGCCGAGAACTGGAACAGCCAGAAGGGAATCCTGGAGGAGAAGCGGGACGAGGTGGACACCTAC-----------------------------------------------------------------------------------
>Patr-DRB6*0105 N ke92b
-------------CACGTTTCTTGGAGAAGGCTAAGTGTGAGTGTCATATCTTCAATGGGACGAAGCGGGTGCAGTACCTGAACAGATACATCCATAAACGGGAAGAGAACCTGCGCTTCGACAGCGACGTGGAGGAGTTCCAGGCGGTGACAGAACTGGGGCGGCCTGTCGCCGAGAACTGGAACAGCCAGAAGGGAATCCTGGAGGAGAAGCGGGACAAGGTGGACA--TACTGCAGATACAATTACGGGGTTTTTGAGAGCTTCACAGTGCAGCCATCAG----------------------------------
>Patr-DRB6*0106 N co92
------------------------GAGAAGGCTAAGTGTGAGTGTCATATCTTCAATGGGACGAAGCGGGTGCAGTACCTGAACAGATACATCCATAAACGGGAAGAGAACCTGCGCTTCGACAGCGACGTGGAGGAGTTCCAGGCGGTGACAGAACTGGGGCGGCCTGTCGCAGAGAACTGGAACAGCCAGAAGGGAATCCTGGAGGAGAAGCGGGACAAGGTGGACA--TACTGCAGATACAATTACGGGGTTTTTGAGAGCTTCACAGTTCAGCCATCAG----------------------------------
>Patr-DRB6*0107 N co92
------------------------GAGAAGGCTAAGTGTGAGTGTCATATCTTCAATGGGACGAAGCGGGTGCAGTACCTGAACAGATACATCCATAAACGGGAAGAGAACCTGCGCTTCGACAGCGACGTGGAGGAGTTCCAGGCAGTGACAGAACTGGGGCGGCCTGTCGCAGAGAACTGGAACAGCCAGAAGGGAATCCTGGAGGAGAAGCGGGACAAGGTGGACA--TACTGCAGATACAATTACGGGGTTTTTGAGAGATTCACAGTTCAGCCATCAG----------------------------------
>Patr-DRB6*0108 N co92
------------------------GAGAAGGCTAAGTGTGAGTGTCATATCTTCAATGGGACGAAGCGGGTGCAGTACCTGAACAGATACATCCATAAACGGGAAGAGAACCTGCGCTTCGACAGCGACGTGGAGGAGTTCCAGGCGGTGACAGAACTGGGGCGGCCTGTCGCCGAGAACTGGAACAGCCAGAAGGGAATCCTGGAGGAGAAGCGGGACAAGGTGGACA--TACTGCAGATACAATTACGGGGTTTTTGAGAGCTTCACAGTGCAGCCATCAG----------------------------------
>Patr-DRB6*0109 N ma92 ke92b
-------------CACGTTTCTTGGAGAAGGCTAAGTGTGAGTGTCATATCTTCAATGGGACGAAGCGGGTGCAGTACCTGAACAGATACATCCATAAACGGGAAGAGAACCTGCGCTTCGACAGCGACGTGGAGGAGTTCCAGGCGGTGACAGAACTGGGGCGGCCTGTCGCAGAGAACTGGAACAGCCAGAAGGGAATCCTGGAGGAGAAGCGGGACAAGGTGGACA--TACTGCAGATACAATTACGGGGTTTTTGAGAGCTTCACAGTGCAGCCATCAG----------------------------------
>Patr-DRB6*0110 N ke92b
---------------------TTGGAGAAGGCTAAGTGTGAGTGTCATATCTTCAATGGGACGAAGCGGGTGCAGTACCTGAACAGATACATCCATAAACGGGAAGAGAACCTGCGCTTCGACAGCGACGTGGAGGAGTTCCAGGCGGTGACAGAACTGGGGCGGCCTGTCGCTGAGAACTGGAACAGCCAGAAGGGAATCCTGGAGGAGAAGCGGGACAAGGTGGACA--TACTGCAGACACAATTACGGGGTTTTTTAGAGCTTC--------------------------------------------------
>Patr-DRB6*0111 N mo99
CGGCTACCAGAAGCACGTTTCTTGGAGAAGGCTAAGTGTGAGTGTCATATCTTCAATGGGACGAAGCGGGTGCAGTACCTGAACAGATACATCCATAAACGGGAAGAGAACCTGCGCTTCGACAGCGACGTGGAGGAGTTCCAGGCGGTGACAGAACTGGGGCGGCCTGTCGCAGAGAACTGGAACAGCCAGAAGGGAATCCTGGAGGAGAAGCGGGACAAGGTGGACA--TACTGCAGATACAATTACGGGGTTTTTGAGAGCTTCACAGTGCAGCTATCAG----------------------------------
>Patr-DRB6*0301 N co92
------------------------GAGCAGGCTAAGTGTGAGTGTCATATCTTCAATGGGACAGAGCGGGTGCAGTACCTGAACAGATACATCCATAAACGGGAAGAGAACCTGCGCTTTGACAGCGACGTGGAGGAGTTCCAGGCGGTGACGGAACTGGGGCAGCCTGTCGCCGAGAACTGGAACAGCCAGAAGGGAATCCTGGAGGAGAAGCGGGACAAGGTGGACACCTACTGCAGATACAATTACAGGGTTTTTTAGAGCTTCTCAGTGCAGCGGCGAA----------------------------------
>Patr-DRB6*0302 N ke92b
---------------------TTGGAGCAGGCTAAGTGTGAGTGTCATATCTTCAATGGGACAGAGCGGGTGCAGTACCTGAACAGATACATCCATAAACGGGAAGAGAACCTGCGCTTTGACAGCGACGTGGAGGAGTTCCAGGCGGTGACGGAGCTGGGGCAGCCTGTCGCCGAGAACTGGAACAGCCAGAAGGGAATCCTGGAGGAGAAGCGGGACAAGGTGGACACCTACTGCAGATACAATTACAGGGTTTTTTAGAGCTTC--------------------------------------------------
>Patr-DRB6*0303 N ke92b
---------------------TTGGAGCAGGCTAAGTGTGAGTGTCATATCTTCAATGGGACAGAGCGGGTGCAGTACCTGAACAGATACATCCATAAACGGGAAGAGAACCTGCGCTTTGACAGCGACGTGGAGGAGTTCCAGGCGGTGACGGAACCGGGGCAGCCTGTCGCCGAGAACTGGAACAGCCAGAAGGGAATCCTGGAGGAGAAGCGGGACAAGGTGGACACCTACTGCAGATACAATTACAGGGTTTTTTAGAGCTTC--------------------------------------------------
>Patr-DRB6*0304 N ke92b
---------------------TTGGAGCAGGCTAAGTGTGAGTGTCATATCTTCAATGGGACAGAGCGGGTGCAGTACCTGAACAGATACATCCATAAACGGGAAGAGAACGCGCGCTTTGACAGCGACGTGGAGGAGTTCCGGGCGGTGACGGAACTGGGGCAGCCTGTCGCCGAGAACTGGAACAGCCAGAGGGGAATCCTGGAGGAGAAGCGGGACAAGGTGGACACCTACTGCAGATACAATTACAGGGTTTTTTAGAGCTTC--------------------------------------------------
>Patr-DRB6*0305 N ke92b
-------------CACGTTTCTTGGAGCAGGCTAAGTGTGAGTGTCATATCTTCAATGGGACAGAGCGGGTGCAGTACCTGAACAGATACATCCATAAACGGGAAGAGAACCTGCGCTTTGACAGCGACGTGGAGGAGTTCCAGGCGGTGACGGAACTGGGGCAGCCTGTCGCCGAGAACTGGAACAGCCAGAAGGGAATCCTGGAGGAGAAGCGGGACAAGGTGGACACCTACTGCAGATACAATTACAGGGTTTTTTAGAGCTTCTCAGTGCAGCGATGAG----------------------------------
>Patr-DRB7*0101 N ma92 ke92b
-------------CACGTTTCTTGGAGCAGGCTAAGTCTGAGTGTCATTTCTTCAATGGGACGGAGCGG------TACCTGTAAAGATACTTCTATAACCAAGAGGAGTACGTGCGCTTCAACAGCGACATGGGGGAGTTCCGGGCGGTGACGGAGCTGGGGCGGCCTGATGCCGAGTACTGGAACAGCCAGAAGGACATCCTGGAGCAGAAGCGGGCCGAAGTGGACAACTACTGCAGACACAACTATGGGGTTGTGGAGAGATTCACAGTGCAGCGGCGAA----------------------------------
>Pipi-DRB*W1201 mi04
---------------------TTGGAGCAGTTTAAGTATGAGTGTCGTCACCTCAACGGGACGGAGCGGGTGCGGCTCCTGGTGAGATACATCTATAACCAGGAGGAGTATGTGCGCTTCGACAGCGACGTGGGGGCGTTCCGGGCGGTGACGGAGCTGGGGCGGCCTGACCAAGAGTATTTCAACAGCCAGAAGGACTACATGGAGCAGGAGCGGGCCGCGGTGGACACCGTGTGCAGGCACAACTACGGGATTTTTGAGAGGTTCCTA-----------------------------------------------
>Pipi-DRB*W1202 mi04
---------------------TTGGAGCAGGTTAAGTATGAGTGTCGTCACTTCAACGGGACGGAGCGGGTGCGGCTCCTGGTGAGATACATCTATAACCAGGAGGAGTATGTGCGCTTCGACAGCGACGTGGGGGAGTTCCGGGCGGTGACGGAGCTGGGGCGGCCTGACCAAGAGTATTTCAACAGCCAGAAGGACTACATGGAGCAGGAGCGGGCCGCGGTGGACACCGTGTGCAGGCACAACTACGGGATTTTTGAGAGGTTCCTA-----------------------------------------------
>Pipi-DRB3*0501 N mi04
---------------------TTGGAGCTGCTTAAGTCTGAGTGTCGTTTCTTCAACGGGACAGAGCGGGTGCGGTTCCTGGAAAGACACATCTACAACCAGGAGGAGTTCCTCCTCTTCCACAGCGATGTGGGGGAGTATCGGGAGGTGACCGCGCTGGGGCGGCCTGAAGAAGAGTCCTGGAACCGCCGGAAGGAACTCCTGGAGCTGAAGCGGGGCCAGGTGGACAACTACTGCAGACACAACTACGGGGTTGGTGAGAG-TTCA-------------------------------------------------
>Popy-DRB1*0301 sch93
-------------CACGTTTCTTGGAGTACTCTACGGGTGAGTGTTATTTTTTCAATGGGACGGAGCGGGTGCGGTTCCTGGACAGATACTTCTATAACCAGGAGGAGTACGTGCGCTTCGACAGCGACGTGGGGGAGTACAGGGCGGTGACGGAGCTGGGGCGGCCTGACGCCGAGAACTGGAACAGCCAGAAGGACTTCCTGGAAGACAGGCGGGCCCTGGTGGACACCTACTGCAGACACAACTACGGGGTTGTGGAGAGCTTCACAGTGCAGCGGCGAG----------------------------------
>Popy-DRB1*0302 sch93
-------------CACGTTTCTTGGAGTACTCTACGGGTGAGTGTTATTTTTTCAATGGGACGGAGCGGGTGCGGTTCCTGGACAGATACTTCTATAACCAGGAGGAGTACGTGCGCTTCGACAGCGACGTGGGGGAGTACAGGGCGGTGACGGAGCTGGGGCGGCCTGACGCCGAGAACTGGAACAGCCAGAAGGACTTCCTGGAGGACAGGCGGGCCCTGGTGGACACCTACTGCAGACACAACTACGGGGTTGTGGAGAGCTTCACAGTGCAGCGGCGAG----------------------------------
>Popy-DRB5*0601 sch93
-------------CACGTTTCTTGAAGCAGGATAAGTATGAGTGTCATTTCTTCAACGGGACCGAGCGGGTGCGGTTCCTGCACAGAGGCATCTATAACCAAAAGGAGGACGTGCGCTTCGACAGTGACGTGGGGGAGTACCGGGCGGTGACGGAGCTGGGGCGGCCTATCGCCGAGTACTGGAACAGCCAGAAGGACCTCCTGGAGCGGAGGCGGGCCGCGGTGGACAATTACTGCAGACACAACTACGGGGTTGTGGAGAGCTTCACAGTGCAGCGGCGAG----------------------------------
>Popy-DRB5*0602 sch93
-------------CACGTTTCTTGAAGCAGGATAAGTATGAGTGTCATTTCTTCAACGGGACCGAGCGGGTGCGGTTCCTGCACAGAGGCATCTATAACCAAAAGGAGGACGTGCGCTTCGACAGTGACGTGGGGGAGTACCGGGCGGTGACGGAGCTGGGGCGGCCTATCGCCGAGTACTGGAACAGCCAGAAGGACCTCCTGGAGCGGAGGCGGGCCGCGGTGGACAATTACTGCAGACACAACTACGGGGTTGGGGAGAGCTTCACAGTACAGCGGCGAG----------------------------------
>Popy-DRB5*0603 sch93
-------------CACGTTTCTTGAAGCAGGATAAGTATGAGTGTCATTTCTTCAACGGGACCGAGCGGGTGCGGTTCCTGCACAGAGGCATCTATAACCAAAAGGAGGACGTGCGCTTCGACAGTGACGTGGGGGAGTACCGGGCGGTGGCGGAGCTGGGGCGGCCTATCGCCGAGTACTGGAACAGCCAGAAGGACCTCCTGGAGCGGAGGCGGGCCGCGGTGGACAATTACTGCAGACACAACTACGGGGTTGTGGAGAGCTTCACAGTGCAGCGGCGAG----------------------------------
>Popy-DRB5*0604 sch93
-------------CACGTTTCTTGGAGCAGGCTAAGTGTGAGTGTCATATCTTCAACGGGACGGAGCGGGTGCGGTTCCTGCACAGAGGCATCTATAACCAAAAGGAGGACGTGCGCTTCGACAGTGACGTGGGGGAGTACCGGGCGGTGACGGAGCTGGGGCGGCCTATCGCCGAGTACTGGAACAGCCAGAAGGACCTCCTGGAGCGGAGGCGGGGCGCGGTGGACAATTACTGCAGACACAACTACGGGGTTGTGGAGAGCTTCACAGTGCAGCGGCGAG----------------------------------
>Popy-DRB6*0201 N co92
---------------------------------------------------------------------------------------------------------------CTGCGCTTCGACAGCGACGTGGGGGAGTTCCGGGCGGTGACGGAACTGGGGCGGCCTGTCGCAGAGAACTGGAACAGCCAGAAGGGCATCCCGGAGGAGAAGCGGGACAAGGTGGACAC---CTGCAGATACAGTTACGGGGTTTTTGAG--------------------------------------------------------
>Popy-DRB6*0202 N co92
------------------------GAGCAGGCTAAGTGTGAGTGTCATATCTTCAATGGGACGAAGCAGGTGCAGTACCTGAACAGACACATCCATAAAAGGGAGGAGAACCTGCGCTTCCACAGCGACGTGGAGGAGTTCCAGGCGGTGACGGAACTGGGGCGGCCTGTCGCAGAGAACTGGAACAGCCAGAAGGGCATCCCGGAGGAGAAGCGGGACAAGGTGGACAC---CTGCAGATACAGTTACGGGGTTTTTGAGAGCTTCACAGTGCAGCCATGAG----------------------------------
>Prvc-DRB*Wd01 go02
--------------------------------------------------------------GGAGCGGGTGCGGTTCCTGGAGAGACACTTCTACAACCGGGAGGAGTTCGTGCGCTTCGACAGCGACGTGGGGGAATACCGGGCGGTGACGGAGCTGGGCCGGCCGGACGCCGAGTACTGGAACAGCCAGAAGGACTTCCTGGATTACTTGCGGGGCGTGGTGGACACGGTGTGCAGACACAACTACGGGGTCGTCGAGAGC-----------------------------------------------------
>Prvc-DRB*Wd02 go02
--------------------------------------------------------------GGAGCGGGTGCGGTTCCTGGAGAGACACTTCTACAACCGGGAGGAGTTCGTGCGCTTCGACAGCGACGTGGGGGAATACCGGGCGGTGACGGAGCTGGGCCGGCCGGACGCCGAGTACTGGAACAGCCAGAAGGACTTCCTGGATTACTTGCGGGGCGTGGTGGACACTGTGTGCAGACACAACTACGGGGTCGTCGAGAGC-----------------------------------------------------
>Prvv-DRB*Wg01 go02
--------------------------------------------------------------GGAGCGGGTGCGGCTCCTGGACAGATACATTTCTAACGGAGAGGAGACCGTGCGCTTCGACAGCGACGTGGGGGAGTTCCGGCCGGTGACGGAGCGGGGCGTGCAGGACGCCGAGTACTGGAACAGCCTGAAGGACTTCCTGGAGCAAAAGCGGGCCGCGGTGGACACGGTGTGCAGACACAACTACGGGGTCGGCGAGAGC-----------------------------------------------------
>Prvv-DRB*Wf01 go02
--------------------------------------------------------------GGAGCGGGTGCGGTACCTGGACAGATACATCCACAACCGGGAGGAGCTCCTGCGCTTCGACAGCGACGTGGGGGAGTACCGGCCGGTGACGGAGCTGGGCCGGCCAGACGCCGAGTCCTGGAACAGCCAGAAGGACTTCCTGGAGCAAAGGCGGGCCGAGGTGGACACGGTGTGCAGACACAACTACGGGGTCGGCGAGAGC-----------------------------------------------------
>Prvv-DRB*Wd01 go02
--------------------------------------------------------------GGAGCGGGTGCGGTTCCTGGAGAGACACTTCTACAACCGGGAGGAGTTCGTGCGCTTCGACAGCGACGTGGGGGAGTACCGGGCGGTGACGGAGCTGGGCCGGGGGATCGCCGAGAACTGGAACAGCCAGAAGGACCTCCTGGAGCGGAGGCGGGCCGAGGTGGACACGGTGTGCAGACACAACTACGGGATCATCGAGAGC-----------------------------------------------------
>Prvc-DRB*Wh01 go02
--------------------------------------------------------------GCAGCGGGTGCGGTTCCTGGACAGATACTTCTACAACGGGGAGGAGTACGTGCGCTTCGACAGCGACGTGGGCGAGTACCGGGCGGTGACGGAGCTGGGCCGGCCGAGCGCCAAGTACTTCAACAGCCGGCAGGACGTCCTGGAGGACGCGCGGGCCGCGGTGGACAGGTACTGCACACACAACTACGGGGTCATCGAGAGC-----------------------------------------------------
>Prvc-DRB*Wh02 go02
--------------------------------------------------------------GGAGCGGGTGCGGTACCTGGCCAGATGCTACTACAACGGGGAGGAGTACGTGCGCTTCGACAGCGACGTGGGCGAGTTCCGGGCGGTGACGGAGCTGGGCCGGCCGAGCGCCAAGTACTGGAACAGCCTGAAGGACTTCATGGAGCAGAAGCGGGCCGAGGTGGACACGTACTGCAGACACAACTACGGGGTCGTCGAGAGC-----------------------------------------------------
>Prvv-DRB*Wa01 go02
--------------------------------------------------------------GGAGCGGGTGCGGCTCCTGGAGAGATACATCTACAACCGGCAGGAGTACGTGCGCTTCGACAGCGACGTGGGGGTGTTCCGGGCGGTGACGGAGCTGGGCCGGCCGGACGCCGAGTACTGGAACAGCCAGAAGGACGTCCTGGAGCAAAGGCGGGCCGCGGTGGACACGTACTGCAGACACAACTACGGGGTCGGCGAGAGC-----------------------------------------------------
>Prvv-DRB*We01 go02
--------------------------------------------------------------GGAGCGGGTGCGGTTCCTGGAGAGATATATCCACAACCGGGAGGAGTACGTGCGCTTCGACAGCGACGTGGGGGAGTACCGGCCGGTGACGGAGCTGGGCCGGCCGGACGCCAAGTACTGGAACAGCCAGAAGGACCTGCTGGAGCAAAAGCGGGCCGAGGTGGACACGTACTGCAGACACAACTACGGGGTCGGCGAGAGC-----------------------------------------------------
>Prvv-DRB*We02 go02
--------------------------------------------------------------GGAGCGGGTGCGGCTCCTGGAGAGATATATCTACAACCGGGAGGAGTACGCGCGCTTCGACAGCGACGTGGGGGAGTACCGGCCGGTGACGGAGCTGGGCCGGCCGGACGCCGAGTACTGGAACAGCCAGAAGGACCTGCTGGAGCAAAAGCGGGCCGCGGTGGACACGTACTGCAGACACAACTACGGGGTCGGCGAGAGC-----------------------------------------------------
>Prvc-DRB*Wa01 go02
--------------------------------------------------------------GGAGCGGGTGCGGCTCCTGGAGAGATACATCCACAACCGGGAGGAGTACGTGCGCTTCGACAGCGACGTGGGGGAGTACCGGGCGGTGACGGAGCTGGGCCGGCCGGACGCCGAGTACTGGAACAGCCAGAAGGACCTCCTGGAGCGGAGGCGGGCCGAGGTGGACACGTACTGCAGACACAACTACGGGGTCGGCGAGAGC-----------------------------------------------------
>Saoe-DRB*W1201 tr93
-------------CACGTTTCTTGGAGCAGTTTAAGTATGAGTGTCGTCACCTCAACGGGACGGAGCGGGTGCGGCTCCTGGTCAGATACATCTACAACCAGGAGGAGTATGTGCGCTTCGACAGCGACGTGGGGGAGTTCCGGGCGGTGACGGAGCGGGGGCGGCCTGTTGCAGAGTACTGCAACAGCCTGAAGGACTACGTGGAGCAGGAGCGGGCCGCGGTGGACACCGTGTGCAGACACAACTACGAGATTTTTGAGAGGTTCCTAGTGCAGCGGCGAG----------------------------------
>Saoe-DRB*W1203 gy94
---------------CGTTTCTTGGAGCAGTTTAAGTATGAGTGTCGTCACCTCAACGGGACGGAGCGGGTGCGGCTCCTGGTCAGATACATCTACAACCAGGAGGAGTATGTGCGCTTCGACAGCGACGTGGGGGAGTTCCGGGCGGTGACGGAGCGGGGGCGGCCTGTTGCAGAGTACTTCAACAGCCTGAAGGACTACGTGGAGCAGGAGCGGGCCGCGGTGGACACCGTGTGCAGACAC--------------------------------------------------------------------------
>Saoe-DRB*W1204 gy94
---------------CGTTTCTTGGAGCAGTTTAAGTATGAGTGTCGTCACCTCAACGGGACGGAGCGGGTGCGGCTCCTGGTCAGATACATCTACAACCAGGAGGAGTCTGTGCGCTTCGACAGCGGCATGGGGGAGTTCCGGGCGGTGACGGAGCGGGGGCGGCCTGTTGCAGAGTACTTCAACAGCCTGAAGGACCTACGTGGACAGGAGCGGGCCGCGGTGGACACCTTGTGCAGGCAT--------------------------------------------------------------------------
>Saoe-DRB*W1205 gy94
---------------CGTTTCTTGGAGCAGTTTAAGTATGAGTGTCGTCACCTCAACGGGACGGAGCGGGTGCGGCTCCTGGACAGATACATCTACAACCAGGAGGAGTATGTGCGCTTCGACAGCGACGTGGGGGAGTTCCGGGCGGTGACGGAGCTGGGGCGGCGGTACGCAGAGTACTTCAACAGCCTGAAGGACTACGTGGAGCAGGAGCGGGCCGCGGTGGACACCGAGTGCAGACAC--------------------------------------------------------------------------
>Saoe-DRB*W2201 gy94
---------------CGTTTCTTGGAGCTGCTTAAGGGTGAGTGTCATCTCTTCAACCGGACGGAGCGGGTGCGGCTCCTGGCCAGACTCATCTATAGCCAAGAGGAGTTCGTGCGCTTCGACAGCGACGTGGGGGAGTTCCGGGCGGTGACGGAGCTGGGGCGGCCTATCGCGGAGAACCTCAACAGCCGGAAGGAAGTCCTGGAGTACATGCGGGCCGCGGTGGACACCTTCTGCAGGCAT--------------------------------------------------------------------------
>Saoe-DRB*W2202 gy94
---------------CGTTTCTTGGAGCAGCTTAAGGGTGAGTGTCATCACTTCAACCGGACGGAGCGGGTGCGGCTCCTGGCCAGACTCATCTATAACCAGGAGGAGTTCGTGCGCTTCGACAGCGACGTGGGGGAGTTCCGGGCGGTGACGGAGCTGGGGCGGCCTATCGCGGAGAACCTCAACAGCCGGAAGGAAGTCCTGGAGTACATGCGGGCCGCGGTGGACACCTTCTGCAGGCAT--------------------------------------------------------------------------
>Saoe-DRB*W2203 gy94
---------------CGTTTCTTGGAGCAGCTTAAGGCTGAGTGTCATTTCTTCAACGGGACGGAGCGGGTGCGGCTCCTGGCCAGAAACATCCATAACCAGGAGGAGTTCGTGCGCTTCGACAGCGACGTGGGGGAGTTCCGGGCGGTGACTGAGCTGGGGCGGCCTGACGAGGAGAACTGGAACAGCCGGAAGGACATCCTGGAGCAGACACGGGCCGAGGTGGACACCTTCTGCAGGCAT--------------------------------------------------------------------------
>Saoe-DRB*W2204 gy94
---------------CGTTTCTTGGAGCAGCTTAAGGGTGAGTGTCATCACTTCAACCGGACGGAGCGGGTGCGGCTCCTGGCCAGACTCATCTATAACCAGGAGGAGTTCGTGCGCTTCGACAGCGACGTGGGGGAGTTCCGGGCGGTGACGGAGCTGGGGCGGCCTATCGCGGAGAACCTCAACAGCCGGAAGGACATCCTGGAGCAGACACGGGCCGCGGTGGACACCTTCTGCAGGCAT--------------------------------------------------------------------------
>Saoe-DRB*W2205 gy94
---------------CGTTTCTTGGAGCAGCTTAAGGGTGAGTGTCATCACTTCAACCGGACGGAGCGGGTGCGGCTCCTGGCCAGACTCATCTATAACCAGGAGGAGTTCGTGCGCTTCGACAGCGACGTGGGGGAGTTCCGGGCGGTGACGGAGCTGGGGCGGCCTATCGCGGAGAACCACAACAGCCGGAAGGAAGTCCTGGAGTACATGCGGGCCGCGGTGGACACCTTCTGCAGGCAT--------------------------------------------------------------------------
>Saoe-DRB*W2206 gy94
---------------CGTTTCTTGGAGCTGCTTAAGGGTGAGTGTCATCACTTCAACCGGACGGAGCGGGTGCGCTTCCTGGCCAGACTCATCTATAACCAGGAGGAGTTCGTGCGCTTCGACAGCGACGTGGGGGAGTTCCGGGCGGTGACGGAGCTGGGGCGGCCTATCGCGGAGAACCTCAACAGCCGGAAGGAAGTCCTGGAGTACATGCGGGCCGCGGTGGACACCTTCTGCAGGCAT--------------------------------------------------------------------------
>Saoe-DRB*W2207 gy94
---------------CGTTTCTTGGAGCAGCTTAAGGGTGAGCGTCATCACTTCAACCGGACGGAGCGGGTGCGGCTCCTGGCCAGACTCATCTATAACCAGGAGGAGTTCGTGCGCTTCGACAGCGACGTGGGGGAGTTCCGGGCGGTGACGGAGCTGGGGCGGCCTATCGCGGAGAACCTCAACAGCCGGAAGGAAGTCCTGGAGTACATGCGGGCCGCGGTGGACACCTTCTGCAGGCAT--------------------------------------------------------------------------
>Saoe-DRB*W2208 gy94
---------------CGTTTCTTGGAGCAGCTTAAGGCTGAGTGTCATTTCTTCAACGGGACGGAGCGGGTGCGGCTCCTGGCCAGAAACATCCATAACCAGGAGGAGTTCGTGCGCTTCGACAGCGACGTGGGGGAGTTCCGGGCGGTGACTGAGCTGGGGCGGCCTGACGAGGAGAACTGGAACAGCCGGAAGGACATCCTGGAGCAGACACGGGCCGCGGTGGACACCTTCTGCAGGCAT--------------------------------------------------------------------------
>Saoe-DRB*W2209 gy94 tr93 kr00
-------------CACGTTTCTTGGAGCAGCTTAAGGGTGAGTGTCATCACTTCAACCGGACGGAGCGGGTGCGGCTCCTGGCCAGACTCATCTATAACCAGGAGGAGTTCGTGCGCTTCGACAGCGACGTGGGGGAGTTCCGGGCGGTGACGGAGCTGGGGCGGCCTATCGCGGAGAACCACAACAGCCGGAAGGAAGTCCTGGAGTACATCGGGGCCGCGGTGGACACCTTCTGCAGACACAACTACAAGGGTTTTGAGATGTTCCTAGTGCCGCGGAGAG----------------------------------
>Saoe-DRB*W2210 kr00
-------------CACGTTTCTTGGAGCAGCTTAAGGCTGAGTGTCATTTCTTCAACGGGACGGAGCGGGTGCGGCTCCTGGCCAGATTCATCTATAACCAGGAGGAGAACCTGCGCTTCGACAGCGACGTGGGGGAGTTCCGGGCGGTGACGGAGCTGGGGCGGCCTGACGAGGAGAACTGGAACAGCCGGAAGGACATCCTGGAGCAGACACGGGC---------------------------------------------------------------------------------------------------
>Saoe-DRB1*0301 N tr93
-------------CACGTTTCTTGGAGTATAGCACGTCTGAGTGTCATCACTTCAATGGGACTGAGCGGGTGCGGTTCCTGGACAGATACTTCCATAACCAGGAGGAGTTCCTGCGCTTCGACAGCGACGTGTGGGAGTACCGGGCGGTGACGGAGCGGGGGCGGCGGAGCGCAGAGCACTTCAACAGCCGGAAGAACTACATGGAGGATGCGCGGGCCGCGGTGGACAGT---TGCAGACACAACTACGAGATTTCAGAGAGGTTCCTAGTGCTGCGGAGAG----------------------------------
>Saoe-DRB1*0302 N tr93
-------------CACGTTTCTTGGAGTATAGCACGTCTGAGTGTCATCACTTCAATGGGACTGAGCGGGTGCGGTTCCTGGACAGATACTTCCATAACCAGGAGGAGTTCCTGCGCTTCGACAGCGACGTGTGGGAGTACCCGGCGGTGACGGAGCGGGGGCGGCGGACGGCAGAGCACTTCAACAGCCGGAAGGAATACATGGAGGATGCGCGGGCCGCGGTGGACAGT---TGCAGACACAACTACGAGATTTCAGAGAGGTTCCTAGTGCTGCGGAGAG----------------------------------
>Saoe-DRB1*0303 N tr93 kr00
-------------CACGTTTCTTGGAGTATAGCACGTCTGAGTGTCATCACTTCAATGGGACTGAGCGGGTGCGGTTCCTGGACAGATACT--TATAACCAGGAGGAGTTCCTGCGCTTCGACAGCGACGTGGGGGAGTAACCGGCGGTGACGGAGCGGGGGCGGCGGACGGCAGAGCACTTCAACAGCCGGAAGGAATACATGGAGGATGCGCGGGCCGCGGTGGACAGT---TGCAGACACAACTACGAGATTTCAGAGAGGTTCCTAGTGCTGCGGAGAG----------------------------------
>Saoe-DRB1*0304 N tr93
-------------CACGTTTCTTGGAGTATAGCACGTCTGAGTGTCATCACTTCAATGGGACTGAGCGGGTGCGGTTCCTGGACAGATATT--TATAACCAGGAGGAGTTCCTGCGCTTCGACAGCGACGTGGGGGAGTAACCGGCGGTGACGGAGCGGGGGCGGCGGACGGCAGAGCACTTCAACAGCCGGAAGGAATACATGGAGGATGCGCGGGCCGCGGTGGACAGT---TGCAGACACAACTACGAGATTTCAGAGAGGTTCCTAGTGCTGCGGAGAG----------------------------------
>Saoe-DRB1*0305 tr93
-------------CACGTTTCTTGGAGTATAGAATGTGTGAGTGTCATCACTTCAACGGGACGGAGCGGGTGCGGTTCCTGGAAAGATTCATCTATAACCAGGAGGAGAACCTGCGCTTCGACAGCGACGTGGGGGAGTACCGGGCGGTGACGGAGCTGGGGCGGCCTGACGAGGAGAACTGGAACAGCCAGAAGGACATCCTGGAGCAGAAGCGGGCCGCGGTGGACACCTTCTGCAGACACAACTACGAGATTTCAGAGAGGTTCCTAGTGCCGCGGAGAG----------------------------------
>Saoe-DRB11*0101 tr93
-------------CACGTTTCTTGGAGCAGGCTAAGGCTGAGTGTCATCACTTCAACGGGACGGAGCGGGTGCGCCTCCTGGAcAGATACTTCTACAACCAGGAGGAGTTGGTGCGCTTCGACAGCGACGTGGGGGAGTACCGGGCGGTGACGGAGCTGGGGCGGCCTGACGAGGAGTACTGGAACAGCCGGAAGGACATCCTGGAGCAGACACGGGCCGCGGTGGACACCTTCTGCAGACACAACTACGAGATTTTAGAGAGGTTCCTAGTGCCGCGGAGAG----------------------------------
>Saoe-DRB11*0102 tr93 kr00
-------------CACGTTTCTTGGAGCAGGCTAAGGCTGAGTGTCATCACTTCAACGGGACGGAGCGGGTGCGGCTCCTGGAcAGATACTTCTACAACCAGGAGGAGTTGGTGCGCTTCGACAGCGACGTGGGGGAGTACCGGGCGGTGACGGAGCTGGGGCGGCCTGACGAGGAGTACTGGAACAGCCGGAAGGACATCCTGGAGCAGACACGGGCCGCGGTGGACACCTTCTGCAGACACAACTACGAGATTTTAGAGAGGTTCCTAGTGCCGCGGAGAG----------------------------------
>Saoe-DRB11*0103 tr93
-------------CACGTTTCTTGGAGCAGGCTAAGGCTGAGTGTCATCACTTCAACGGGACGGAGCGGGTGCGGCTCCTGGAcAGATACTTCTACAACCAGGAGGAGTTCGTGCGCTTCGACAGCGACGTGGGGGAGTACCGGGCGGTGACGGAGCTGGGGCGGCCTGACGAGGAGTACTGGAACAGCCGGAAGGACATCCTGGAGCAGACACGGGCCGCGGTGGACACCTTCTGCAGACACAACTACGAGATTTTAGAGAGGTTCCTAGTGCCGCGGAGAG----------------------------------
>Saoe-DRB11*0104 tr93
-------------CACGTTTCTTGGAGCAGGCTAAGGCTGAGTGTCATCACTTCAACGGGACGGAGCGGGTGCGGTTCCTGGACAGATACTTCCATAACCAGGAGGAGTTGGTGCGCTTCGACAGCGACGTGGGGGAGTACCGGGCGGTGACGGAGCTGGGGCGGCCTGAAGAGGAGTACTGGAACAGCCAGAAGGACATCCTGGAGGACAGGCGGGCCGCGGTGGACACCTTCTGCAGACACAACTACGAGATTTTAGAGAGGTTCCTAGTGCCGCGGAGAG----------------------------------
>Saoe-DRB11*0105 tr93 kr00
-------------CACGTTTCTTGGAGCAGGCTAAGGCTGAGTGTCATCACTTCAACGGGACGGAGCGGGTGCGGTTCCTGGACAGATACTTCCATAACCAGGAGGAGTTGGTGCGCTTCGACAGCGACGTGGGGGAGTACCGGGCGGTGACGGAGCTGGGGCGGCCTGAAGAGGAGTACTGGAACAGCCAGAAGGACATCCTGGAGCAGACACGGGCCGCGGTGGACACCTTCTGCAGACACAACTACGAGATTTTAGAGAGGTTCCTAGTGCCGCGGAGAG----------------------------------
>Saoe-DRB11*0106 gy94
---------------CGTTTCTTGGAGCAGGCTAAGGCTGAGTGTCATCACTTCAACGGGACGGAGCGGGTGCGGTTCCTGGACAGATACTTCCATAACCAGGAGGAGTTCCTGCGCTTCGACAGCGACGTGGGGGAGTACCGGGCGGTGACGGAGCTGGGGCGGCCTGAAGAGGAGTACTGGAACAGCCAGAAGGACATCCTGGAGGACAGGCGGGCCCGGGTGGACACCTTCTGCAGGCAT--------------------------------------------------------------------------
>Saoe-DRB11*0107 N gy94
---------------CGTTTCTTGGAGCAGGCTAAGGCTGAGTGTCATCACTTCAACGGGACGGAGCGGGTGCGGCTCCTGGAcAGATGCTTCTAGAACCAGGAGGAGTTCGTGCGCTTCGACAGCGACGTGGGGGAGTACCGGGCGGTGACGGAGCTGGGGCGGCCTGACGAGGAGTACTGGAACAGCCGGAAGGACATCCTGGAGCAGACACGGGCCGCGGTGGACACCTTCTGCAGGCAT--------------------------------------------------------------------------
>Saoe-DRB11*0108 gy94
---------------CGTTTCTTGGGGCAGGCTAAGGCTGAGTGTCATCACTTCAACGGGACGGAGCGGGTGCGGCTCCTGGAcAGATACAACTACAACCAGGAGGAGTATGTGCGCTTCGACAGCGACGTGGGGGAGTACCGGGCGGTGACGGAGCTGGGGCGGCCTGACGAGGAGTACTGGAACAGCCAGAAGGACTTCCTGGAGCAGAGGCGGGCCGCGGTGGACACCTTCTGCAGGCAT--------------------------------------------------------------------------
>Saoe-DRB11*0109 gy94
---------------CGTTTCTTGGAGCAGGCTAAGGCTGAGTGTCATCACTTCAATGGGACGGAGCGGGTGCGGTTCCTGGACAGATACTTCCATAACCAGGAGGAGTTGGTGCGCTTCGACAGCGACGTGGGGGAGTACCGGGCGGTGACGGAGCTGGGGCGGCCTGAAGAGGAGTACTGGAACAGCCAGAAGGACATCCTGGAGCAGACACGGGCCGCGGTGGACACCTTCTGCAGGCAT--------------------------------------------------------------------------
>Saoe-DRB11*0110 gy94
---------------CGTTTCTTGGAGCAGGCTAAGGCTGAGTGTCATCACTTCAACGGGACGGAGCGGGTGCGGTTCCTGGACAGATACTTCCATAACCAGGAGGAGTTGGTGCGCTTCGACAGCGACGTGGGGGAGTACCGGGCGGTGACGGAGCTGGGGCGGCCTGAAGAGGAGTACTGGAACAGCCAGAAGGACATCCTGGAGGACAGGCGGGCCGCGGTGGACACCTTCTGCAGGCAT--------------------------------------------------------------------------
>Saoe-DRB3*0501 N ipd
-------------CACGTTTCTTGGACCTGCTTAAGTCTGAGTGTCGTTCCTTCAACCGGTCGGAGCAGGTGCGGTTCCTGGACAGACACATCTATAACCAGGACGAGTTCCTCCTCTTCCACAGCGATGTGGGGGAGTTCCGGTGCGTAATCGCGCTGGGGCGGCCTGAAGAAGAGTCCTGGAACCACCGGAAGGAACTCCTGGAGCTGAAGCCGGGCCAGGTAGACACCTACTGCAGACACAACTACGGGACTGG-GAGAGCTTCATAGTGCAGCGGTGAG----------------------------------
>Saoe-DRB3*0502 N ipd
-------------CACGTTTCTTGGACCTGCTTAAATCTGAGTGTCGTTCCTTCAACCGGTCGGAGCAGGTGCGGTTCCTGGACAGACACATCTATAACCAGGACGAGTTCCTCCTCTTCCACAGCGATGTGGGGGAGTTCCGGTGCGTAATCGCGCTGGGGCGGCCTGAAGAAGAGTCCTGGAACCACCGGAAGGAACTCCTGGAGCTGAAGCCGGGCCAGGTAGACACCTACTGCAGACACAACTACGGGACTGG-GAGAGCTTCATAGTGCAGCGGTGAG----------------------------------
>Saoe-DRB3*0503 N ipd
-------------CACGTTTCTTGGACCTGCTTAAATCTGAGTGTCGTTCCTTCAACCGGTCGGAGCAGGTGCGGTTCCTGGACAGACACATCTATAACCAGGACGAGTTCCTCCTCTTCCACAGCGATGTGGGGGAGTATCGGTGCGTAATCGCGCTGGGGCGGCCTGAAGAAGAGTCCTGGAACCACCGGAAGGAACTCCTGGAGCTGAAGCCGGGCCAGGTAGACACCTACTGCAGACACAACTACGGGACTGG-GAGAGCTTCATAGTGCAGCGGTGAG----------------------------------
>Saoe-DRB3*0505 ipd
---------------CGTTTCTTGGACCTGCTTAAATCTGAGTGTCGTTCCTTCAACCGGTCGGAGCAGGTGCGGTTCCTGGACAGACACATCTATAACCAGGACGAGTTCCTCCTCTTCCACAGCGATGTGGGGGAGTATCCGGTGGTAATCGCGCTGGGGCGGCCTGAAGAAGAGTCCTGGAACCACCGGAAGGAACTCCTGGAGCTGAAGCCGGGCCAGGTAGACACCTACTGCAGGCAT--------------------------------------------------------------------------
>Saoe-DRB3*0506 ipd
---------------CGTTTCTTGGACCTGCTTAAGTCTGAGTGTCGTTCCTTCAACCGGTCGGAGCAGGTGCGGTTCCTGGACAGACACATCTATAACCAGGACGAGTTCCTCCTCTTCCACAGCGATGTGGGGGAGTATCCGGTGGTAATCGCGCTGGGGCGGCCTGAAGAAGAGTCCTGGAACCACCGGAAGGAACTCCTGGAGCTGAAGCCGGGCCAGGTAGACACCTGGTGCAGGCAT--------------------------------------------------------------------------
>Saoe-DRB3*0507 ipd
---------------CGTTTCTTGGACCTGCTTAAGTCTGAGTGTCGTTCCTTCAACCGGTCGGAGCAGGTGCGGTTCCTGGACAGACACATCTATAACCAGGACGAGTTCCTCCTCTTCCACAGCGATGTGGGGAGTATCCGGTGCGTAATCGCGCTGGGGCGGCCTGAAGAAGAGTCCTGGAACCACCGGAAGGAACTCCTGGAGCTGAAGCCGGGCCCAGTAGACACCTACTGCAGGCAT--------------------------------------------------------------------------
>Saoe-DRB3*0508 ipd
---------------CGTTTCTTGGACCTGCTTAAGTCTGAGTGTCGTTTCTTCAACCGGTCGGAGCAGGTGCGGTTCCTGGACAGACACATCTATAACCAGGACGAGTTCCTCCTCTTCCACAGCGATGTGGGGGAGTATCCGGTGGTAATCGCGCTGGGGCGGCCAGATGAAGAGTCCTGGAACCACCGGAAGGAACTCCTGGAGCTGAAGCCGGGCCAGGTGGACACCTGCTGCAGGCAT--------------------------------------------------------------------------
>Saoe-DRB3*0509 ipd
---------------CGTTTCTTGGACCTGCTTAAATCTGAGCGTCGTTCCTTCAACCGGTCGGAGCAGGTGCGGTTCCTGGACAGACACATCTATAACCAGGACGAGTTCCTCCTCTTCCACAGCGATGTGGGGGAGTATCCGGTGGTAATCGCGCTGGGGCGGCCTGAAGAAGAGTCCTGGAACCACCGGAAGGAACTCCTGGAGCTGAAGCCGGGCCAGGTAGACACCTACTGCAGGCAT--------------------------------------------------------------------------
>Saoe-DRB3*0510 ipd
---------------CGTTTCTTGGAGCTGCTGAAGTCTGAGTGTCGTTTCTTCAACGGGACGGAGCAGGTGCGGTTCCTGGACAGACACATCTATAACCAGGACGAGTTCCTCCTCTTCCACAGCGATGTGGGGGAGTATCCGGTGGTGACCGCGCTGGGGCGGCCTGAAGAAGAGTCCTGGAACCACCGGAAGGAACTCCTGGAGCTGAAGCCGGGCCAGGTAGACACCTGGTGCAGGCAT--------------------------------------------------------------------------
>Saoe-DRB3*0511 ipd
---------------CGTTTCTTGGACCTGCTTAAATCTGAGTGTCATTCCTTCAACCGGTCGGAGCAGGTGCGGTTCCTGGACAGACACATCTATAACCAGGACGAGTTCCTCCTCTTCCACAGCGATGTGGGGGAGTATCCGGTGGTAATCGCGCTGGGGCGGCCTGAAGAAGAGTCCTGGAACCACCGGAAGGAACTCCTGGAGCTGAAGCCGGGCCAGGTAGACACCTACTGCAGGCAT--------------------------------------------------------------------------
>Saoe-DRB3*0512 ipd
---------------CGTTTCTTGGAGCTGCTGAAGTCTGAGTGTCGTTTCTTCAACGGGACGGAGCAGGTGCGGTTCCTGGACAGACACATCTATAACCAGGACGAGTTCCTCCTCTTCCACAGCGATGTGGGGGAGTATCCGGTGGTGACCGCGCTAGGGCGGCCTGAAGAAGAGTCCTGGAACCACCGGAAGGAACTCCTGGACGTGAAGCCGGGCCAGGTAGACACCTACTGCAGGCAT--------------------------------------------------------------------------
>Saoe-DRB3*0513 ipd
---------------CGTTTCTTGGAGCTGCTGAAGTCTGAGTGTCGTTTCTTCAACGGGACGGAGCAGGTGCGGTTCCTGGACAGACACATCTATAACCAGGACGAGTTCCTCCTCTTCCACAGCGATGTGGGGGAGTATCCGTCGGTAATCGCGCTGGGGCGGCCTGAAGAAGAGTCCTGGAACCACCGGAAGGAACTCCTGGAGCTGAAGCCGGGCCAGGTAGACACCTACTGCAGGCAT--------------------------------------------------------------------------
>Saoe-DRB3*0514 ipd
---------------CGTTTCTTGGAGCTGCTGAAGTCTGAGTGTCGTTTCTTCAACGGGACGGAGCAGGTGCGGTTCCTGGACAGACACATCTATAACCAGGACGAGTTCCTCCTCTTCCACAGCGATGTGGGGGAGTATCGGTGCGTGACCGCGCTGGGGCGGCCTGAAGAAGAGTCCTGGAACCACCGGAAGGAACTCCTGGAGCTGAAGCCGGGCCAGGTAGACACCTACTGCAGGCAT--------------------------------------------------------------------------
>Saoe-DRB3*0515 ipd
---------------CGTTTCTTGGACCTGCTTAAATCTGAGTGTCGTTCCTTCAACCGGTCGGAGCAGGTGCGGTTCCTGGACAGACACATCTATAACCAGGACGAGTTCCTCCTCTTCCACAGCGATGTGGGGGAGTATCGGTGCGTGACCGCGCTGGGGCGGCCTGAAGAAGAGTCCTGGAACCACCGGAAGAACCTCCTGGAGCTGAAGCCGGGCCAGGTAGACACCTACTGCAGGCAT--------------------------------------------------------------------------
>Saoe-DRB3*0516 ipd
---------------CGTTTCTTGGACCTGCTTAAGTCTGAGTGTCGTTTCTTCAACCGGTCGGAGCAGGTGCGGTTCCTGGACAGACACATCTATAACCAGGACGAGTTCCTCCTCTTCCACAGCGATGTGGGGGAGTATCCGGTGGTGACCGCGCTAGGGCGGCCAGATGAAGAGTCCTGGAACCACCGGAAGGAACTCCTGGAGCTGAAGCCGGGCCAGGTGGACACCTGCTGCAGGCAT--------------------------------------------------------------------------
>Saoe-DRB3*0517 ipd
---------------CGTTTCTTGGACCTGCTTAAGTCTGAGTGTCGTTCCTTCAACCGGTCGGAGCAGGTGCGGTTCCTGGACAGACACATCTATAACCAGGACGAGTTCCTCCTCTTCCACAGCGATGTGGGGGAGTATCCGGTGGTAATCGCGCTGGGGCGGCCTGAAGAAGAGTCCTGGAACCACCGGAAGGAACTCCTGGACGTGAAGCCGGGCCAGGTAGACACCTACTGCAGGCAT--------------------------------------------------------------------------
>Saoe-DRB5*0701 N tr93
-------------CACGTTTCTTGAAGCAGGATAAGTATGAGTGTCATTTCTTCAACGGGACGGAGCGGGTGCGGTTCCTGCACAGAGGCATCTATAACCAAAAGGAGGACGTGCGCTTCGACAGTGACGTGGGGGAGTACCGGGCGGTGACGGAGCTGGGGCGGCCTATCGCCGAGTACTGGAACAGCCAGAAGGACCTCCTGGAGCGGAGGC--GCCGACGTGGACACCTTCTGCAGACACAACTACGGGGTTTTAGAGAGCTTCACAGTGCAGCGGCGAG----------------------------------
>Sasc-DRB*W1201 tr93
-------------CACGTTTCTTGGAGCAGCTTAAGGGTGAGTGTCATCACTTCAACCGGACGGAGCGGGTGCGGCTCCTGGCCAGACTCATCTATAACCAGGAGGAGTTCGTGCGCTTCGACAGCGACGTGGGGGAGTTCCGGGCGGTGACGGAGCTGGGGCGGCCTATCGCGGAGAACCTCAACAGCCGGAAGGAAGTCCTGGAGTACATGCGGGCCGCGGTGGACACCTTCTGCAGACACAACTACAAGGGTTTTGAGATGTTCCTAGTGCCGCGGAGAG----------------------------------
>Sasc-DRB*W1202 tr93
-------------CTCGTTTCTTGGAGCAGGCTAAGTCTGAGTGTCATCACCTGAACGGGACGCAGCGGGTGCGGCTCCTGGACAGATACTTCTATAACCAGGAGGAGTATGTGCGCTTCGACAGCGACGTGGGGGAGTTCCGCGCGGTGACGGAGCTGGGGCGGCCTAGCGCGGAGCACTGGAACCGCCAGGAGGACTTCATGGAGCGGAAGCGGGCCGAGGTGGACACCGTGTGCAGGCACAACTACCAGATTTTAGAGAGGTTCCTGGTGCCGCGGAGAG----------------------------------
>Sasc-DRB*W1203 tr93
-------------CTCGTTTCTTGGAACAGCGTAAGGGTGAGTGTCATTTCCTCAACGGGACGCAGCGGGTGCGGCTCCTGGACAGATGCTTCTATAACCAGGAGGAGATCGTGCGCTTCGACAGCGACGTGGGGGAGTTCCGGGCGGTGACGGAGCTGGGGCGGCCTACCGCGGAGCACTACAACAGCCAGAAGGACTTCCTGGAGCGGATGCGGGCCCAGGTGGACACCGTGTGCAGACACAACTACCAGATTTTAGAGAGGTTCCTGGTGCCGCGGAGAG----------------------------------
>Sasc-DRB*W1204 tr93
-------------CTCGTTTCTTGGAGCAGTTTAAGGACGAGTGTCATCACCTCAACGGGACGCAGCAGATGCGGTTCCTGGCCAGATTAATCTATAACCAGGAGGAGTTCGCGCGCTTCGACAGCGACGTGGGGGAGTTCCGGGCGGTGACGGAGCTGGGGCGGCCTACCGCGGAGCAATTAAACAGCCAGAAGGACGTCCTGGAGCTGGCGCGGGCGGAGGTGGACAGGTTATGCAGACACAACTACGAGATTTTAGAGAGGTTCCTGGTGCCGCGGAGAG----------------------------------
>Sasc-DRB*W1401 N tr93
-------------CACGTTTCTTGAAGCAGGTTAAGCATGAGTGTCATCACTTCAAAGGGATGGAGCGG------TTCCTGTTCAGACACATCTATAACCAGGAGGAGTATGTGCGCTTCGACAGCGACGTGGGGGAGTTCCGGGCGGTGACGGAGCTGGGGCGGCCTGACGCGGAGTCCTGGAACAGCCAGGAGGACATCCTGGAGCAGATGCGGGCCGAGGTGGACAAG---TGCAGATTCAACTACGAGGTTTTAGAGAGGTTCCTGGTGCCGCAGAGAG----------------------------------
>Sasc-DRB*W1402 N tr93
-------------CACGTTTCTTGAAGCAGGTTAAGCATGAGTGTCATCACTTCAAAGGGATGGAGCGG------TTCCTGTTCAGACACATCTATAACCAGGAGGAGTATGTGCGCTTCGACAGCGACGTGGGGGAGTTCCGGGCGGTGACGGAGCTGGGGCGGCCTGACGAAGAGTCCTGGAACCGCCAGGAGGACATCCTGGAGCAGATGCGGGCCGAGGTGGACAAG---TGCAGATTCAACTACGGAGTTTTAGAGAGGTTCCTGGTGCCGCAGAGAG----------------------------------
>Sasc-DRB*W1403 tr93
-------------CTCGTTTCTTGAAGCACGTTAAGCATGAGTGTCATCACTTCAAAGGGACGGAGCGGGTGCGGTTCCTGTTCAGAGACATCTATAACCAGGAGGAGTTCGTGCGCTTCGACAGCGACGTGGGGGAGTTCCGGGCGGTGACGGAGCTGGGGCGGCCTGACGAAGAGTCCTGGAACCGCCAGAAGGACCTCCTGGAGCAGATGCGGGCCGAGGTGGACAGGTTCTGCAGACACAACTACGAGATTTCAGAGAGGTTCCTGGTGCCGCGGAGAG----------------------------------
>Sasc-DRB*W1404 N tr93
-------------CACGTTTCTTGAAGCAGGTTAAGCATGAGTGTCATCACTTCAAAGGGATGGAGCGG------TTCCTGTTCAGACACATCTATAACCAGGAGGAGTATGTGCGCTTCGACAGCGACGTGGGGGAGTTCCGGGCGGTGACGGAGCTGGGGCGGCCTGACGAAGAGTCCTGGAACAGCCAGGAGGACATCCTGGAGCAGATGCGGGCCGAGGTGGACAAG---TGCAGATTCAACTACGGAGTTTTAGAGAGGTTCCTGGTGCCGCAGAGAG----------------------------------
>Sasc-DRB*W1901 N tr93
-------------CTTGTTTCTTGGAGCACAATAAGTTTGAGTGTCATCACCTCAACGGGACGCAGCGGGTGCGGTACCTGCACAGATTCATCTATAACCAGGAGGAGATCGCGCGCTTCGACAGCGACGTGGGGGAGTACCGCGCGGTGACGGAGCTGGGGCGGCCTGACGCGGAGTACTGGAACAGCCGGAAGGACTACCTGGAGCAGAGGCGGGCCGAGGTGGACGAG---TGCAGACACAACTACCAGATTTTTGAGAGGTTCCTGGTGCAGCGGAGAG----------------------------------
>Sasc-DRB*W1902 tr93
-------------CACGTTTCTTGGAGCACCTTAAGTTTGAGTGTCATTTCTTCAACGGGACGGAGCGGGTGCGGTACCTGGTCAGAGAAATCTATAACCAGGAGGAGATCGTGCGCTTCGACAGCGACGTGGGGGAGTTCCGGGCGGTGACGGAGCTGGGGCGGCCTACCGCGGAGTACTTCAACAGCCAGGAGGACTTCCTGGAGCAGAAGCGGGCCGCGGTGGACACCGTGTGCAGGCACAACTACCAGATTTCGGAGAGGTTCCTGGTGCCCCGGAGAG----------------------------------
>Sasc-DRB*W1903 tr93
-------------CTTGTTTCTTGGAGCACAATAAGTTTGAGTGTCATCACCTCAACGGGACGCAGCGGGTGCGGTACCTGCACAGATTCATCTATAACCAGGAGGAGATCGCGCGCTTCGACAGCGACGTGGGGGAGTACCGCGCGGTGACGGAGCTGGGGCGGCCTGACGCGGAGTACTGGAACAGCCGGAAGGACTACCTGGAGCAGAGGCGGGCCGCGGTGGACACCTACTGCAGACACAACTACCAGATTTTTGAGAGGTTCCTGGTGCAGCGGAGAG----------------------------------
>Vava-DRB*We01 go02
--------------------------------------------------------------GGAGCGGGTGCGGTTCCTGGAGAGACACATCCACAACCGGGAGGAGTACGTGCGCTTCGACAGCGACGTGGGGGAGTACCGGGCGGTGACGGAGCTGGGCCGGCCGGACGCCGAGTACTGGAACAGCCAGAAGGACCGCCTGGATTACGCGCGGGCCGCGGTGGACACGTACTGCAGACACAACTACGGGGTCGGCGAGAGC-----------------------------------------------------
>Vava-DRB*Wd01 go02
--------------------------------------------------------------GGAGCGGGTGCGGTTCCTGGAGAGACACTTCTACAACCGGGAGGAGTTCGTGCGCTTCGACAGCGACGTGGGGGAATACCGGGCGGTGACGGAGCTGGGCCGGCCGGACGCCGAGTACTGGAACAGCCAGAAGGACTTCCTGGATTACTTGCGGGGCGTGGTGGACACGGTGTGCAGACACAACTACGGGGTCGTCGAGAGC-----------------------------------------------------
>Vava-DRB*Wg01 go02
--------------------------------------------------------------GGAGCGGGTGCGGCTCCTGGACAGATACATCTCTAACGGAGAAGAGACCGTGCGCTTCGACAGCGACGTGGGGGAGTTCCGGGCGGTGACGGAGCTGGGCCGGCCGGACGCCGAGTACTGGAACAGCCAGAAGGACCGCCTGGATTACGCGCGGGCCGCGGTGGACACGTTCTGCAGATACAACTACGGGGTCGGCGAGAGC-----------------------------------------------------
>Vavv-DRB*Wd02 go02
--------------------------------------------------------------GGAGCGGGTGCGGTTCCTGGAGAGATACTTCTACAACCGGGAGGGGCTCGTGCGCTTCGACAGCGACGTGGGGGAGTACCGGGCGGTGACGGAGCTGGGCCGGGGGATCGCCGAGAACTGGAACAGCCAGAAGGACCTCCTGGAGCAGAAGCGGGCCGAGGTGGACACGTACTGCAGACACAACTACGGGGTCGGCGAGAGC-----------------------------------------------------
>Vava-DRB*Wd03 go02
--------------------------------------------------------------GGAGCGGGTGCGGTTCCTGGAGAGATACTTCTACAACCGGGAGGAGCTCGTGCGCTTCGACAGCGACGTGGGGGAGTACCGGGCGGTGACGGAGCTGGGCCGGGGGATCGCCGAGAACTGGAACAGCCAGAAGGACCTCCTGGAGCAGAAGCGGGCCGAGGTGGACACGTACTGCAGACACAACTACGGGGTCGTCGAGAGC-----------------------------------------------------
>Vava-DRB*Wa01 go02
--------------------------------------------------------------GGAGCGGGTGCGGTTCCTGGAGAGATACATCTACAACCGGGAGGAGTACGTGCGCTTCGACAGCGACGTGGGGGAGTACCGGCCGGTGACGGAGCTGGGCCGGCGGAGCGCCGAGTACTGGAACAGCCAGACGGACTACGTGGAGAGGAAGCGGGGCCAGGTGGACGCGTACTGCAGACACAACTACGGGGTCGGTGAGAGC-----------------------------------------------------
>Vava-DRB*Wa02 go02
--------------------------------------------------------------GGAGCGGGTGCGGTTCCTGGAGAGATACATCTACAACCGGGAGGAGTACGTGCGCTTCGACAGCGACGTGGGGGAGTACCGGCCGGTGACGGAGCTGGGCCGGCGGAGCGCCGAGTACTGGAACAGCCAGACGGACTACGTGGAGAGGAAGCGGGGCCAGGTGGACGCGTACTGCAGACACAACTACGGGGTCGGCGAGAGC-----------------------------------------------------
>Vava-DRB*Wh01 go02
--------------------------------------------------------------GGAGCGGGTGCGGTACCTGGCCAGATGCTACTACAACGGGGAGGAGTACGTGCGCTTCGACAGCGACGTGGGCGAGTTCCGGGCGGTGACGGAGCTGGGCCGGCCGAGCGCCAAGTACTGGAACAGCCTGAAGGACTTCATGGAGCAGAAGCGGGCCGAGGTGGACACGTACTGCAGACACAACTACGGGGTCGTCGAGAGC-----------------------------------------------------
