# Supplementary material for: Correlated evolution of nucleotide substitution rates and allelic variation in Mhc-DRB lineages of primates
Source: BMC Evol Biol. 2009 Apr 12;9:73. doi: 10.1186/1471-2148-9-73 (PMC2674423; doi:10.1186/1471-2148-9-73)
Supplement: Additional file 2 — Refrences used in this study. [file 1471-2148-9-73-S2.xls]

## Sheet: Sheet1
abbreviated REFERENCE	full REFERENCE	Source	Species
ab06	Abbott et al. Immunogenetics 58: 628-640, 2006	Web of Science	Mandrillus sphinx
an98	Antunes SG et al., Proc. Natl. Acad. Sci. USA 95:11745-11750 1998	IPD	Callithrix jacchus
ba06a	Bak E.J. Tissue Antigens 67: 134-42 2006 (Patr)	Web of Science	Pan troglodytes
bl03	Blankenburg A et al., Tissue Antigens 62:267-269 2003	IPD	Macaca silenus
bla06	Blancher P Immunogenetics 58 :269-282 2006 (Mafa)	Web of Science	Macaca fascicularis
ca06	Caggiari Human Immunology 67:63-72 2006 (Patr)	Web of Science	Pan troglodytes
co92	Corell A et al., Immunogenetics 36:33-38 1992	IPD	Gorilla gorilla; Pan troglodytes; Pongo pygmeaus
dgr04	de Groot N et al., The Journal of Immunology 172:6152-6157 2004	IPD	Macaca mulatta
do02	Doxiadis GGM et al., Immunological reviews 183:76-85 2002	IPD	Macaca mulatta
do03	Doxiadis GGM et al., Immunogentics 55:540-551 2003	IPD	Macaca mulatta
do06a	Doxiadis Immunogenetics 58:259-268 2006 (Mafa)	Web of Science	Macaca fascicularis
do06b	Doxiadis PNAS 103:5864-68 2006 (Caja)	Web of Science	Callithrix jacchus
do07	Doxiadis GGM et al., Proc. Natl. Acad. Sci. USA 104:8907-8912 2007	Web of Science	Macaca mulatta
fig94	Figuerola et al. J. Immunology 152: 4455-4465, 1994	Web of Science	Eulemur fulvus; Galago moholi; Galago senegalensis; Lemur catta; Loris tardigradus; Ottolemur garnetti
ga96	Gaur L & Nepom G T, Proc. Natl. Acad. Sci. USA 93:5380-5383 1996	Web of Science	Macaca nemestrina; Macaca fascicularis
ga97	Gaur L et al. Tissue Antigens 49:342-355, 1997	Web of Science	Eulemur fulvus; Galago moholi; Ottolemur garnetti; Macaca nemestrina; Macaca fascicularis; Papio hamadryas anubis
go02	Go et al. Immunogenetics 54:403-417 2002	Web of Science	Cheirogaleus major; Cheirogaleus medius; Eulemur coronatus; Eulemur fulvus; Eulemur macaco; Eulemur rubriventer; Hapalemur aureus; Hapalemur griseus; Hapalemur simus; Lemur catta; Lepiliemus leucopus; Microcebus myoxinus; Microcebus rufus; Propithecus verreauxi; Varecia variegata
go05	Go et al. Primates 46: 135-139, 2005	Web of Science	Daubentonia madagascariensis
gr92	Grahovac et al., Mol.Biol.Evol. 9:403-416 1992	Web of Science	Sanguinus oedipus
gy91	Gyllensten U et al., Journal of Immunology 146:4368-4376 1991	IPD	Gorilla gorilla; Macaca mulatta; Pan paniscus; Pan troglodytes; Papio leucophaeus
gy94	Gyllensten U et al., Immunogenetics 40:167-176 1994	IPD	Sanguinus oedipus
hu06	Huchard et al. Immunogenetics 58:805-816, 2006	Web of Science	Papio hamadryas ursinus
ka92	Kasahara M et al., Genomics 14:340-349 1992	IPD	Gorilla gorilla
ke92b	Kenter M et al., Immunogenetics 37:1-11 1992	IPD	Pan troglodytes
ke93	Kenter M et al., Human Immunology 36:205-218 1993	IPD	Gorilla gorilla
kh99	Khazand M et al., Tissue Antigens 54:615-624 1999	IPD	Macaca mulatta
kn97	Knapp LA et al., Immunogenetics 45:171-179 1997	IPD	Macaca mulatta
kr00	Kriener K et al., Immunogenetics. 51:169-178 2000	IPD	Callicebus moloch; Callithrix jacchus; Cebus apella; Macaca arctiodes; Macaca fascicularis; Macaca mulatta; Sanguinus oedipus
ku92	Kupfermann H et al., Human Immunology 34:267-278 1992	IPD	Gorilla gorilla
lek95	Lekutis et al., Human Immunology 43: 72-80 1995	IPD	Macaca mulatta
leu04	Leuchte N et al., Tissue Antigens 63:529-537 2004	IPD	Macaca fascicularis
lu04	Lukas et al. Mol. Ecol. 13: 3389-3402; 2004	Web of Science	Gorilla gorilla
ma92	Mayer W et al., Immunogenetics 37:12-23 1992	IPD	Pan troglodytes
mi04	Middleton SA et al., Immunogenetics 55:785-790 2004	IPD	Aotus trivirgatus; Ateles belzebuth; Cebuella pygmaea; Pithecia pithecia; Sanguinus oedipus
mo99	Moreno-Pelayo M et al., Immunogenetics 49: 843-850 1999	IPD	Pan paniscus; Pan troglodytes
ni00	Nino-Vasquez J et al., Immunogenetics 51:219-230 2000	IPD	Aotus nancymaae
ot00	Otting N et al., Tissue Antigens 56:58-68 2000	IPD	Macaca mulatta
pa96	Paz-Artal E et al., Tissue Antigens 47:222-227 1996	IPD	Chlorocebus aethiops; Gorilla gorilla; Macaca mulatta; Pan troglodytes; Pongo pygmeaus
pe05	Penedo Immunogenetics 57:198-209 2005 (Mamu)	Web of Science	Macaca mulatta
pr06	Prasad et al. J. Immunological Methods 314:153-16	Web of Science	Callithrix jacchus
ri90	Riess O et al., Immunogenetics 32:110-116 1990	IPD	Papio hamadryas
ro98	Rosal-Sanchez M et al., Tissue Antigens 51:541-548 1998	IPD	Chlorocebus aethiops
sch93	Schonbach C et al., Mammalian Genome 4:159-170 1993	IPD	Pongo pygmeaus
sd05	Schad J et at. Evolution 59:439-450 2005; Schad J et al. Conservation Genetics 5:299-309 2004	IPD	Microcebus murinus
sl92	Slierendregt BL et al., Human Immunology 35:29-39 1992	IPD	Macaca mulatta
sl94	Slierendregt BL et al., Journal of Immunology 152:2298-2307 1994	IPD	Macaca mulatta
sua06	Suarez et al. Immunogenetics 58:542-558, 2006	Web of Science	Aotus nancymaae; Aotus nigriceps; Aotus vociferans
tr93	Trtkova K et al., Immunogenetics 38:210-222 1993	IPD	Aotus trivirgatus; Callicebus moloch; Callithrix jacchus; Cebus apella; Saguinus oedipus; Saimiri sciureus
we06	Wei Human Immunology 68:135-144 2006 (Mafa)	Web of Science	Macaca fascicularis
wu00	Wu et al. J. Molec. Evol. 51:214-222, 2000	Web of Science	Callithrix jacchus
zh91	Zhu Z et al., Mol.Biol.Evol. 8:563-578 1991	IPD	Macaca nemestrina
